# Supplementary material for: Multiomics Mendelian Randomization Identifies Lactylation‐Related Molecular Traits in Type 1 Diabetes
Source: J Diabetes Res. 2026 Jul 3;2026:9544974. doi: 10.1155/jdr/9544974 (PMC13329454; doi:10.1155/jdr/9544974)
Supplement: Supplementary file 3 — Supporting Information 3 Table S1: Characteristics of type 1 diabetes GWAS datasets. [file JDR-2026-9544974-s001.xlsx]

## Sheet: Sheet1
Table S1. Characteristics of Type 1 Diabetes GWAS datasets.
Trait	GWAS ID	sample size（case/control）	Number of SNPs	Purpose
Type 1 diabetes	GCST90000529	7467/ 10218	7341744	Discovery
Type 1 diabetes	finngen_R12_T1D	4721 / 403489	21183806	Validation
Type 1 diabetes with neurological complications	finngen_R9_E4_DM1NEU	1077 / 308280	19245015	Validation
