# Supplementary material for: Multiomics Mendelian Randomization Identifies Lactylation‐Related Molecular Traits in Type 1 Diabetes
Source: J Diabetes Res. 2026 Jul 3;2026:9544974. doi: 10.1155/jdr/9544974 (PMC13329454; doi:10.1155/jdr/9544974)
Supplement: Supplementary file 4 — Supporting Information 4 Table S2: Characteristics of the top cis‐mQTL SNPs used as instrumental variables for key CpG sites. [file JDR-2026-9544974-s002.xlsx]

## Sheet: Sheet1
Table S2. Characteristics of the top cis-mQTL SNPs used as instrumental variables for key CpG sites.
Gene	CpG Site	Top cis-mQTL SNP (rsID)	Effect on Methylation (Beta_mQTL)	Effect on T1D Risk (Beta_GWAS)	OR (95% CI) for T1D Risk per Allele
PDAP1	cg05715492	rs17161662	0.4851	0.124	1.13 (1.05 - 1.22)
PNKD	cg04880052	rs3731861	-0.384	-0.0754	0.93 (0.89 - 0.97)
PNKD	cg05991184	rs2015863	0.231	-0.0724	0.93 (0.89 - 0.97)
PNKD	cg26786924	rs897877	-0.3662	-0.0635	0.94 (0.90 - 0.98)
HMGB1	cg25251738	rs4769036	0.3731	-0.0607	0.94 (0.90 - 0.99)
Table Footnotes: Abbreviations: SNP, single nucleotide polymorphism; mQTL, methylation quantitative trait loci; T1D, Type 1 Diabetes; GWAS, genome-wide association study; OR, odds ratio; CI, confidence interval. Beta_mQTL: The effect size represents the change in CpG methylation level per effect allele of the SNP, derived from mQTL summary data. Beta_GWAS: The effect size represents the log odds …
