# Supplementary material for: Multiomics Mendelian Randomization Identifies Lactylation‐Related Molecular Traits in Type 1 Diabetes
Source: J Diabetes Res. 2026 Jul 3;2026:9544974. doi: 10.1155/jdr/9544974 (PMC13329454; doi:10.1155/jdr/9544974)
Supplement: Supplementary file 5 — Supporting Information 5 Table S3: SMR results for associations between blood mQTLs of lactylation‐related genes and T1D in the GCST90000529 dataset. Results meeting SMR significance criteria are shown in bold (p_SMR < 0.05, p_SMR_multi < 0.05, and p_HEIDI > 0.01). Results with colocalization evidence are highlighted in red (PPH4 > 0.5 and PPH3 < 0.5). [file JDR-2026-9544974-s003.xlsx]

## Sheet: Sheet1
Table S3. SMR results for associations between blood mQTLs of lactylation-related genes and T1D in the GCST90000529 dataset. Results meeting SMR significance criteria are shown in bold (p_SMR < 0.05, p_SMR_multi < 0.05, and p_HEIDI > 0.01). Results with colocalization evidence are highlighted in red (PPH4 > 0.5 and PPH3 < 0.5).
probeID	Located Gene	ProbeChr	Probe_bp	topSNP	topSNP_chr	topSNP_bp	A1	A2	Freq	b_GWAS	se_GWAS	p_GWAS	b_eQTL	se_eQTL	p_eQTL	b_SMR	se_SMR	p_SMR	p_SMR_multi	p_HEIDI	nsnp_HEIDI	p_FDR	OR SMR 95% CI	PP.H4.abf p12 = 5e-05	PP.H3.abf p12 = 1e-05
cg26846609	THUMPD1	16	20750043	rs764138	16	20743472	A	G	0.419483	-0.0534826	0.0224069	0.0169919	1.28553	0.014466	0	-0.0416036	0.0174364	0.0170317	0.0415374	0.987505	20	0.212078	0.96 (0.93-0.99)	8.09E-04	1.00
cg18764804	PARP1	1	226596668	rs56033994	1	226545433	C	A	0.15507	0.066901	0.0307877	0.029782	0.337355	0.0458384	1.84379e-13	0.198311	0.0951569	0.0371568	0.0371568	0.930979	19	0.332267	1.22 (1.01-1.47)	0.39	0.08
cg05991184	PNKD	2	219186017	rs2015863	2	219185161	T	C	0.33996	-0.0723883	0.0227649	0.00147368	0.231007	0.0333566	4.3477e-12	-0.313359	0.108438	0.00385535	0.00385535	0.830333	20	0.0731729	0.73 (0.59-0.9)	0.90	0.15
cg08756594	LSP1	11	1892392	rs57209236	11	1892343	G	A	0.0427435	0.147674	0.0663425	0.0260185	-0.722858	0.0794894	9.5662e-20	-0.204292	0.0944875	0.03061	0.00150738	0.804862	10	0.309427	0.82 (0.68-0.98)	7.82E-12	1.00
cg11800794	MAPRE1	20	31407338	rs853860	20	31402473	A	T	0.265408	-0.0502896	0.0248241	0.0427812	0.275431	0.0341851	7.81604e-16	-0.182585	0.0929334	0.0494505	0.0494505	0.790041	20	0.371393	0.83 (0.69-1)	0.24	0.13
cg08250118	DHX9	1	182858007	rs2275171	1	182784022	T	C	0.430417	0.0539384	0.0238091	0.0234849	-1.26847	0.0166344	0	-0.0425224	0.0187782	0.0235462	0.0205225	0.766497	20	0.270607	0.96 (0.92-0.99)	0.03	0.95
cg24446429	MBP	18	74798054	rs12956948	18	74797935	A	G	0.444334	0.0457263	0.0222854	0.040184	0.25801	0.032434	1.79214e-15	0.177227	0.0892009	0.0469418	0.0453164	0.740341	20	0.371393	1.19 (1-1.42)	0.27	0.12
cg02744699	SLC16A3	17	80197898	rs4789846	17	80225545	T	C	0.143141	0.0699199	0.0344186	0.0422089	-1.05405	0.0422922	4.17876e-137	-0.0663342	0.0327619	0.0428941	0.0301483	0.729611	11	0.355058	0.94 (0.88-1)	0.37	0.05
cg06351055	ZYX	7	143080652	rs11772895	7	143081942	C	G	0.303181	0.0587683	0.026121	0.0244584	0.281589	0.0351955	1.2368e-15	0.208702	0.0963605	0.030323	0.030323	0.642796	12	0.309427	1.23 (1.02-1.49)	0.43	0.04
cg05928581	LSP1	11	1885097	rs592373	11	1890990	G	A	0.32505	-0.0579871	0.0261434	0.0265521	0.760791	0.0302662	1.97669e-139	-0.0762195	0.034497	0.027143	0.00541677	0.630856	20	0.296976	0.93 (0.87-0.99)	9.56E-126	1.00
cg04880052	PNKD	2	219191631	rs3731861	2	219191256	C	T	0.343936	-0.0753761	0.0227007	0.00089878	-0.384029	0.0328473	1.41169e-31	0.196277	0.0614497	0.00140262	0.00140262	0.616579	20	0.0303358	1.22 (1.08-1.37)	0.87	0.18
cg10277195	MDC1	6	30684931	rs150423802	6	30645812	A	C	0.00795229	0.39888	0.0974901	4.28613e-05	4.71662	0.0805337	0	0.084569	0.0207199	4.47381e-05	1.51366e-17	0.60989	3	0.0011975	1.09 (1.04-1.13)	6.60E-172	1.00
cg17439967	NUP133	1	229644775	rs767303	1	229698931	C	A	0.209742	0.0556188	0.0269725	0.0392024	-0.281526	0.0390629	5.71937e-13	-0.197562	0.0996525	0.0474228	0.0474228	0.598142	20	0.371393	0.82 (0.68-1)	0.32	0.07
cg03761471	ZYX	7	143077178	rs2242601	7	143093824	G	A	0.362823	0.0592337	0.0240698	0.0138581	0.193137	0.0334294	7.58365e-09	0.306693	0.13546	0.023569	0.023569	0.549719	9	0.270607	1.36 (1.04-1.77)	0.42	0.05
cg03489712	ZYX	7	143076881	rs11772895	7	143081942	C	G	0.303181	0.0587683	0.026121	0.0244584	0.303799	0.0361929	4.70398e-17	0.193445	0.0890162	0.0297696	0.0297696	0.530811	16	0.30762	1.21 (1.02-1.44)	0.43	0.05
cg09298818	PPP1CC	12	111181546	rs7975139	12	111221131	C	T	0.133201	-0.111007	0.0358277	0.00194596	-0.315176	0.0504715	4.24763e-10	0.352206	0.126898	0.00551163	0.00551163	0.4916	20	0.102516	1.42 (1.11-1.82)	4.94E-06	1.00
cg06281680	NCL	2	232347922	rs1667305	2	232403829	C	T	0.512922	-0.0625098	0.0221445	0.00476037	-0.213101	0.0320964	3.14955e-11	0.293334	0.112918	0.009383	0.022436	0.470168	20	0.145316	1.34 (1.07-1.67)	0.60	0.12
cg05715492	PDAP1	7	98991138	rs17161662	7	98907396	T	C	0.0954274	0.124031	0.0385417	0.00129044	0.485138	0.0577721	4.56299e-17	0.255661	0.0850786	0.00265584	0.00265584	0.42239	20	0.0525518	1.29 (1.09-1.53)	0.64	0.26
cg01520402	U2SURP	3	142790398	rs10451867	3	142790604	G	A	0.39165	0.0584445	0.0226545	0.00988538	1.12886	0.0243701	0	0.0517732	0.0200997	0.0100002	0.0183744	0.418108	20	0.145316	1.05 (1.01-1.1)	0.59	0.08
cg19930352	S100A11	1	152009772	rs3811422	1	152009530	T	C	0.0328032	0.126562	0.057779	0.0284918	-0.841904	0.0767815	5.63448e-28	-0.150328	0.0699849	0.0317132	0.0274406	0.381277	16	0.311737	0.86 (0.75-0.99)	0.54	0.05
cg10519460	RAN	12	131367247	rs11061209	12	131364988	A	G	0.358847	-0.0579378	0.023399	0.0132834	-0.283404	0.0320278	8.85525e-19	0.204435	0.0857357	0.0171031	0.0171031	0.370766	20	0.212078	1.23 (1.04-1.45)	0.45	0.16
cg14876906	SSB	2	170658438	rs12233047	2	170949905	A	G	0.161034	0.0814564	0.030259	0.007103	-0.381148	0.0426058	3.68832e-19	-0.213713	0.0829054	0.0099433	0.0282831	0.346746	20	0.145316	0.81 (0.69-0.95)	0.51	0.21
cg10069121	S100A11	1	152009711	rs3811422	1	152009530	T	C	0.0328032	0.126562	0.057779	0.0284918	-0.685147	0.0777836	1.26983e-18	-0.184722	0.0868992	0.0335277	0.0335277	0.31437	16	0.31701	0.83 (0.7-0.99)	0.54	0.05
cg04375036	PPP1CC	12	111181819	rs17682644	12	111156008	T	C	0.112326	-0.126835	0.0396162	0.0013667	-0.409421	0.0538324	2.83846e-14	0.309791	0.104985	0.00316952	0.00316952	0.308281	20	0.0614094	1.36 (1.11-1.67)	1.61E-08	1.00
cg10172068	TSSC4	11	2431333	rs2244891	11	2319355	C	T	0.238569	0.0784605	0.0274043	0.00419547	0.287336	0.0381266	4.83213e-14	0.273062	0.102024	0.00744075	0.00744075	0.289904	20	0.128146	1.31 (1.08-1.6)	4.44E-08	1.00
cg24752563	TSSC4	11	2410796	rs2019938	11	2402747	A	G	0.193837	0.0718655	0.031359	0.0219231	-1.41062	0.0253013	0	-0.0509459	0.0222494	0.022035	6.32939e-06	0.285766	20	0.262725	0.95 (0.91-0.99)	1.31E-125	1.00
cg16499656	IKZF1	7	50344471	rs6975767	7	50344474	C	A	0.357853	0.0627633	0.023737	0.00819066	0.35604	0.0326674	1.16621e-27	0.176282	0.0686035	0.0101824	0.0101824	0.274395	20	0.145687	1.19 (1.04-1.36)	0.03	0.98
cg12633102	SFPQ	1	35676489	rs7543044	1	35674311	G	A	0.0894632	0.105452	0.0378918	0.00538615	-0.633729	0.0609806	2.68764e-25	-0.1664	0.0618987	0.00718252	0.000483275	0.260664	20	0.126033	0.85 (0.75-0.96)	0.26	0.88
cg25251738	HMGB1	13	30995663	rs4769036	13	31005142	T	C	0.388668	-0.0606597	0.0240193	0.0115546	0.373099	0.0323874	1.04733e-30	-0.162583	0.0659065	0.0136296	0.0136296	0.256177	19	0.183704	0.85 (0.75-0.97)	0.54	0.12
cg03286387	LSP1	11	1891050	rs592373	11	1890990	G	A	0.32505	-0.0579871	0.0261434	0.0265521	-0.291601	0.0342586	1.71337e-17	0.198858	0.0926488	0.0318441	0.0318441	0.252386	20	0.311737	1.22 (1.02-1.46)	7.82E-12	1.00
cg12280317	S100A11	1	152008083	rs3122300	1	152012386	T	C	0.0328032	0.124311	0.0577377	0.0313166	-0.602811	0.0779498	1.04774e-14	-0.206219	0.0994235	0.0380661	0.0380661	0.252277	13	0.333977	0.81 (0.67-0.99)	0.53	0.05
cg26786924	PNKD	2	219187654	rs897877	2	219192755	A	G	0.390656	-0.0635178	0.0223264	0.00444169	-0.366245	0.0329682	1.13354e-28	0.17343	0.0629277	0.00585093	0.00105319	0.241778	20	0.106693	1.19 (1.05-1.35)	0.77	0.26
cg12741488	FLYWCH2	16	2933841	rs2335545	16	2966112	T	C	0.299205	-0.0707925	0.0255102	0.00551909	0.261718	0.0361392	4.42235e-13	-0.270491	0.104383	0.00956066	0.0375162	0.232192	20	0.145316	0.76 (0.62-0.94)	0.63	0.05
cg18590995	PARP1	1	226558496	rs12143101	1	226545785	C	G	0.15507	0.0672948	0.0307865	0.0288263	0.379183	0.0460038	1.68749e-16	0.177473	0.0839982	0.0346162	0.0346162	0.227259	20	0.31701	1.19 (1.01-1.41)	0.39	0.08
cg27300045	ZC3H4	19	47610813	rs4804023	19	47579613	T	A	0.313121	0.0949212	0.0252585	0.000171286	0.418755	0.034712	1.64253e-33	0.226675	0.063177	0.000333313	0.000333313	0.184836	20	0.00815739	1.25 (1.11-1.42)	0.57	0.78
cg21671806	RALYL	8	85097031	rs733594	8	85077686	C	T	0.260437	0.0516774	0.0251331	0.0397676	0.253043	0.0379706	2.66154e-11	0.204224	0.103944	0.0494419	0.0494419	0.169103	6	0.371393	1.23 (1-1.5)	0.24	0.09
cg13470735	CRABP2	1	156678548	rs11264529	1	156679345	A	G	0.412525	0.0633973	0.0245947	0.0099467	-0.226503	0.0325644	3.51207e-12	-0.279896	0.115801	0.0156474	0.0156474	0.167219	11	0.202112	0.76 (0.6-0.95)	0.17	0.84
cg02099148	CDYL	6	4706170	rs9766246	6	4704199	A	G	0.225646	-0.0572837	0.0262618	0.0291641	0.309886	0.0369467	4.97151e-17	-0.184854	0.0875656	0.0347689	0.0347689	0.158653	19	0.31701	0.83 (0.7-0.99)	0.36	0.08
cg18259342	PNKD	2	219184859	rs62183995	2	219189654	A	G	0.337972	-0.0726457	0.0227534	0.0014093	-0.936536	0.0277493	1.07139e-249	0.0775685	0.0244038	0.00148014	0.0212563	0.157511	20	0.0312848	1.08 (1.03-1.13)	0.83	0.22
cg22797644	HMGA1	6	34206491	rs56097866	6	34238004	T	C	0.162028	0.0679524	0.0308112	0.0274231	-0.315396	0.0445057	1.37414e-12	-0.215451	0.102312	0.0352199	0.0352199	0.138758	20	0.318005	0.81 (0.66-0.99)	7.65E-07	1.00
cg25988105	MDC1	6	30681476	rs189414734	6	30674165	A	G	0.0168986	0.223546	0.0941499	0.0175795	-0.86234	0.138969	5.45969e-10	-0.259231	0.116899	0.0265845	0.0265845	0.092591	5	0.296477	0.77 (0.61-0.97)	3.32E-03	0.98
cg12800803	PSMA7	20	60717299	rs6142947	20	60675133	T	C	0.131213	-0.0950644	0.0342845	0.00555743	0.299856	0.0476903	3.22489e-10	-0.317034	0.124961	0.0111788	0.0111788	0.0551812	18	0.155168	0.73 (0.57-0.93)	0.72	0.07
cg26091928	FLYWCH2	16	2933043	rs2285823	16	2933037	T	A	0.101392	0.0859717	0.0356656	0.0159311	1.01693	0.046712	4.44968e-105	0.0845406	0.0352863	0.0165819	0.0159416	0.0523173	20	0.211249	1.09 (1.02-1.17)	0.58	0.06
cg03727500	NCL	2	232348334	rs10210351	2	232348665	A	G	0.408549	0.0611293	0.0229734	0.0077937	-0.364233	0.0324687	3.3282e-29	-0.16783	0.0648233	0.00962434	0.00962434	0.0513067	20	0.145316	0.85 (0.74-0.96)	0.61	0.12
cg26520712	DHX16	6	30633243	rs144398269	6	28651155	A	G	0.00596421	0.248738	0.114773	0.0302184	-2.24931	0.219097	9.99778e-25	-0.110584	0.0521504	0.0339653	0.00956772	0.0432405	3	0.31701	0.9 (0.81-0.99)	1.27E-03	1.00
cg08367275	SLC16A7	12	59989652	rs7137268	12	59953462	T	C	0.190855	-0.0597752	0.0272109	0.0280391	-0.345751	0.040807	2.39511e-17	0.172885	0.0813029	0.0334673	0.0332027	0.0430093	20	0.31701	1.19 (1.01-1.39)	0.38	0.25
cg22712983	PNKD	2	219187374	rs4672884	2	219182481	A	G	0.388668	-0.0602177	0.0223837	0.00713998	-0.399164	0.0325683	1.55596e-34	0.15086	0.0574116	0.00859675	0.00859675	0.0364832	20	0.145316	1.16 (1.04-1.3)	0.58	0.34
cg15371801	NCL	2	232348684	rs10210351	2	232348665	A	G	0.408549	0.0611293	0.0229734	0.0077937	-0.40683	0.0325133	6.36177e-36	-0.150258	0.0577319	0.00924981	0.0313596	0.0351054	20	0.145316	0.86 (0.77-0.96)	0.57	0.12
cg05649922	ARID1A	1	27029290	rs57215361	1	27314814	G	A	0.0516899	0.181565	0.0493915	0.000236879	-0.401897	0.0719921	2.37055e-08	-0.451771	0.147148	0.00213924	0.00213924	0.0293299	12	0.0432498	0.64 (0.48-0.85)	0.92	0.11
cg10121429	CFDP1	16	75466707	rs166013	16	75434146	T	C	0.335984	0.0681047	0.0235907	0.00389013	0.208593	0.0349535	2.40574e-09	0.326496	0.125632	0.00935454	0.00935454	0.0220635	20	0.145316	1.39 (1.08-1.77)	2.41E-03	1.00
cg15100426	PNKD	2	219187432	rs4672884	2	219182481	A	G	0.388668	-0.0602177	0.0223837	0.00713998	-0.214701	0.0326688	4.96225e-11	0.280472	0.112652	0.0127842	0.0291303	0.0169545	20	0.174843	1.32 (1.06-1.65)	0.73	0.28
cg09841124	HIST1H2BN	6	27807322	rs111262651	6	26922278	C	G	0.0119284	1.06189	0.126252	4.06958e-17	1.50143	0.175762	1.31473e-17	0.707252	0.118006	2.05569e-09	2.05569e-09	0.00533669	20	8.31214e-08	2.03 (1.61-2.56)
cg24969254	TKT	3	53259768	rs62256000	3	53280735	T	C	0.251491	-0.0622967	0.0265924	0.0191471	0.24945	0.0388309	1.32725e-10	-0.249736	0.113471	0.0277446	0.0354113	0.00404942	20	0.298956	0.78 (0.62-0.97)
cg21719344	DHX16	6	30647128	rs114882073	6	29659591	T	C	0.0477137	-0.708369	0.0630814	2.92315e-29	0.553956	0.062184	5.18033e-19	-1.27875	0.183228	2.97314e-12	3.30367e-20	0.00174206	20	1.62648e-10	0.28 (0.19-0.4)
cg25108566	HIST1H2BL	6	27775657	rs200484	6	27775674	G	A	0.0864811	0.479177	0.029733	1.96979e-58	0.437099	0.0446873	1.3551e-22	1.09627	0.131106	6.1824e-17	6.1824e-17	0.00162122	20	5.22693e-15	2.99 (2.31-3.87)
cg25633383	EHMT2	6	31860763	rs117478982	6	31835511	G	A	0.0139165	-0.976882	0.164842	3.10048e-09	0.999823	0.145328	5.99574e-12	-0.977055	0.217605	7.1207e-06	7.1207e-06	0.00140581	17	0.000206945	0.38 (0.25-0.58)
cg15953921	RBM17	10	6130580	rs7902931	10	6141942	G	A	0.498012	-0.0495452	0.0225057	0.0277036	0.181285	0.0321348	1.68698e-08	-0.273301	0.133263	0.040283	0.040283	0.000527462	20	0.346881	0.76 (0.59-0.99)
cg27635394	HIST1H2BB	6	26043820	rs1935234	6	26067785	T	C	0.250497	0.0850875	0.0245056	0.000516268	0.312069	0.036444	1.1001e-17	0.272656	0.0847363	0.00129221	0.00179488	0.000143572	20	0.0286131	1.31 (1.11-1.55)
cg16361343	EHMT2	6	31863472	rs553108	6	31840455	A	G	0.374751	0.230702	0.0232153	2.85901e-23	-0.232091	0.0330181	2.07702e-12	-0.994015	0.173213	9.54105e-09	9.54105e-09	9.29643e-05	20	3.41276e-07	0.37 (0.26-0.52)
cg21479132	HIST1H1C	6	26055353	rs13206501	6	26110148	C	T	0.0954274	0.265861	0.0339608	4.93839e-15	0.320345	0.0493694	8.65571e-11	0.82992	0.166125	5.86073e-07	1.9081e-06	7.99429e-05	20	1.81683e-05	2.29 (1.66-3.18)
cg23739027	EHMT2	6	31850912	rs613281	6	31834317	A	G	0.0427435	1.0588	0.041241	2.30746e-145	-0.541861	0.0843699	1.34103e-10	-1.95401	0.313623	4.65081e-10	1.2907e-09	7.53326e-05	5	2.16263e-08	0.14 (0.08-0.26)
cg12394289	EHMT2	6	31856706	rs9378275	6	32803999	T	A	0.027833	0.204567	0.0767382	0.00768105	1.31167	0.125127	1.03736e-25	0.15596	0.0603665	0.009779	5.57541e-05	1.90221e-05	6	0.145316	1.17 (1.04-1.32)
cg13054640	DHX16	6	30647148	rs28732101	6	31106302	T	C	0.0497018	-0.993701	0.0716639	1.01632e-43	0.523297	0.0707635	1.41392e-13	-1.89892	0.29102	6.79734e-11	1.46146e-14	1.30054e-05	20	3.51196e-09	0.15 (0.08-0.26)
cg02221866	HIST1H2BB	6	26044338	rs9379822	6	26070672	T	G	0.373757	-0.0660876	0.0234263	0.00478617	0.208553	0.0349566	2.43043e-09	-0.316886	0.124253	0.0107619	0.0107619	8.55131e-06	20	0.151644	0.73 (0.57-0.93)
cg05646373	HIST1H2BB	6	26044460	rs9379819	6	26049819	C	A	0.424453	-0.0515955	0.0222882	0.0206169	-0.217981	0.0325152	2.02837e-11	0.236697	0.108172	0.028659	0.028659	7.40631e-06	20	0.302873	1.27 (1.02-1.57)
cg03877020	VARS	6	31762680	rs3117572	6	31717692	A	G	0.156064	-1.15912	0.0425562	2.34486e-163	0.244482	0.0406484	1.80383e-09	-4.74112	0.807265	4.27802e-09	4.27802e-09	3.00427e-06	20	1.59142e-07	0.01 (0-0.04)
cg02778334	EHMT2	6	31864682	rs137893789	6	32055486	A	G	0.0377734	-0.151468	0.0580339	0.00905467	0.377455	0.0581031	8.23172e-11	-0.401286	0.165695	0.0154425	0.0154425	1.81303e-06	15	0.202112	0.67 (0.48-0.93)
cg05546064	MDC1	6	30685074	rs1632958	6	29688643	A	G	0.176938	-0.184443	0.0335999	4.03288e-08	-0.259901	0.0426208	1.07412e-09	0.709667	0.173945	4.5067e-05	1.869e-08	8.99817e-07	20	0.0011975	2.03 (1.45-2.86)
cg18635670	HMGN4	6	26539327	rs6456739	6	26604140	T	C	0.50497	-0.051053	0.0221567	0.0212123	0.179415	0.032392	3.04445e-08	-0.284553	0.133754	0.0333835	0.0333835	6.72763e-07	20	0.31701	0.75 (0.58-0.98)
cg16113661	EHMT2	6	31857007	rs9368744	6	32798299	T	C	0.0149105	0.273132	0.0784237	0.00049625	1.27997	0.130496	1.035e-22	0.21339	0.065018	0.00103068	3.68302e-13	4.32158e-07	5	0.0233789	1.24 (1.09-1.41)
cg06937939	RBM17	10	6128602	rs7078273	10	6128547	T	G	0.365805	-0.091096	0.0231703	8.4387e-05	-0.549553	0.0320107	4.62752e-66	0.165764	0.0432536	0.000126912	5.75838e-10	2.83141e-07	20	0.00327855	1.18 (1.08-1.28)
cg18274559	VARS	6	31762685	rs9267654	6	31841009	A	G	0.158052	-1.35006	0.0459572	1.0954e-189	0.226742	0.0405384	2.22849e-08	-5.95418	1.08365	3.91707e-08	3.91707e-08	2.00283e-07	20	1.30103e-06	0 (0-0.02)
cg03078400	VARS	6	31762644	rs9267654	6	31841009	A	G	0.158052	-1.35006	0.0459572	1.0954e-189	0.302006	0.0408644	1.46333e-13	-4.47032	0.623726	7.65907e-13	7.65907e-13	1.38624e-07	20	4.45183e-11	0.01 (0-0.04)
cg07723114	EHMT2	6	31864706	rs34562262	6	32020961	C	G	0.0337972	-0.139998	0.0569558	0.0139705	-0.523999	0.0609669	8.34027e-18	0.267173	0.113052	0.0181143	0.0132529	4.99203e-08	20	0.221661	1.31 (1.05-1.63)
cg21250296	HIST1H2BB	6	26044405	rs9379822	6	26070672	T	G	0.373757	-0.0660876	0.0234263	0.00478617	0.346425	0.0348605	2.85995e-23	-0.19077	0.0702951	0.00665067	0.0457745	3.06699e-08	20	0.118945	0.83 (0.72-0.95)
cg13613346	EHMT2	6	31855008	rs139534511	6	31500370	A	G	0.0188867	-0.771385	0.227675	0.000703794	-3.30207	0.192193	3.68347e-66	0.233607	0.0702771	0.000887106	7.0771e-30	1.6606e-08	20	0.0206252	1.26 (1.1-1.45)
cg22290047	DDX39B	6	31502962	rs1065076	6	31477681	A	G	0.27336	-0.415172	0.0282078	4.91573e-49	0.198773	0.0348385	1.15969e-08	-2.08867	0.392621	1.03868e-07	1.03868e-07	4.21371e-09	20	3.33094e-06	0.12 (0.06-0.27)
cg00853714	DDX39B	6	31510077	rs2523504	6	31510858	T	C	0.274354	-0.362086	0.0267388	8.88369e-42	0.237659	0.0363754	6.42407e-11	-1.52355	0.258913	3.99451e-09	3.99451e-09	3.49821e-09	20	1.54787e-07	0.22 (0.13-0.36)
cg10547205	EHMT2	6	31854520	rs142576462	6	31853858	T	C	0.0417495	-1.07532	0.0790556	3.89046e-42	-1.23873	0.0641022	3.35922e-83	0.868088	0.078045	9.70379e-29	3.05714e-28	2.83698e-09	20	4.01182e-26	2.38 (2.04-2.78)
cg16988810	VARS	6	31762650	rs3117572	6	31717692	A	G	0.156064	-1.15912	0.0425562	2.34486e-163	0.315329	0.0409135	1.28593e-14	-3.6759	0.495669	1.20679e-13	1.20679e-13	1.52005e-09	20	7.4821e-12	0.03 (0.01-0.07)
cg25202877	EHMT2	6	31856228	rs146903072	6	31847180	A	G	0.0149105	-0.61118	0.113055	6.4439e-08	1.44055	0.125223	1.26177e-30	-0.424269	0.0867146	9.94579e-07	9.94579e-07	6.69883e-10	20	2.98374e-05	0.65 (0.55-0.78)
cg11073255	VARS	6	31762455	rs9267654	6	31841009	A	G	0.158052	-1.35006	0.0459572	1.0954e-189	0.255383	0.0407808	3.7927e-10	-5.28642	0.86313	9.08482e-10	9.08482e-10	6.37478e-10	20	3.8404e-08	0.01 (0-0.03)
cg13983052	MDC1	6	30685120	rs114834243	6	30429273	A	G	0.0129225	1.03517	0.0511813	5.82622e-91	1.98557	0.179541	1.98003e-28	0.521349	0.0537289	2.91853e-22	2.91853e-22	3.38782e-10	18	4.52371e-20	1.68 (1.52-1.87)
cg04659729	VARS	6	31762688	rs9267654	6	31841009	A	G	0.158052	-1.35006	0.0459572	1.0954e-189	0.327464	0.0409032	1.18665e-15	-4.12278	0.533753	1.12619e-14	2.0588e-15	1.17641e-10	20	8.05662e-13	0.02 (0.01-0.05)
cg02932780	VARS	6	31762353	rs9267654	6	31841009	A	G	0.158052	-1.35006	0.0459572	1.0954e-189	0.340066	0.0400598	2.08474e-17	-3.97	0.4868	3.48325e-16	3.48325e-16	2.93386e-11	20	2.69952e-14	0.02 (0.01-0.05)
cg26346875	VARS	6	31762719	rs2596503	6	31320810	A	G	0.166998	-0.348775	0.0327888	2.0048e-26	0.262624	0.0398073	4.18511e-11	-1.32804	0.236873	2.06399e-08	2.06399e-08	1.679e-11	20	7.10932e-07	0.26 (0.17-0.42)
cg25843346	VARS	6	31762555	rs9267654	6	31841009	A	G	0.158052	-1.35006	0.0459572	1.0954e-189	0.313856	0.0403831	7.72726e-15	-4.30153	0.57251	5.75799e-14	5.0606e-16	3.34005e-12	20	3.82495e-12	0.01 (0-0.04)
cg12670305	VARS	6	31762630	rs9267576	6	31812038	T	G	0.107356	-1.19779	0.0498757	1.91311e-127	0.403901	0.0449783	2.7097e-19	-2.96556	0.352575	4.06048e-17	4.06048e-17	2.70204e-12	20	3.77625e-15	0.05 (0.03-0.1)
cg26193015	MDC1	6	30683144	rs114834243	6	30429273	A	G	0.0129225	1.03517	0.0511813	5.82622e-91	-3.84884	0.172465	2.54498e-110	-0.268957	0.0179466	8.99162e-51	8.99162e-51	1.15965e-15	17	8.36221e-48	0.76 (0.74-0.79)
cg10046620	HIST1H2BL	6	27775042	rs13194781	6	27815639	G	A	0.0725646	0.386049	0.0366046	5.2733e-26	0.917895	0.0489216	1.52823e-78	0.420581	0.0457471	3.79837e-20	1.48344e-22	2.08048e-16	20	5.04641e-18	1.52 (1.39-1.67)
cg02205391	VARS	6	31762409	rs9267653	6	31840415	T	C	0.299205	-0.238482	0.0275234	4.52615e-18	0.332568	0.0361731	3.79218e-20	-0.717093	0.113723	2.87022e-10	1.90281e-13	1.25086e-16	20	1.40489e-08	0.49 (0.39-0.61)
cg06857094	VARS	6	31762442	rs3117572	6	31717692	A	G	0.156064	-1.15912	0.0425562	2.34486e-163	0.365581	0.0402347	1.02549e-19	-3.17062	0.367853	6.73852e-18	6.73852e-18	1.15963e-17	20	6.96314e-16	0.04 (0.02-0.09)
cg14518907	EHMT2	6	31860292	rs2763981	6	31840021	T	A	0.247515	0.385439	0.0242245	5.30719e-57	-0.377486	0.0338288	6.49194e-29	-1.02107	0.111764	6.485e-20	1.88176e-22	4.77809e-22	20	7.53881e-18	0.36 (0.29-0.45)
cg00232453	EHMT2	6	31864574	rs2844458	6	31851469	A	C	0.346918	-0.164261	0.0247632	3.28338e-11	-0.571391	0.0355143	3.04554e-58	0.287476	0.0468773	8.65019e-10	2.97568e-48	1.89455e-22	20	3.8308e-08	1.33 (1.22-1.46)
cg10807309	VARS	6	31761062	rs9461719	6	31732207	T	C	0.027833	-0.270903	0.0746517	0.000284642	-1.7212	0.0849399	2.68917e-91	0.157392	0.0440619	0.00035418	1.17481e-28	9.08152e-23	20	0.00844584	1.17 (1.07-1.28)
cg03031988	DDX39B	6	31510729	rs2523504	6	31510858	T	C	0.274354	-0.362086	0.0267388	8.88369e-42	-0.5995	0.035352	1.67856e-64	0.60398	0.0570774	3.62071e-26	9.76291e-46	3.39964e-29	20	6.73452e-24	1.83 (1.64-2.05)
cg21079591	DDX39B	6	31510735	rs2523504	6	31510858	T	C	0.274354	-0.362086	0.0267388	8.88369e-42	-0.665215	0.034974	1.15916e-80	0.544314	0.0493423	2.69666e-28	7.50794e-52	3.15754e-29	20	6.26973e-26	1.72 (1.56-1.9)
cg18835472	HMGN4	6	26546056	rs9467773	6	26498426	G	A	0.442346	-0.0954979	0.0220582	1.4954e-05	-0.554747	0.0311957	9.60352e-71	0.172147	0.040924	2.59361e-05	6.61289e-15	2.57614e-31	20	0.000730925	1.19 (1.1-1.29)
cg14130272	DDX39B	6	31509427	rs2523504	6	31510858	T	C	0.274354	-0.362086	0.0267388	8.88369e-42	-0.602904	0.0311357	1.56092e-83	0.60057	0.054119	1.29414e-28	2.8737e-37	1.08468e-31	20	4.01182e-26	1.82 (1.64-2.03)
cg09618893	EHMT2	6	31856773	rs6450	6	32006797	A	G	0.0248509	0.289669	0.072329	6.20494e-05	1.00899	0.120015	4.19882e-17	0.287088	0.0794024	0.000299647	9.0978e-06			0.00753166	1.33 (1.14-1.56)
cg15988204	EHMT2	6	31856617	rs9368744	6	32798299	T	C	0.0149105	0.273132	0.0784237	0.00049625	0.91345	0.130802	2.88004e-12	0.299011	0.0959389	0.00182898	2.56581e-05			0.0377989	1.35 (1.12-1.63)
cg21034531	SLC16A3	17	80197757	rs4789846	17	80225545	T	C	0.143141	0.0699199	0.0344186	0.0422089	-0.334756	0.0445973	6.08695e-14	-0.208868	0.106516	0.0498895	0.0498895			0.371393	0.81 (0.66-1)
cg07047815	LSP1	11	1909656	rs11041676	11	1907940	C	T	0.488072	0.0472976	0.0228015	0.0380499	-0.278244	0.0319889	3.3732e-18	-0.169986	0.0842459	0.043619	0.0539458	0.263925	20	0.355839	0.84 (0.72-1)
cg17127702	PARP1	1	226594323	rs932002	1	226577306	T	C	0.154076	0.0681574	0.0307138	0.0264788	1.3524	0.0383755	4.68118e-272	0.0503974	0.0227556	0.0267786	0.0641452	0.227109	20	0.296477	1.05 (1.01-1.1)
cg05051117	NUCKS1	1	205719564	rs3747973	1	205677148	A	G	0.410537	-0.0545398	0.0228855	0.0171646	-0.239492	0.0320319	7.62339e-14	0.227732	0.100296	0.0231709	0.0677029	0.504277	20	0.270607	1.26 (1.03-1.53)
cg03706056	CBR1	21	37437565	rs1005696	21	37443480	T	G	0.392644	-0.0466656	0.0224665	0.0377906	1.28566	0.0172278	0	-0.0362969	0.0174814	0.0378649	0.0725162	0.53897	20	0.333977	0.96 (0.93-1)
cg05716166	RALYL	8	85095498	rs733594	8	85077686	C	T	0.260437	0.0516774	0.0251331	0.0397676	-0.481854	0.0354044	3.49211e-42	-0.107247	0.052751	0.0420441	0.08389	0.611292	14	0.355058	0.9 (0.81-1)
cg02637105	ZYX	7	143084573	rs4859	7	143088085	A	G	0.22664	0.0637452	0.0287046	0.0263692	-0.567444	0.0370468	5.8927e-53	-0.112337	0.0511147	0.0279668	0.0854973	0.235626	20	0.298956	0.89 (0.81-0.99)
cg23712594	PARP1	1	226591890	rs932002	1	226577306	T	C	0.154076	0.0681574	0.0307138	0.0264788	0.549813	0.0453838	8.82425e-34	0.123965	0.0567917	0.0290506	0.087131	0.280008	20	0.303563	1.13 (1.01-1.27)
cg25951717	NCL	2	232349118	rs13034749	2	232349232	G	A	0.243539	-0.0520303	0.0263436	0.0482611	-1.53224	0.0197856	0	0.0339571	0.0171985	0.048334	0.0951355	0.0257785	20	0.371393	1.03 (1-1.07)
cg00259742	LSP1	11	1871101	rs74047629	11	1894814	C	A	0.0656064	0.120199	0.0576092	0.0369375	-0.497586	0.0730993	9.96641e-12	-0.241564	0.121094	0.0460596	0.099936	0.748797	8	0.371393	0.79 (0.62-1)
cg13028635	LSP1	11	1871244	rs74047629	11	1894814	C	A	0.0656064	0.120199	0.0576092	0.0369375	-0.483373	0.0732262	4.08129e-11	-0.248667	0.124993	0.0466524	0.101884	0.0613087	16	0.371393	0.78 (0.61-1)
cg16215968	HMGB1	13	30995686	rs2892546	13	31002373	A	G	0.387674	-0.059118	0.0240123	0.013817	0.561011	0.0321024	2.19606e-68	-0.105378	0.0432246	0.0147724	0.105242	0.145555	20	0.196261	0.9 (0.83-0.98)
cg13188795	MKI67	10	129920257	rs769005	10	129920241	A	G	0.275348	-0.0516731	0.0252253	0.0405143	-0.460539	0.0362556	5.7227e-37	0.112201	0.055481	0.0431414	0.118951	0.757055	20	0.355058	1.12 (1-1.25)
cg13858687	RPL5	1	93297071	rs619784	1	93454314	C	T	0.45825	-0.0486026	0.0223163	0.0294139	-0.417908	0.031514	3.89541e-40	0.1163	0.0541155	0.0316262	0.119831	0.357945	20	0.311737	1.12 (1.01-1.25)
cg22805688	SLC16A3	17	80197841	rs4789846	17	80225545	T	C	0.143141	0.0699199	0.0344186	0.0422089	-1.2186	0.0396363	1.44312e-207	-0.0573772	0.028306	0.0426589	0.124558	0.808872	12	0.355058	0.94 (0.89-1)
cg16894138	TKT	3	53270350	rs2035450	3	53269317	T	C	0.366799	0.0594635	0.0228075	0.00912876	0.616079	0.0316825	3.18566e-84	0.0965193	0.0373516	0.00976417	0.130819	0.828144	20	0.145316	1.1 (1.02-1.18)
cg19767896	DDX39A	19	14529108	rs117111916	19	14529082	T	C	0.0576541	-0.14601	0.061588	0.0177518	1.23947	0.0685687	4.89005e-73	-0.1178	0.0501143	0.0187419	0.170398	0.461074	13	0.226363	0.89 (0.81-0.98)
cg16415457	UBE2E1	3	23713441	rs7646732	3	23713652	A	G	0.385686	-0.0503467	0.0243033	0.0383029	-0.425709	0.0329398	3.30233e-38	0.118265	0.0578177	0.0408069	0.209549	0.718753	20	0.348169	1.13 (1-1.26)
cg20332503	ZYX	7	143081287	rs11772895	7	143081942	C	G	0.303181	0.0587683	0.026121	0.0244584	0.691838	0.0337992	4.06499e-93	0.0849451	0.0379833	0.0253268	0.257041	0.581925	20	0.287243	1.09 (1.01-1.17)
cg24937136	PARP1	1	226593346	rs2255403	1	226576270	G	A	0.154076	0.0651279	0.0306669	0.0336938	1.20653	0.0398363	1.69287e-201	0.0539796	0.0254799	0.0341314	0.279466	0.269438	20	0.31701	1.06 (1-1.11)
cg18648917	UBE2E1	3	23713773	rs7646732	3	23713652	A	G	0.385686	-0.0503467	0.0243033	0.0383029	-0.524096	0.0327153	9.2771e-58	0.0960638	0.0467579	0.0399281	0.28836	0.921589	20	0.346881	1.1 (1-1.21)
cg03011941	CFDP1	16	75468318	rs12921808	16	75383984	C	T	0.287276	-0.0506278	0.0249778	0.0426713	0.289478	0.0379614	2.4291e-14	-0.174893	0.0892817	0.0501251	0.0501251	0.000168464	20	0.371393	0.84 (0.7-1)
cg00395501	RPL5	1	93296860	rs579800	1	93465783	T	C	0.498012	0.0457303	0.0223743	0.0409656	0.219478	0.0319786	6.72955e-12	0.20836	0.106368	0.0501289	0.0501289	0.478698	20	0.371393	1.23 (1-1.52)
cg01139861	IKZF1	7	50343298	rs4917017	7	50335232	A	G	0.285288	-0.0480593	0.0245394	0.0501763	0.958836	0.0291468	2.44103e-237	-0.0501226	0.0256382	0.0505835	0.00298414	0.011558	20	0.371393	0.95 (0.9-1)
cg14216940	IKZF1	7	50343131	rs4917017	7	50335232	A	G	0.285288	-0.0480593	0.0245394	0.0501763	0.810039	0.0317525	1.4869e-143	-0.0593296	0.0303832	0.0508537	0.0227578	0.00919086	20	0.371393	0.94 (0.89-1)
cg10425698	CFDP1	16	75468281	rs12921808	16	75383984	C	T	0.287276	-0.0506278	0.0249778	0.0426713	0.272207	0.0378539	6.43261e-13	-0.185991	0.095336	0.0510695	0.0510695	0.000213107	20	0.371393	0.83 (0.69-1)
cg04147593	SLC16A3	17	80196719	rs9901910	17	80198007	G	C	0.141153	0.0736562	0.0357582	0.0394138	-0.273024	0.0449988	1.30019e-09	-0.269779	0.138313	0.0511165	0.0511165			0.371393	0.76 (0.58-1)
cg02032841	UBE2E1	3	23713275	rs7646732	3	23713652	A	G	0.385686	-0.0503467	0.0243033	0.0383029	-0.185333	0.0333831	2.82903e-08	0.271655	0.139965	0.0522731	0.0522731	0.62134	16	0.372756	1.31 (1-1.73)
cg23993559	SLC16A3	17	80197538	rs4789846	17	80225545	T	C	0.143141	0.0699199	0.0344186	0.0422089	-0.29981	0.0456927	5.32866e-11	-0.233214	0.120178	0.0523098	0.0523098	0.294753	5	0.372756	0.79 (0.63-1)
cg05185364	FLYWCH2	16	2930069	rs7193581	16	2955577	C	G	0.420477	0.0477484	0.0233254	0.0406529	0.18806	0.0315097	2.39705e-09	0.2539	0.131125	0.0528279	0.0528279	0.0362505	16	0.372756	1.29 (1-1.67)
cg09186101	SLC16A3	17	80197062	rs9901910	17	80198007	G	C	0.141153	0.0736562	0.0357582	0.0394138	-0.255238	0.0450881	1.50606e-08	-0.288578	0.149084	0.0529073	0.0529073			0.372756	0.75 (0.56-1)
cg23664708	SLC16A3	17	80196903	rs9901910	17	80198007	G	C	0.141153	0.0736562	0.0357582	0.0394138	-0.249497	0.0447659	2.49842e-08	-0.295219	0.152796	0.0533464	0.0551455	0.066135	3	0.373024	0.74 (0.55-1)
cg16697214	IKZF1	7	50343361	rs4917017	7	50335232	A	G	0.285288	-0.0480593	0.0245394	0.0501763	0.334013	0.0335868	2.65727e-23	-0.143884	0.0748793	0.0546623	0.0546623	0.0337115	20	0.379373	0.87 (0.75-1)
cg07204893	SF3B1	2	198300525	rs7577835	2	198378056	C	T	0.21173	0.0531076	0.0268555	0.0479814	0.314323	0.0402793	6.01689e-15	0.168959	0.0881399	0.0552456	0.0552456	0.823842	20	0.380581	1.18 (1-1.41)
cg08750510	SUB1	5	32537617	rs16889895	5	32537758	C	T	0.194831	-0.051262	0.0268824	0.0565335	-1.0568	0.0322233	6.64831e-236	0.0485066	0.0254804	0.0569512	0.316012	0.142425	20	0.389446	1.05 (1-1.1)
cg21450547	IRF2BP2	1	234739831	rs500564	1	234763954	A	T	0.171968	0.0570259	0.0297188	0.0550032	0.475646	0.0396205	3.34285e-33	0.119892	0.063274	0.058119	0.0151387	0.354951	20	0.392542	1.13 (1-1.28)
cg01033451	SNRPA1	15	101836060	rs4965817	15	101824435	G	C	0.0208748	-0.185015	0.0951311	0.0517942	1.01413	0.125011	4.96412e-16	-0.182437	0.0964635	0.0585909	0.153924	0.627959	10	0.392542	0.83 (0.69-1.01)
cg02887458	GATAD2A	19	19495540	rs2965184	19	19545428	G	A	0.170974	-0.0531184	0.0280656	0.058404	-1.02486	0.0382442	3.44312e-158	0.0518301	0.0274531	0.0590326	0.123051	0.0555448	20	0.392542	1.05 (1-1.11)
cg19378537	TKT	3	53290327	rs7633966	3	53289527	G	T	0.416501	-0.0427638	0.022558	0.0579959	0.645883	0.0318381	1.69361e-91	-0.0662098	0.0350779	0.0590924	0.357583	0.44454	20	0.392542	0.94 (0.87-1)
cg00223877	TKT	3	53290290	rs7633966	3	53289527	G	T	0.416501	-0.0427638	0.022558	0.0579959	0.462875	0.0328844	5.3475e-45	-0.0923872	0.0491744	0.0602764	0.163272	0.592757	20	0.397568	0.91 (0.83-1)
cg12488919	GATAD2A	19	19515518	rs4808204	19	19590721	G	A	0.16998	-0.0518665	0.0279876	0.0638549	-0.816656	0.0404218	9.1502e-91	0.0635108	0.0344149	0.064973	0.0875318	0.33168	20	0.425527	1.07 (1-1.14)
cg00707777	TKT	3	53290340	rs6792874	3	53321002	C	T	0.414513	-0.0416343	0.0225191	0.0644803	0.574073	0.0329218	4.28699e-68	-0.0725244	0.0394467	0.065983	0.151982	0.514739	20	0.42912	0.93 (0.86-1)
cg07000257	RBM17	10	6158386	rs11256761	10	6144800	A	G	0.00695825	-0.345441	0.187737	0.0657649	-3.96792	0.212767	1.28312e-77	0.0870584	0.0475435	0.0670809	0.0670809			0.430698	1.09 (0.99-1.2)
cg08202226	GATAD2B	1	153896590	rs1043608	1	153909069	C	G	0.291252	-0.0435149	0.0237245	0.0666277	-0.711691	0.0340146	3.29881e-97	0.0611429	0.0334632	0.0676742	0.240703	0.877968	20	0.430698	1.06 (1-1.14)
cg07918978	TKT	3	53290343	rs62256059	3	53330051	T	C	0.415507	-0.0413422	0.0225138	0.0663124	0.529926	0.0327529	7.03442e-59	-0.078015	0.0427575	0.0680626	0.14338	0.402668	20	0.430698	0.92 (0.85-1.01)
cg02583484	HNRNPA1	12	54677008	rs35979828	12	54685880	T	C	0.0854871	0.0838035	0.0433338	0.0531249	-0.35197	0.0639687	3.75047e-08	-0.238098	0.130501	0.0680781	0.0680781	0.0566182	5	0.430698	0.79 (0.61-1.02)
cg15542459	MKI67	10	129947756	rs10829345	10	129944749	T	C	0.384692	0.0417021	0.0227432	0.0667125	0.397532	0.0330771	2.8461e-33	0.104903	0.0578732	0.0698887	0.230101	0.716838	20	0.436974	1.11 (0.99-1.24)
cg19144497	ARID3B	15	74836094	rs9672559	15	74991336	A	G	0.116302	0.0646312	0.0337428	0.0554404	0.273837	0.0490232	2.32554e-08	0.236021	0.130266	0.0700097	0.0700097	0.970768	20	0.436974	1.27 (0.98-1.63)
cg04860291	TKT	3	53286651	rs7633966	3	53289527	G	T	0.416501	-0.0427638	0.022558	0.0579959	0.192149	0.0335732	1.04482e-08	-0.222555	0.123671	0.0719273	0.0719273	0.41678	20	0.445949	0.8 (0.63-1.02)
cg00071265	PSMA7	20	60717158	rs3746651	20	60718420	C	T	0.194831	-0.0494457	0.0275487	0.0726784	0.705388	0.0405106	6.64239e-68	-0.0700971	0.0392616	0.0741989	0.196658	0.0391196	20	0.456987	0.93 (0.86-1.01)
cg03990720	ZC3H18	16	88637474	rs111868370	16	88675967	T	C	0.0765408	-0.0755276	0.0408992	0.0647937	-0.342963	0.0552603	5.42428e-10	0.220221	0.12442	0.0767293	0.0767293	0.699107	16	0.467793	1.25 (0.98-1.59)
cg11821245	LDHC	11	18433683	rs2658549	11	18456140	G	A	0.115308	-0.0621609	0.0351548	0.0770266	-1.84842	0.0343368	0	0.0336293	0.0190291	0.077186	0.41943	0.419023	20	0.467793	1.03 (1-1.07)
cg07097725	RBM17	10	6162727	rs74391212	10	6162740	A	G	0.0666004	0.0776352	0.0436622	0.0753899	0.864517	0.0650958	2.99661e-40	0.0898018	0.0509554	0.0780085	0.178872	0.0151991	20	0.467793	1.09 (0.99-1.21)
cg12555907	MBP	18	74845422	rs1667903	18	74848698	T	C	0.203777	0.050251	0.0284739	0.0775953	1.0016	0.0334019	1.47622e-197	0.0501706	0.0284775	0.0781092	0.265786	0.257524	20	0.467793	1.05 (0.99-1.11)
cg11197916	STMN1	1	26249040	rs2992056	1	26317383	A	G	0.199801	-0.049269	0.0266816	0.0648118	0.225734	0.0388933	6.47832e-09	-0.218262	0.124038	0.0784686	0.0784686	0.093369	20	0.467793	0.8 (0.63-1.03)
cg19767548	LDHC	11	18433554	rs142676548	11	18468930	T	C	0.114314	-0.0621482	0.0353866	0.0790432	-1.88439	0.0333335	0	0.0329805	0.0187878	0.0791878	0.458391	0.403289	20	0.469074	1.03 (1-1.07)
cg07621169	TKT	3	53277395	rs9830895	3	53286976	T	C	0.252485	-0.0466974	0.0265781	0.0789195	0.883514	0.0373585	1.19219e-123	-0.0528542	0.0301651	0.0797461	0.145889	0.212991	20	0.469392	0.95 (0.89-1.01)
cg07742718	ALDOA	16	30064149	rs9932193	16	30068469	G	T	0.468191	-0.0416837	0.0228711	0.0683715	0.196517	0.0316554	5.36619e-10	-0.212112	0.121294	0.080335	0.0672291	0.0451777	20	0.469884	0.81 (0.64-1.03)
cg16419584	MKI67	10	129947858	rs11016094	10	129942423	A	G	0.229622	-0.0463593	0.0264179	0.0792861	-0.562706	0.0374492	4.97265e-51	0.0823863	0.0472671	0.0813342	0.460138	0.604716	20	0.472755	1.09 (0.99-1.19)
cg05225404	ZC3H18	16	88689020	rs148253988	16	88780944	A	G	0.0159046	-0.256618	0.14668	0.080203	-2.04344	0.126275	6.71279e-59	0.125581	0.0721992	0.0819691	0.208679	0.0389157	9	0.473486	1.13 (0.98-1.31)
cg21594278	BTF3	5	72815513	rs13172804	5	72813673	G	A	0.0685885	-0.0851016	0.0490138	0.0825144	1.59714	0.0605974	4.30839e-153	-0.0532836	0.0307549	0.0831803	0.597358	0.0318692	20	0.477516	0.95 (0.89-1.01)
cg05336188	UPF1	19	18959506	rs11665939	19	18992519	A	C	0.0407555	0.101383	0.0572103	0.076375	-0.70778	0.0907312	6.14949e-15	-0.143241	0.0828901	0.0839723	0.0839723	0.215554	8	0.479106	0.87 (0.74-1.02)
cg15387132	HIST1H2BB	6	26044204	rs6456708	6	26032847	G	C	0.470179	-0.0399212	0.0220838	0.0706506	0.192655	0.0335435	9.27731e-09	-0.207216	0.120172	0.0846494	0.0846494	9.97752e-05	20	0.480024	0.81 (0.64-1.03)
cg01721281	HAGH	16	1869611	rs2268674	16	1870641	T	G	0.245527	0.0481148	0.027578	0.0810403	0.330911	0.0382883	5.49403e-18	0.145401	0.0850206	0.087232	0.087232	0.477083	20	0.483434	1.16 (0.98-1.37)
cg19280572	LSP1	11	1873884	rs12360772	11	1899962	A	G	0.166004	0.0558139	0.0325346	0.0862492	-0.755769	0.0377088	2.35881e-89	-0.0738506	0.0432058	0.0874002	0.171189	0.0701704	20	0.483434	0.93 (0.85-1.01)
cg14654833	LSP1	11	1874291	rs12360772	11	1899962	A	G	0.166004	0.0558139	0.0325346	0.0862492	0.684389	0.038399	4.67676e-71	0.0815529	0.0477579	0.0877047	0.124897	0.0845157	20	0.483434	1.08 (0.99-1.19)
cg15035911	ARID3A	19	924933	rs168405	19	910742	G	T	0.285288	0.0533171	0.0310023	0.0854726	0.508672	0.035402	8.16147e-47	0.104816	0.0613825	0.0877123	0.118726	0.823175	9	0.483434	1.11 (0.98-1.25)
cg03861785	HAGH	16	1873952	rs62038396	16	1881180	A	C	0.0397614	0.12713	0.0741423	0.0864039	-1.39523	0.0780267	1.64362e-71	-0.0911175	0.0533834	0.0878498	0.185694	0.749538	20	0.483434	0.91 (0.82-1.01)
cg23670188	LSP1	11	1905808	rs661348	11	1905292	C	T	0.425447	0.0420011	0.023927	0.0791941	0.227908	0.0322047	1.47457e-12	0.184289	0.108167	0.0884276	0.0884276	0.157255	20	0.483751	1.2 (0.97-1.49)
cg16373998	RPL5	1	93296988	rs10874744	1	93306317	G	A	0.377734	0.0383295	0.0225786	0.0895831	-0.497999	0.0331543	5.37667e-51	-0.076967	0.0456273	0.0916299	0.0115012	0.461371	20	0.487332	0.93 (0.85-1.01)
cg21466315	CDV3	3	133294854	rs9839682	3	133295969	C	T	0.188867	-0.0486647	0.0286377	0.0892584	0.549808	0.0402548	1.80404e-42	-0.0885121	0.0524883	0.091734	0.091734	0.350067	20	0.487332	0.92 (0.83-1.01)
cg05740244	LDHC	11	18434015	rs4757650	11	18415815	T	C	0.115308	-0.05873	0.0348669	0.0921033	-1.95955	0.0297657	0	0.0299711	0.0177991	0.0922098	0.497633	0.373232	20	0.487332	1.03 (1-1.07)
cg07093428	LDHC	11	18433500	rs4757650	11	18415815	T	C	0.115308	-0.05873	0.0348669	0.0921033	-1.89417	0.0324683	0	0.0310056	0.0184151	0.0922389	0.428333	0.385358	20	0.487332	1.03 (0.99-1.07)
cg14259717	LDHC	11	18433732	rs4757650	11	18415815	T	C	0.115308	-0.05873	0.0348669	0.0921033	-1.52021	0.0428142	3.81266e-276	0.0386329	0.0229614	0.0924693	0.438432	0.307525	20	0.487332	1.04 (0.99-1.09)
cg02695969	ARID3A	19	932813	rs117052778	19	1097461	A	G	0.0586481	-0.0959583	0.0554307	0.0834272	0.504575	0.0753836	2.18002e-11	-0.190176	0.113471	0.09374	0.09374	0.687655	11	0.487332	0.83 (0.66-1.03)
cg26857315	ARID3A	19	932759	rs117052778	19	1097461	A	G	0.0586481	-0.0959583	0.0554307	0.0834272	0.481208	0.0739989	7.87816e-11	-0.199411	0.119203	0.0943517	0.0943517	0.56441	6	0.487332	0.82 (0.65-1.03)
cg18143863	TOP2B	3	25706824	rs3806631	3	25706846	T	A	0.190855	0.0471418	0.0274703	0.0861429	0.283354	0.0378355	6.93442e-14	0.166371	0.0994595	0.0943765	0.0943765	0.516785	16	0.487332	1.18 (0.97-1.44)
cg11145461	CSRP1	1	201475451	rs927901	1	201459621	C	T	0.38668	0.0391234	0.0230971	0.0902908	0.349943	0.0333538	9.41615e-26	0.111799	0.0668571	0.0944824	0.0210409	0.578342	20	0.487332	1.12 (0.98-1.27)
cg02104952	CSRP1	1	201481480	rs115048059	1	201481158	G	A	0.028827	0.132821	0.0787701	0.0917609	1.28388	0.102498	5.38569e-36	0.103453	0.0619065	0.0947004	0.132939	0.310862	11	0.487332	1.11 (0.98-1.25)
cg07677296	HAGH	16	1877182	rs5006374	16	1905231	A	G	0.171968	0.0540078	0.0321157	0.0926337	-0.608167	0.0421308	3.10687e-47	-0.0888042	0.0531644	0.0948464	0.0948464	0.815079	20	0.487332	0.92 (0.82-1.02)
cg00567382	LDHAL6A	11	18473775	rs112149204	11	18432941	C	T	0.115308	-0.059738	0.0355357	0.092749	0.541489	0.0520626	2.46076e-25	-0.110322	0.0664776	0.0970082	0.233422	0.542606	19	0.495098	0.9 (0.79-1.02)
cg20331155	LSP1	11	1892074	rs12360772	11	1899962	A	G	0.166004	0.0558139	0.0325346	0.0862492	-0.256406	0.0398998	1.30798e-10	-0.217678	0.131331	0.0974225	0.246428	0.550184	20	0.495098	0.8 (0.62-1.04)
cg15729439	LDHA	11	18405491	rs11024636	11	18405491	C	T	0.418489	-0.0366607	0.0222613	0.0995917	-0.956417	0.0258295	4.0506e-300	0.0383313	0.0232987	0.0999265	0.304234	0.133927	20	0.50149	1.04 (0.99-1.09)
cg05305434	LSP1	11	1874049	rs12360772	11	1899962	A	G	0.166004	0.0558139	0.0325346	0.0862492	-0.228095	0.0401272	1.31349e-08	-0.244696	0.148991	0.100516	0.0340966	0.51578	20	0.50149	0.78 (0.58-1.05)
cg27261733	LSP1	11	1891872	rs12416967	11	1891905	G	C	0.136183	-0.0566271	0.0343914	0.099651	-0.783435	0.0415645	3.01384e-79	0.0722805	0.0440654	0.100943	0.0610719	0.206466	20	0.50149	1.07 (0.99-1.17)
cg16357582	CSRP1	1	201476557	rs927901	1	201459621	C	T	0.38668	0.0391234	0.0230971	0.0902908	0.223415	0.0346106	1.08134e-10	0.175115	0.106882	0.101339	0.101339	0.740427	5	0.50149	1.19 (0.97-1.47)
cg19631472	LDHA	11	18415641	rs11024636	11	18405491	C	T	0.418489	-0.0366607	0.0222613	0.0995917	-0.438302	0.0320753	1.64795e-42	0.0836425	0.0511573	0.102048	0.221425	0.131463	20	0.50149	1.09 (0.98-1.2)
cg24155190	CSRP1	1	201476619	rs927901	1	201459621	C	T	0.38668	0.0391234	0.0230971	0.0902908	0.208451	0.0335354	5.10518e-10	0.187687	0.114844	0.102202	0.102202	0.970075	8	0.50149	1.21 (0.96-1.51)
cg27193691	MIR210	11	568206	rs12360820	11	620927	A	C	0.171968	-0.0489957	0.0294125	0.0957513	-0.323533	0.0407388	1.99529e-15	0.15144	0.092889	0.103032	0.251076	0.0986243	20	0.50149	1.16 (0.97-1.4)
cg22614327	RCC2	1	17750198	rs6669650	1	17707601	C	T	0.129225	0.0518669	0.0311514	0.0959142	0.381959	0.0476719	1.12632e-15	0.135792	0.0832994	0.103066	0.302437	0.278927	20	0.50149	1.15 (0.97-1.35)
cg00366917	MBP	18	74845154	rs1667901	18	74849345	T	C	0.199801	0.0465414	0.028598	0.103645	0.812043	0.0354555	4.32161e-116	0.057314	0.0353062	0.104516	0.151643	0.182519	20	0.50149	1.06 (0.99-1.13)
cg00046913	HAGH	16	1877150	rs58987215	16	1898058	T	C	0.173956	0.0526882	0.0322527	0.102341	-0.586087	0.0424156	1.99259e-43	-0.0898984	0.0554138	0.104737	0.104737	0.859513	20	0.50149	0.91 (0.82-1.02)
cg13791224	PFKP	10	3148613	rs9804219	10	3154799	G	A	0.452286	0.0371093	0.0224839	0.0988446	-0.292733	0.0336145	3.07796e-18	-0.126768	0.0781742	0.104886	0.108254	0.84341	20	0.50149	0.88 (0.76-1.03)
cg01279418	RPL13	16	89623374	rs116999413	16	89411633	A	G	0.0129225	-0.194797	0.116278	0.0938814	-0.752852	0.117959	1.74412e-10	0.258746	0.159682	0.105151	0.105151	0.586543	3	0.50149	1.3 (0.95-1.77)
cg01909245	LSP1	11	1873757	rs61868797	11	1900701	T	C	0.16501	0.0548132	0.0325142	0.0918299	-0.227614	0.0405303	1.95554e-08	-0.240817	0.149146	0.106388	0.106388	0.410518	17	0.504067	0.79 (0.59-1.05)
cg26868156	LSP1	11	1892180	rs61868797	11	1900701	T	C	0.16501	0.0548132	0.0325142	0.0918299	-0.22309	0.0408267	4.64698e-08	-0.2457	0.152523	0.107201	0.107201	0.042053	10	0.504067	0.78 (0.58-1.05)
cg26255388	LDHAL6B	15	59497621	rs150300673	15	59282676	T	C	0.0506958	-0.0907816	0.0541008	0.0933456	0.38783	0.0698627	2.83534e-08	-0.234076	0.14573	0.108223	0.108223	0.139192	13	0.504067	0.79 (0.59-1.05)
cg23055276	PRAM1	19	8564611	rs968502	19	8567475	C	T	0.199801	0.0466876	0.0280776	0.0963516	0.25604	0.0422698	1.38455e-09	0.182345	0.113718	0.108828	0.108828	0.0366887	20	0.504067	1.2 (0.96-1.5)
cg27350307	PRAM1	19	8567502	rs2910442	19	8575399	G	A	0.197813	0.046421	0.028562	0.104105	-0.413622	0.0423239	1.47356e-22	-0.112231	0.0700018	0.108879	0.108879	0.261915	17	0.504067	0.89 (0.78-1.03)
cg02928644	SSB	2	170646566	rs13402634	2	170623384	G	A	0.363817	0.0367215	0.0227259	0.106128	0.434634	0.0341718	4.63155e-37	0.0844881	0.0527076	0.108944	0.152056	0.246096	20	0.504067	1.09 (0.98-1.21)
cg15700009	LDHA	11	18415711	rs10766473	11	18401531	G	A	0.414513	-0.0358671	0.0223281	0.108194	-0.40262	0.0327367	9.19847e-35	0.0890841	0.055928	0.111197	0.111197	0.0583342	20	0.510283	1.09 (0.98-1.22)
cg14517001	SLC16A3	17	80179931	rs4296310	17	80132940	C	G	0.321074	0.0385351	0.0236073	0.102609	-0.236401	0.0328059	5.75917e-13	-0.163007	0.102391	0.111384	0.111384	0.866394	20	0.510283	0.85 (0.7-1.04)
cg02363950	CRABP2	1	156676793	rs3806412	1	156676553	G	T	0.384692	0.0401413	0.0247959	0.105475	0.268111	0.0326631	2.24172e-16	0.149719	0.094265	0.112224	0.112224	0.265406	12	0.511608	1.16 (0.97-1.4)
cg03709012	GATAD2A	19	19516395	rs2965190	19	19451591	A	G	0.172962	-0.0463506	0.028136	0.0994802	-0.234112	0.0424622	3.51922e-08	0.197985	0.125432	0.114468	0.114468	0.521524	15	0.519293	1.22 (0.95-1.56)
cg07915634	EIF4H	7	73588011	rs223000	7	73584026	T	C	0.34493	0.0371308	0.0232889	0.110856	0.339941	0.034273	3.45469e-23	0.109227	0.0693879	0.115453	0.115453	0.796513	20	0.521219	1.12 (0.97-1.28)
cg09804616	DHX16	6	30644832	rs146387647	6	30602697	G	A	0.0159046	-0.159089	0.100129	0.112097	-1.85416	0.196927	4.71128e-21	0.0858014	0.054766	0.117187	0.117187	0.0256189	6	0.526493	1.09 (0.98-1.21)
cg00240178	EEF1A1	6	74232108	rs11963033	6	74277249	T	C	0.028827	0.0966379	0.0602168	0.108531	0.537445	0.0801864	2.04968e-11	0.17981	0.11521	0.11859	0.11859	0.141648	15	0.530236	1.2 (0.96-1.5)
cg05700348	DDX41	5	176948150	rs115528069	5	177003781	T	C	0.0646123	0.0774126	0.0482771	0.108823	-0.41541	0.0671257	6.07255e-10	-0.186352	0.120053	0.120603	0.120603	0.500716	5	0.535763	0.83 (0.66-1.05)
cg07137043	EIF4H	7	73588983	rs149249	7	73587661	T	C	0.327038	0.0392765	0.025196	0.119035	-0.485358	0.0319808	5.05752e-52	-0.0809226	0.0521853	0.120979	0.273563	0.460173	20	0.535763	0.92 (0.83-1.02)
cg08737246	MBP	18	74799909	rs78895896	18	74798803	T	A	0.0805169	-0.0621249	0.040022	0.120598	-1.10761	0.0557255	6.54288e-88	0.0560892	0.0362437	0.121729	0.14293	0.373995	20	0.535923	1.06 (0.99-1.14)
cg16482183	HIST1H1C	6	26056742	rs8384	6	26056072	C	G	0.195825	-0.0417739	0.0269259	0.120797	0.587728	0.0335077	7.07801e-69	-0.0710768	0.0459925	0.122249	0.00024307	0.0628943	20	0.535923	0.93 (0.85-1.02)
cg23470914	MBP	18	74800080	rs78895896	18	74798803	T	A	0.0805169	-0.0621249	0.040022	0.120598	-0.81551	0.0567112	6.90553e-47	0.0761792	0.0493611	0.122757	0.238182	0.496707	20	0.535923	1.08 (0.98-1.19)
cg26392708	RBM17	10	6170926	rs12722604	10	6053286	A	G	0.0347913	0.111564	0.0717996	0.120226	0.937545	0.0845745	1.47633e-28	0.118996	0.0773312	0.123857	0.172373	0.00543216	20	0.535923	1.13 (0.97-1.31)
cg16069331	DHX16	6	30646860	rs146387647	6	30602697	G	A	0.0159046	-0.159089	0.100129	0.112097	-1.16842	0.190772	9.08461e-10	0.136157	0.0885326	0.124065	0.124065	0.0931845	3	0.535923	1.15 (0.96-1.36)
cg14332815	LDHC	11	18433564	rs11605386	11	18433720	G	C	0.115308	-0.0536093	0.0349837	0.125422	-1.90513	0.0327305	0	0.0281395	0.0183693	0.125553	0.554882	0.28794	20	0.535923	1.03 (0.99-1.07)
cg08418111	LDHC	11	18433745	rs11605386	11	18433720	G	C	0.115308	-0.0536093	0.0349837	0.125422	-1.47886	0.0443641	1.21775e-243	0.0362504	0.0236809	0.125821	0.416539	0.199887	20	0.535923	1.04 (0.99-1.09)
cg26607228	HNRNPF	10	43889109	rs80293554	10	43889161	T	C	0.0407555	-0.0856874	0.0544885	0.115817	0.603801	0.0931451	9.02939e-11	-0.141913	0.09286	0.12645	0.12645	0.899019	12	0.535923	0.87 (0.72-1.04)
cg15022984	HIST1H1C	6	26056706	rs8384	6	26056072	C	G	0.195825	-0.0417739	0.0269259	0.120797	-0.33071	0.0381334	4.22895e-18	0.126316	0.082711	0.126713	0.126713	0.0494573	20	0.535923	1.13 (0.96-1.33)
cg00663832	DHX16	6	30646846	rs146387647	6	30602697	G	A	0.0159046	-0.159089	0.100129	0.112097	1.11553	0.201945	3.3148e-08	-0.142613	0.093398	0.126777	0.126777	0.000921764	5	0.535923	0.87 (0.72-1.04)
cg00046336	DDX18	2	118617230	rs417651	2	118504764	A	C	0.0854871	-0.0688876	0.0444243	0.12098	-0.449316	0.0589051	2.38825e-14	0.153317	0.100894	0.128614	0.128614	0.185335	20	0.541226	1.17 (0.96-1.42)
cg25786273	MBP	18	74801026	rs78895896	18	74798803	T	A	0.0805169	-0.0621249	0.040022	0.120598	-0.403527	0.0580361	3.57503e-12	0.153955	0.101622	0.129779	0.0714044	0.809511	20	0.542361	1.17 (0.96-1.42)
cg00433709	LDHD	16	75107666	rs28410712	16	75139383	T	G	0.189861	0.0473805	0.030259	0.117387	-0.2565	0.0432721	3.0738e-09	-0.184719	0.122015	0.13005	0.289697	0.395407	17	0.542361	0.83 (0.65-1.06)
cg23537415	U2AF2	19	56169445	rs62126981	19	56243208	C	T	0.0964215	-0.0804943	0.0530686	0.129318	-0.722169	0.0639522	1.43187e-29	0.111462	0.0741449	0.132762	0.410733	0.869388	18	0.551201	1.12 (0.97-1.29)
cg23407813	HIST1H1C	6	26056797	rs8384	6	26056072	C	G	0.195825	-0.0417739	0.0269259	0.120797	-0.217917	0.0373774	5.53642e-09	0.191696	0.12786	0.133806	0.133806	0.0280766	20	0.553064	1.21 (0.94-1.56)
cg19256094	UPF1	19	18980744	rs10405364	19	18972008	G	A	0.0755467	0.0643085	0.0415965	0.122103	0.38342	0.0642471	2.40337e-09	0.167723	0.112069	0.134496	0.134496	0.161621	15	0.553457	1.18 (0.95-1.47)
cg14164839	HMGN2	1	26823481	rs12045800	1	26845366	G	A	0.235586	-0.0398062	0.0267158	0.136228	-1.29214	0.0300321	0	0.0308063	0.020688	0.136463	0.0795507	0.182558	20	0.555204	1.03 (0.99-1.07)
cg19563671	HEXIM1	17	43224158	rs8070447	17	43229299	C	A	0.137177	-0.0555093	0.0372061	0.135714	0.868683	0.0490737	4.07469e-70	-0.0639006	0.0429823	0.137102	0.465564	0.5178	20	0.555204	0.94 (0.86-1.02)
cg02616489	SATB1	3	18404925	rs389173	3	19902702	A	T	0.0894632	0.0567119	0.0368736	0.124046	-0.282366	0.0502831	1.95966e-08	-0.200845	0.135397	0.137974	0.137974	0.425076	20	0.555204	0.82 (0.63-1.07)
cg08365301	CALML5	10	5523060	rs11594995	10	5522661	C	A	0.254473	-0.0393721	0.0263181	0.134652	0.38784	0.037468	4.13148e-25	-0.101516	0.0685632	0.138707	0.423733	0.503791	20	0.555204	0.9 (0.79-1.03)
cg01845111	MAPRE1	20	31446967	rs853863	20	31414457	A	C	0.471173	0.0332384	0.0222838	0.135806	0.359709	0.0332359	2.68182e-27	0.0924036	0.0625353	0.139508	0.139508	0.258339	20	0.555204	1.1 (0.97-1.24)
cg02232751	LDHA	11	18415742	rs6486424	11	18426656	A	T	0.419483	-0.033121	0.0222164	0.136005	-0.340495	0.0315973	4.46516e-27	0.0972731	0.0658689	0.139737	0.139737	0.128986	20	0.555204	1.1 (0.97-1.25)
cg01433677	CD2BP2	16	30365840	rs4787642	16	30359408	C	T	0.329026	-0.0348552	0.0233409	0.135355	0.317201	0.0337821	6.02158e-21	-0.109884	0.0745085	0.140272	0.140272	0.723898	20	0.555204	0.9 (0.77-1.04)
cg24529615	SFPQ	1	35661778	rs11264113	1	35655590	T	C	0.0328032	0.127215	0.0862811	0.140366	-4.25156	0.12815	2.34817e-241	-0.029922	0.020314	0.140758	0.00138012	0.0175092	20	0.555204	0.97 (0.93-1.01)
cg02338345	PDLIM1	10	97036527	rs1887182	10	97013497	T	G	0.532803	0.0330684	0.022069	0.134027	-0.257848	0.0322274	1.23511e-15	-0.128247	0.0870772	0.140805	0.325556	0.934189	20	0.555204	0.88 (0.74-1.04)
cg25923729	NEFL	8	24880841	rs2950330	8	24878818	A	G	0.470179	0.0329636	0.0219747	0.133596	-0.241165	0.0318619	3.75892e-14	-0.136685	0.0928912	0.141169	0.141169	0.876765	13	0.555204	0.87 (0.73-1.05)
cg23568643	ARGLU1	13	107354948	rs9558841	13	107395430	T	C	0.263419	0.0391752	0.0258808	0.130107	-0.219464	0.0358613	9.36835e-10	-0.178504	0.121481	0.141724	0.141724	0.599835	12	0.555204	0.84 (0.66-1.06)
cg09583302	LDHA	11	18414888	rs3758683	11	18429548	C	G	0.420477	-0.0325837	0.0222317	0.142745	1.1611	0.0213031	0	-0.0280628	0.019154	0.14289	0.442619	0.084865	20	0.555204	0.97 (0.94-1.01)
cg19630665	CALML5	10	5523276	rs11594995	10	5522661	C	A	0.254473	-0.0393721	0.0263181	0.134652	-0.26313	0.0364774	5.45294e-13	0.14963	0.102148	0.142965	0.142965	0.820816	20	0.555204	1.16 (0.95-1.42)
cg07988171	TPM4	19	16199419	rs17708984	19	16194504	A	G	0.265408	-0.0357608	0.0243382	0.141743	-0.486719	0.0350505	7.67806e-44	0.0734732	0.0502837	0.143968	0.400737	0.596934	11	0.555204	1.08 (0.98-1.19)
cg13618979	TPM4	19	16186840	rs8110506	19	16195037	A	G	0.38668	-0.0337402	0.0228417	0.139641	0.327283	0.0334827	1.44595e-22	-0.103092	0.0705842	0.14414	0.205598	0.259146	15	0.555204	0.9 (0.79-1.04)
cg04700814	HEXIM1	17	43224180	rs8070447	17	43229299	C	A	0.137177	-0.0555093	0.0372061	0.135714	-0.35441	0.0504946	2.23832e-12	0.156625	0.107326	0.144473	0.144473	0.507758	20	0.555204	1.17 (0.95-1.44)
cg22023257	TPM4	19	16199792	rs17708984	19	16194504	A	G	0.265408	-0.0357608	0.0243382	0.141743	-0.318165	0.0346197	3.91815e-20	0.112397	0.077467	0.146806	0.146806	0.681588	11	0.561852	1.12 (0.96-1.3)
cg10241809	SLC16A3	17	80197360	rs56046717	17	80177662	T	C	0.133201	0.0539771	0.0361121	0.13499	0.249856	0.0431106	6.80361e-09	0.216033	0.149261	0.147799	0.147799	0.791182	17	0.563331	1.24 (0.93-1.66)
cg17744295	TPM4	19	16178097	rs17708984	19	16194504	A	G	0.265408	-0.0357608	0.0243382	0.141743	-0.25966	0.0358312	4.26839e-13	0.137721	0.0956379	0.149859	0.343131	0.725261	10	0.566841	1.15 (0.95-1.38)
cg10959428	ADNP	20	49493606	rs62205182	20	49491880	T	C	0.299205	-0.0357398	0.0247333	0.148456	0.474033	0.0328995	4.57207e-47	-0.0753951	0.052438	0.150492	0.150492	0.460089	20	0.566841	0.93 (0.84-1.03)
cg22136363	LSP1	11	1911511	rs9667035	11	1907653	T	C	0.0407555	0.0989613	0.0677394	0.144039	0.674363	0.0834711	6.52976e-16	0.146748	0.102078	0.150548	0.160193	0.0530616	20	0.566841	1.16 (0.95-1.41)
cg16805068	MAPRE1	20	31410931	rs242538	20	31436747	C	T	0.471173	0.0320277	0.0222863	0.150689	0.585424	0.0312766	3.55516e-78	0.0547086	0.0381808	0.151891	0.0147243	0.112901	20	0.567474	1.06 (0.98-1.14)
cg21526172	UPF1	19	18980110	rs757113	19	18964955	G	T	0.177932	0.0446044	0.0308834	0.148659	0.469998	0.0416016	1.34872e-29	0.0949036	0.0662446	0.151965	0.184557	0.0690533	20	0.567474	1.1 (0.97-1.25)
cg06070002	PRDX1	1	45986120	rs487174	1	46009536	A	G	0.083499	-0.0547294	0.0379197	0.148937	0.561338	0.0537854	1.68726e-25	-0.0974981	0.0681952	0.152806	0.633221	0.0218702	15	0.567474	0.91 (0.79-1.04)
cg00770784	CFDP1	16	75468297	rs35261357	16	75444572	C	T	0.427435	0.032734	0.0224214	0.144306	0.223044	0.0331797	1.78848e-11	0.14676	0.102868	0.153671	0.153671	0.00183044	20	0.567474	1.16 (0.95-1.42)
cg18723409	LSP1	11	1911547	rs9667035	11	1907653	T	C	0.0407555	0.0989613	0.0677394	0.144039	0.551529	0.08361	4.21133e-11	0.179431	0.125797	0.153767	0.153767	0.0644747	18	0.567474	1.2 (0.94-1.53)
cg14303674	MAPRE1	20	31407348	rs66499347	20	31448696	T	C	0.471173	0.0322239	0.0223946	0.150175	-0.297761	0.0325453	5.73943e-20	-0.108221	0.0761345	0.155189	0.332256	0.214956	20	0.570456	0.9 (0.77-1.04)
cg13594463	KRT1	12	53075431	rs2269327	12	53065916	T	C	0.517893	0.0314668	0.0220303	0.153193	0.332379	0.0324155	1.13899e-24	0.0946715	0.0669207	0.157162	0.276818	0.903882	20	0.575435	1.1 (0.96-1.25)
cg11646018	RALYL	8	85812649	rs6473572	8	85810515	A	G	0.34493	0.0336004	0.0236978	0.156229	-0.36918	0.0343426	5.93181e-27	-0.0910137	0.0647464	0.159815	0.356357	0.462318	20	0.582853	0.91 (0.8-1.04)
cg10837116	KRT1	12	53069933	rs2269327	12	53065916	T	C	0.517893	0.0314668	0.0220303	0.153193	0.240474	0.03318	4.24323e-13	0.130853	0.0933741	0.161099	0.161099	0.574011	20	0.585241	1.14 (0.95-1.37)
cg09332484	LDHC	11	18433887	rs7938267	11	18432754	A	G	0.413519	-0.0315598	0.0223828	0.15854	-0.286727	0.0330104	3.75581e-18	0.110069	0.0790852	0.163989	0.346997	0.145296	20	0.593424	1.12 (0.96-1.3)
cg18862171	ACTN3	11	66314367	rs692892	11	66348503	C	T	0.488072	-0.0312533	0.0219689	0.154847	-0.213808	0.0333422	1.43115e-10	0.146175	0.105249	0.164879	0.164879	0.871012	20	0.593985	1.16 (0.94-1.42)
cg14896608	RPA1	17	1799628	rs12051574	17	1799600	A	G	0.0785288	-0.0618987	0.0443806	0.163099	-0.732548	0.0578533	9.58158e-37	0.0844978	0.0609503	0.165644	0.26113	0.830783	16	0.593985	1.09 (0.97-1.23)
cg03976645	BZW2	7	16724981	rs67418580	7	16715603	C	T	0.206759	-0.0372341	0.0267655	0.164188	0.581376	0.03968	1.31562e-48	-0.0640447	0.0462452	0.166085	0.166085	0.862525	20	0.593985	0.94 (0.86-1.03)
cg11984636	MBP	18	74845706	rs17664656	18	74865368	G	A	0.361829	0.0335587	0.0240621	0.163116	0.344579	0.0323156	1.51742e-26	0.0973904	0.0704253	0.166699	0.171321	0.074529	20	0.593985	1.1 (0.96-1.27)
cg11274337	LCP1	13	46717068	rs12583876	13	46700062	A	G	0.243539	-0.0362564	0.0255929	0.156583	0.219014	0.0376683	6.08916e-09	-0.165544	0.120273	0.1687	0.1687	0.816405	9	0.598821	0.85 (0.67-1.07)
cg04341806	LCP1	13	46757395	rs3759485	13	46757302	G	C	0.380716	-0.0318815	0.023373	0.172557	-0.59503	0.0325505	1.19032e-74	0.0535797	0.0393895	0.17375	0.52839	0.82352	20	0.614403	1.06 (0.98-1.14)
cg21111416	HLTF	3	148804720	rs12486555	3	148817518	G	A	0.335984	-0.0330978	0.0236719	0.162056	-0.19597	0.0343282	1.13841e-08	0.168893	0.124364	0.174448	0.174448	0.626357	20	0.614533	1.18 (0.93-1.51)
cg25533519	CBR1	21	37438281	rs2156407	21	37447711	A	G	0.281312	-0.0332738	0.0247571	0.178946	-1.23923	0.0255659	0	0.0268505	0.0199856	0.179113	0.369472	0.483766	20	0.624758	1.03 (0.99-1.07)
cg21202276	PARP1	1	226599374	rs77173384	1	226602215	T	C	0.167992	-0.03925	0.0290883	0.177228	-0.6029	0.0419114	6.41809e-47	0.065102	0.0484591	0.179129	0.179129	0.047845	20	0.624758	1.07 (0.97-1.17)
cg02398045	HLTF	3	148804489	rs79447083	3	147854082	T	C	0.0119284	0.169629	0.123689	0.170246	0.943882	0.143074	4.19078e-11	0.179714	0.133844	0.179366	0.179366	0.459727	3	0.624758	1.2 (0.92-1.56)
cg04060561	ECHDC1	6	127663200	rs13215850	6	127699043	C	T	0.343936	-0.0319099	0.0237265	0.178656	-0.587358	0.0350584	5.31818e-63	0.0543278	0.0405252	0.180053	0.34486	0.710336	20	0.624809	1.06 (0.98-1.14)
cg01806972	ACTN3	11	66314378	rs477557	11	66387094	C	T	0.487078	-0.0298939	0.0219407	0.173044	-0.223619	0.0329897	1.21463e-11	0.133682	0.100079	0.181624	0.181624	0.922991	20	0.626995	1.14 (0.94-1.39)
cg26158133	BTF3	5	72824251	rs819550	5	72824956	C	T	0.390656	0.0309909	0.0227903	0.173884	0.215136	0.0319371	1.62512e-11	0.144053	0.108071	0.182551	0.182551	0.407392	12	0.626995	1.15 (0.93-1.43)
cg26151310	HLTF	3	148803905	rs79447083	3	147854082	T	C	0.0119284	0.169629	0.123689	0.170246	0.80694	0.143291	1.78677e-08	0.210212	0.157761	0.182705	0.182705	0.421684	4	0.626995	1.23 (0.91-1.68)
cg07941108	PSMC1	14	90741814	rs8023212	14	90777846	C	G	0.27833	-0.0333545	0.0250333	0.182727	0.463016	0.0350408	7.31881e-40	-0.0720374	0.0543399	0.184945	0.184945	0.401536	20	0.632349	0.93 (0.84-1.04)
cg08506841	EIF4G2	11	10830655	rs1967145	11	10832671	A	G	0.393638	-0.0297408	0.0224978	0.186188	-0.624507	0.030859	4.5838e-91	0.0476228	0.0361017	0.187126	0.153553	0.215419	20	0.637462	1.05 (0.98-1.13)
cg16657244	NOLC1	10	103911592	rs74153093	10	103865963	C	A	0.0656064	0.0601668	0.0454864	0.185921	0.895734	0.0678289	8.12493e-40	0.0671703	0.0510352	0.188121	0.368267	0.64871	20	0.638514	1.07 (0.97-1.18)
cg00291877	SNRPA1	15	101835933	rs77631947	15	101835595	T	C	0.0168986	-0.140065	0.105992	0.186343	0.933988	0.121631	1.60489e-14	-0.149965	0.115151	0.192803	0.192803	0.976664	9	0.648895	0.86 (0.69-1.08)
cg26942250	SNRPA1	15	101835945	rs77631947	15	101835595	T	C	0.0168986	-0.140065	0.105992	0.186343	0.926946	0.121163	2.00373e-14	-0.151104	0.116038	0.192851	0.369766	0.984093	9	0.648895	0.86 (0.68-1.08)
cg06188744	PFKP	10	3108651	rs10903953	10	3114654	T	C	0.240557	0.0348403	0.0262919	0.185127	0.255398	0.0373274	7.80408e-12	0.136416	0.104858	0.193273	0.193273	0.423086	8	0.648895	1.15 (0.93-1.41)
cg17003212	PDLIM1	10	97054967	rs45546031	10	97050555	T	C	0.183897	-0.0401391	0.0303483	0.185964	-0.232124	0.0408964	1.37967e-08	0.172921	0.134245	0.19771	0.543594	0.534977	3	0.659877	1.19 (0.91-1.55)
cg24552015	LSP1	11	1892038	rs10734623	11	1889249	C	T	0.394632	-0.0328795	0.0252078	0.192118	0.250254	0.0329287	2.96383e-14	-0.131384	0.102201	0.198602	0.198602	0.2729	20	0.659877	0.88 (0.72-1.07)
cg07758902	NSUN2	5	6633253	rs11134173	5	6659696	A	C	0.388668	-0.0294303	0.0226578	0.193976	-0.249438	0.0325744	1.89616e-14	0.117987	0.092133	0.20033	0.20033	0.495588	20	0.659877	1.13 (0.94-1.35)
cg08687540	LSP1	11	1890204	rs10734623	11	1889249	C	T	0.394632	-0.0328795	0.0252078	0.192118	0.214656	0.0327938	5.92468e-11	-0.153173	0.119742	0.20083	0.20083	0.149957	20	0.659877	0.86 (0.68-1.08)
cg10789808	NSUN2	5	6633262	rs10055803	5	6654416	T	C	0.389662	-0.0292854	0.0225867	0.194777	-0.245179	0.0315789	8.22966e-15	0.119445	0.0933992	0.200944	0.200944	0.924177	20	0.659877	1.13 (0.94-1.35)
cg02148751	CDYL	6	4672226	rs7768553	6	4676555	T	C	0.296223	-0.0304225	0.0237365	0.199956	0.341336	0.0344226	3.54482e-23	-0.0891278	0.0701184	0.203692	0.429693	0.51894	20	0.659877	0.91 (0.8-1.05)
cg10257521	LSP1	11	1903828	rs613638	11	1910707	T	C	0.0387674	0.0895251	0.0696596	0.198729	0.711958	0.0854673	8.07221e-17	0.125745	0.0989998	0.20403	0.20403	0.25731	11	0.659877	1.13 (0.93-1.38)
cg15591616	PARK7	1	8024678	rs226252	1	8026003	C	G	0.261431	0.0330117	0.0255355	0.19609	-0.245139	0.0366232	2.17842e-11	-0.134665	0.106093	0.204329	0.204329	0.381476	20	0.659877	0.87 (0.71-1.08)
cg15079934	LSP1	11	1892307	rs10734623	11	1889249	C	T	0.394632	-0.0328795	0.0252078	0.192118	0.182454	0.0331237	3.62401e-08	-0.180208	0.141981	0.204355	0.204355	0.260828	20	0.659877	0.84 (0.63-1.1)
cg22814740	FUBP1	1	78442554	rs17391694	1	78623626	T	C	0.0964215	0.0432051	0.0338411	0.201706	0.527134	0.0463028	4.99489e-30	0.0819623	0.0646007	0.204529	0.0995533	0.167392	20	0.659877	1.09 (0.96-1.23)
cg22480742	CALD1	7	134576386	rs2218988	7	134564363	C	T	0.253479	-0.0332826	0.0259697	0.199985	0.314439	0.0360745	2.87242e-18	-0.105847	0.0834784	0.204812	0.326534	0.560148	20	0.659877	0.9 (0.76-1.06)
cg10739386	RIMS1	6	72926139	rs79423466	6	73007671	A	G	0.0129225	-0.12542	0.0989001	0.204745	-4.11968	0.120885	1.49385e-254	0.0304441	0.0240233	0.205059	0.357561	0.165109	14	0.659877	1.03 (0.98-1.08)
cg01373248	SATB1	3	18480297	rs34656249	3	18473052	A	G	0.0397614	-0.0661247	0.0514902	0.199066	0.39427	0.0572763	5.83401e-12	-0.167714	0.13285	0.206792	0.448889	0.132695	13	0.659955	0.85 (0.65-1.1)
cg15014639	LCP1	13	46757318	rs4942490	13	46767093	T	G	0.384692	-0.029329	0.0232398	0.206943	-1.00808	0.0280192	1.83843e-283	0.0290939	0.0230677	0.207222	0.741483	0.84923	20	0.659955	1.03 (0.98-1.08)
cg06477663	LCP1	13	46757415	rs9316195	13	46760930	C	T	0.382704	-0.0291981	0.0231634	0.207478	-0.919804	0.0292571	6.00757e-217	0.0317438	0.0252032	0.207843	0.738883	0.866541	20	0.659955	1.03 (0.98-1.08)
cg01731500	SLC16A3	17	80192237	rs55638685	17	80107566	C	G	0.291252	0.0301395	0.0234654	0.198992	-0.21564	0.0343185	3.31028e-10	-0.139768	0.111067	0.208245	0.208245	0.93716	20	0.659955	0.87 (0.7-1.08)
cg22388812	UPF1	19	18979364	rs7250622	19	18984843	G	A	0.16501	0.04178	0.0329589	0.204927	0.361184	0.0425787	2.19933e-17	0.115675	0.0922655	0.209944	0.306463	0.153685	20	0.659955	1.12 (0.94-1.35)
cg25352397	NEFL	8	24800883	rs2979679	8	24821415	A	G	0.356859	0.029034	0.0231775	0.210322	-0.575862	0.0331557	1.4322e-67	-0.0504184	0.040353	0.211506	0.294936	0.217892	20	0.659955	0.95 (0.88-1.03)
cg01060471	NOLC1	10	103911733	rs2786843	10	103873976	C	T	0.0656064	0.0570122	0.0454472	0.20967	0.854312	0.0696041	1.25113e-34	0.0667347	0.0534745	0.212041	0.195987	0.706659	20	0.659955	1.07 (0.96-1.19)
cg08491437	FUBP1	1	78442533	rs17391694	1	78623626	T	C	0.0964215	0.0432051	0.0338411	0.201706	0.271984	0.0472779	8.77349e-09	0.158852	0.12745	0.212624	0.212624	0.165911	10	0.659955	1.17 (0.91-1.5)
cg11218432	PFKP	10	3150898	rs11251721	10	3150898	T	C	0.201789	-0.0344772	0.0276784	0.212898	-1.34129	0.030141	0	0.0257046	0.0206438	0.213077	0.705081	0.710252	20	0.659955	1.03 (0.99-1.07)
cg14009688	CALD1	7	134464242	rs7786244	7	134460418	T	C	0.321074	0.0292594	0.0229096	0.201544	-0.187246	0.0335211	2.32464e-08	-0.156262	0.125508	0.213118	0.213118	0.930847	11	0.659955	0.86 (0.67-1.09)
cg07110801	RPL13	16	89623711	rs67643661	16	89615333	T	C	0.159046	0.0344762	0.0274729	0.209509	0.378667	0.0408948	2.05319e-20	0.0910463	0.0732148	0.213666	0.213666	0.968356	20	0.659955	1.1 (0.95-1.26)
cg01470456	RALYL	8	85787158	rs77381455	8	85787159	A	G	0.0576541	-0.0653839	0.0526214	0.21404	-2.24846	0.0433613	0	0.0290794	0.02341	0.214171	0.493422	0.658111	20	0.659955	1.03 (0.98-1.08)
cg02841227	HIST1H4A	6	26021843	rs9467664	6	26021813	A	T	0.33002	-0.0299637	0.0239608	0.211105	0.365561	0.0347176	6.31161e-26	-0.0819664	0.0660058	0.214308	0.377579	4.5336e-09	20	0.659955	0.92 (0.81-1.05)
cg07226162	SMC3	10	112293247	rs79878110	10	112293202	A	G	0.0586481	0.0620305	0.0501448	0.216077	2.18361	0.0491388	0	0.0284073	0.0229731	0.216255	0.303326	0.0852085	20	0.663753	1.03 (0.98-1.08)
cg25745056	RPA1	17	1822116	rs7221762	17	1842856	T	C	0.100398	-0.0611897	0.0491353	0.213011	-0.448432	0.0616092	3.37171e-13	0.136453	0.111164	0.219637	0.366667			0.671098	1.15 (0.92-1.43)
cg00748718	TKT	3	53283691	rs7630080	3	53520140	G	A	0.0695825	-0.0512054	0.040688	0.208215	0.352677	0.0646444	4.87955e-08	-0.145191	0.118399	0.220091	0.220091	0.59119	18	0.671098	0.86 (0.69-1.09)
cg10247864	HIST2H2BF	1	149783242	rs41265172	1	149913562	T	C	0.0377734	-0.0817543	0.0665476	0.219256	1.17714	0.0877279	4.73722e-41	-0.0694516	0.0567697	0.221182	0.221182	0.536511	7	0.67222	0.93 (0.83-1.04)
cg16087940	MKI67	10	129947807	rs10829347	10	129947386	C	T	0.23161	-0.0320153	0.0263467	0.224307	-0.808034	0.0357631	4.95592e-113	0.0396212	0.0326531	0.224977	0.74358	0.490449	20	0.681284	1.04 (0.98-1.11)
cg23762915	ARGLU1	13	107354993	rs4415890	13	107356023	T	C	0.145129	0.0391454	0.0317897	0.218178	-0.263195	0.0438117	1.88509e-09	-0.148732	0.123295	0.2277	0.2277	0.107225	7	0.681284	0.86 (0.68-1.1)
cg24728105	TSSC4	11	2418157	rs739673	11	2420500	C	T	0.0228628	0.0907997	0.0749285	0.225582	-1.33471	0.113335	5.1445e-32	-0.0680293	0.0564347	0.228029	0.228029	0.73173	10	0.681284	0.93 (0.84-1.04)
cg05485639	TSSC4	11	2420097	rs739673	11	2420500	C	T	0.0228628	0.0907997	0.0749285	0.225582	-1.11896	0.115055	2.35063e-22	-0.0811468	0.0674808	0.229163	0.229163	0.778544	10	0.681284	0.92 (0.81-1.05)
cg05003723	LSP1	11	1886799	rs74047621	11	1887531	T	C	0.205765	-0.0386753	0.0315319	0.219994	-0.235452	0.0402674	4.99888e-09	0.16426	0.136836	0.229977	0.229977	0.396704	14	0.681284	1.18 (0.9-1.54)
cg22943607	SH3GL1	19	4400723	rs243334	19	4400925	A	T	0.302187	0.0295598	0.024525	0.22809	-0.441793	0.0336597	2.35822e-39	-0.0669085	0.0557458	0.230045	0.230045	0.409116	20	0.681284	0.94 (0.84-1.04)
cg03920003	ADAR	1	154582007	rs9427102	1	154586957	G	A	0.470179	-0.0264401	0.022088	0.231293	1.12146	0.0227372	0	-0.0235765	0.0197016	0.231431	0.175658	0.6837	20	0.681284	0.98 (0.94-1.02)
cg17218026	ADAR	1	154582156	rs9427102	1	154586957	G	A	0.470179	-0.0264401	0.022088	0.231293	1.09604	0.0235943	0	-0.0241234	0.0201593	0.231448	0.139276	0.67371	20	0.681284	0.98 (0.94-1.02)
cg09786420	ADAR	1	154583389	rs9427102	1	154586957	G	A	0.470179	-0.0264401	0.022088	0.231293	0.491299	0.0317035	3.65257e-54	-0.0538166	0.0450923	0.232682	0.0368796	0.784649	20	0.681284	0.95 (0.87-1.04)
cg04846451	RPS27A	2	55452363	rs10167895	2	55427790	T	C	0.121272	0.0370218	0.0310593	0.233273	0.981157	0.0426626	4.87406e-117	0.0377328	0.0316983	0.2339	0.179123	0.849393	20	0.681284	1.04 (0.98-1.11)
cg16719517	CBR1	21	37442385	rs73372463	21	37454654	T	C	0.0248509	0.0674572	0.0566884	0.23406	3.7894	0.101138	3.09182e-301	0.0178016	0.0149673	0.234296	0.348751	0.379687	20	0.681284	1.02 (0.99-1.05)
cg01962969	CBR1	21	37442104	rs73372463	21	37454654	T	C	0.0248509	0.0674572	0.0566884	0.23406	3.60395	0.103498	1.15416e-265	0.0187176	0.0157387	0.234333	0.234333	0.246905	20	0.681284	1.02 (0.99-1.05)
cg16662267	CBR1	21	37442759	rs73372463	21	37454654	T	C	0.0248509	0.0674572	0.0566884	0.23406	3.69806	0.107901	2.01049e-257	0.0182412	0.0153385	0.234342	0.448811	0.540628	20	0.681284	1.02 (0.99-1.05)
cg03841977	CBR1	21	37442777	rs73372463	21	37454654	T	C	0.0248509	0.0674572	0.0566884	0.23406	3.34657	0.110417	8.88705e-202	0.0201571	0.0169523	0.23442	0.0703374	0.420419	16	0.681284	1.02 (0.99-1.05)
cg05297739	CBR1	21	37444249	rs73372463	21	37454654	T	C	0.0248509	0.0674572	0.0566884	0.23406	-1.29077	0.118495	1.24409e-27	-0.0522611	0.0441794	0.236838	0.236838	0.415387	12	0.686165	0.95 (0.87-1.03)
cg19284277	SLC16A3	17	80190054	rs9747201	17	80177852	A	C	0.287276	0.0277796	0.0234643	0.236449	-0.458189	0.0341793	5.61922e-41	-0.0606291	0.0514103	0.238271	0.585777	0.929233	20	0.688175	0.94 (0.85-1.04)
cg14720138	DDX42	17	61851591	rs2584638	17	61864131	A	G	0.399602	-0.0263529	0.0225019	0.241543	-0.781476	0.028204	5.59816e-169	0.0337219	0.0288198	0.241963	0.377376	0.55017	20	0.694961	1.03 (0.98-1.09)
cg18345635	SLC16A3	17	80186080	rs4347682	17	80175591	A	G	0.287276	0.0274984	0.0234479	0.240898	-0.540812	0.0332082	1.2509e-59	-0.0508466	0.0434692	0.242115	0.517764	0.85192	20	0.694961	0.95 (0.87-1.03)
cg10798059	NEFL	8	24816607	rs17052871	8	24817112	G	C	0.082505	0.0436604	0.0373327	0.242204	0.902563	0.0616822	1.74355e-48	0.0483738	0.0414949	0.243704	0.547241	0.16268	20	0.696386	1.05 (0.97-1.14)
cg03956820	SLC16A3	17	80190154	rs4789784	17	80179213	G	A	0.287276	0.0276092	0.0235142	0.240334	-0.272924	0.0340687	1.1379e-15	-0.101161	0.0870769	0.24534	0.24534	0.86229	19	0.696386	0.9 (0.76-1.07)
cg14171514	AHNAK	11	62308492	rs11231075	11	62165353	G	A	0.316103	-0.02726	0.023397	0.243976	0.351327	0.0333644	6.28492e-26	-0.0775915	0.0670025	0.246848	0.638408	0.983314	20	0.696386	0.93 (0.81-1.06)
cg20496928	SLC16A3	17	80179899	rs58119191	17	80155329	T	C	0.292247	0.027208	0.0234042	0.245022	-0.376017	0.0344643	1.02886e-27	-0.0723585	0.0625948	0.247688	0.247688	0.774885	20	0.696386	0.93 (0.82-1.05)
cg09183450	AHNAK	11	62308513	rs11231075	11	62165353	G	A	0.316103	-0.02726	0.023397	0.243976	0.288301	0.0338103	1.50191e-17	-0.0945539	0.0819089	0.248345	0.537284	0.979253	20	0.696386	0.91 (0.77-1.07)
cg27530370	ADAR	1	154589288	rs3766922	1	154577055	G	T	0.471173	-0.0256832	0.0220804	0.244761	0.249899	0.0320268	6.05395e-15	-0.102774	0.0893336	0.249956	0.249956	0.725567	20	0.696386	0.9 (0.76-1.07)
cg03970350	PES1	22	31003010	rs2240433	22	31003138	A	G	0.399602	0.0259656	0.0225292	0.249104	-0.553706	0.0315127	4.11788e-69	-0.0468942	0.0407755	0.250121	0.039186	0.478791	20	0.696386	0.95 (0.88-1.03)
cg01284869	PES1	22	31002946	rs2240433	22	31003138	A	G	0.399602	0.0259656	0.0225292	0.249104	-0.495554	0.0315238	1.10357e-55	-0.0523971	0.0455848	0.250374	0.054726	0.231849	20	0.696386	0.95 (0.87-1.04)
cg00788739	PES1	22	31002942	rs2240433	22	31003138	A	G	0.399602	0.0259656	0.0225292	0.249104	-0.494527	0.0318394	2.11011e-54	-0.0525059	0.0456824	0.250404	0.097507	0.246022	20	0.696386	0.95 (0.87-1.04)
cg01369114	PES1	22	31002991	rs2240433	22	31003138	A	G	0.399602	0.0259656	0.0225292	0.249104	-0.426986	0.0315796	1.17667e-41	-0.0608113	0.0529547	0.250819	0.431561	0.325016	20	0.696386	0.94 (0.85-1.04)
cg17693957	PES1	22	31002757	rs2240433	22	31003138	A	G	0.399602	0.0259656	0.0225292	0.249104	-0.431652	0.0322057	5.80742e-41	-0.0601539	0.0523856	0.250849	0.0566938	0.213858	20	0.696386	0.94 (0.85-1.04)
cg22542751	PES1	22	31002892	rs2240433	22	31003138	A	G	0.399602	0.0259656	0.0225292	0.249104	-0.23756	0.0325955	3.14343e-13	-0.109301	0.0960146	0.254961	0.254961	0.268523	20	0.702746	0.9 (0.74-1.08)
cg25018049	CSRP1	1	201472826	rs12134619	1	201479451	T	C	0.315109	0.0276911	0.0239132	0.24687	0.224126	0.0362929	6.59674e-10	0.123552	0.108555	0.255058	0.255058	0.250568	20	0.702746	1.13 (0.91-1.4)
cg14519717	PSMC1	14	90744790	rs59052550	14	90665098	C	T	0.402584	0.026753	0.0230924	0.246653	-0.189332	0.0317027	2.34203e-09	-0.141302	0.124242	0.255407	0.255407	0.0216736	16	0.702746	0.87 (0.68-1.11)
cg07763231	SLC16A3	17	80187349	rs11077982	17	80147377	G	C	0.292247	0.0265271	0.0234587	0.258138	0.433478	0.0337442	9.05835e-38	0.061196	0.0543266	0.259976	0.259976	0.690171	20	0.71321	1.06 (0.96-1.18)
cg10428733	CDC5L	6	44359274	rs9462987	6	44359274	T	C	0.0934394	0.0458024	0.0409412	0.263253	-1.65403	0.0515976	1.78818e-225	-0.0276913	0.0247674	0.263543	0.607891	0.160543	20	0.720869	0.97 (0.93-1.02)
cg01411255	DDX42	17	61851458	rs9944483	17	61783553	G	T	0.333996	0.0270896	0.0238918	0.256859	0.191217	0.0327587	5.31083e-09	0.14167	0.127282	0.26569	0.26569	0.704306	20	0.72461	1.15 (0.9-1.48)
cg01812894	ALDH1A1	9	75568506	rs2995128	9	75623014	A	C	0.305169	0.026809	0.0239199	0.262379	-0.289078	0.034405	4.38099e-17	-0.0927396	0.0834782	0.266592	0.266592	0.459959	20	0.724944	0.91 (0.77-1.07)
cg26033504	CSRP1	1	201458737	rs12729389	1	201456799	G	T	0.402584	0.0255838	0.0227046	0.259823	-0.210269	0.0336061	3.92829e-10	-0.121672	0.109716	0.267443	0.267443	0.499523	20	0.725137	0.89 (0.71-1.1)
cg14807793	HMGA1	6	34164564	rs1759627	6	34197105	C	T	0.16004	0.0334694	0.0301549	0.267036	-0.546362	0.0446387	1.9081e-34	-0.0612586	0.0554187	0.268995	0.275458	0.230502	20	0.727226	0.94 (0.84-1.05)
cg06896619	DDX42	17	61851486	rs2859619	17	61917686	T	C	0.40159	-0.0250339	0.022495	0.265767	0.261956	0.0324725	7.20281e-16	-0.0955652	0.0866865	0.270278	0.270278	0.599251	20	0.728235	0.91 (0.77-1.08)
cg05101083	HNRNPF	10	43904940	rs7092125	10	43887423	A	G	0.15507	-0.0335967	0.0303504	0.268311	-0.472456	0.0448052	5.37599e-26	0.0711107	0.0645926	0.270935	0.270935	0.72851	20	0.728235	1.07 (0.95-1.22)
cg03845383	CDC5L	6	44354883	rs9462987	6	44359274	T	C	0.0934394	0.0458024	0.0409412	0.263253	-0.328365	0.0596124	3.62239e-08	-0.139486	0.127228	0.272925	0.272925	0.238443	20	0.731469	0.87 (0.68-1.12)
cg16293639	ARGLU1	13	107568171	rs386381	13	107568181	A	C	0.356859	-0.0252354	0.0230757	0.274133	-0.465826	0.0321173	1.14443e-47	0.0541735	0.0496777	0.275493	0.172641	0.242004	20	0.73568	1.06 (0.96-1.16)
cg19766591	PFKP	10	2978190	rs2454836	10	2974739	G	C	0.185885	-0.0319857	0.0293199	0.275307	-0.55088	0.0420782	3.66833e-39	0.058063	0.0534082	0.276969	0.161019	0.486999	13	0.73568	1.06 (0.95-1.18)
cg15686949	SUB1	5	32532223	rs593768	5	32507751	G	T	0.445328	0.0251112	0.0227551	0.269793	0.204309	0.0334958	1.06379e-09	0.122908	0.113184	0.277518	0.277518	0.796879	20	0.73568	1.13 (0.91-1.41)
cg27040700	DECR1	8	91017761	rs1476590	8	91064036	C	G	0.338966	0.0252064	0.0229025	0.271073	0.223132	0.0338224	4.1913e-11	0.112966	0.10406	0.27766	0.27766	0.436579	20	0.73568	1.12 (0.91-1.37)
cg07915343	LDHAL6A	11	18477680	rs7938977	11	18480315	G	A	0.303181	-0.0266014	0.0245399	0.278362	-0.432832	0.0350193	4.31126e-35	0.0614591	0.0569139	0.280204	0.484465	0.0990418	20	0.738297	1.06 (0.95-1.19)
cg19495650	JMJD1C	10	65226682	rs10761743	10	65096018	C	T	0.204771	0.0299047	0.027477	0.276439	0.354157	0.0410624	6.41791e-18	0.0844393	0.0781996	0.280235	0.280235	0.504657	20	0.738297	1.09 (0.93-1.27)
cg09073493	LRPPRC	2	44279420	rs17425200	2	44304498	G	A	0.237575	-0.0289668	0.0265517	0.27529	-0.257892	0.0370073	3.19918e-12	0.112321	0.10421	0.281108	0.281108	0.734326	20	0.738504	1.12 (0.91-1.37)
cg04085571	LSP1	11	1872753	rs11041501	11	1879944	T	C	0.250497	0.0318186	0.0294908	0.280618	-0.429682	0.0404018	2.04328e-26	-0.0740516	0.0689864	0.283081	0.145874	0.143634	11	0.741593	0.93 (0.81-1.06)
cg21727032	ARGLU1	13	107354631	rs460894	13	107461565	A	T	0.384692	0.0249706	0.0229136	0.275814	-0.199509	0.0340055	4.43905e-09	-0.125161	0.116815	0.28397	0.28397	0.497708	10	0.741831	0.88 (0.7-1.11)
cg04948649	LSP1	11	1901748	rs11041501	11	1879944	T	C	0.250497	0.0318186	0.0294908	0.280618	0.319638	0.040206	1.86509e-15	0.0995459	0.0931091	0.28501	0.558311	0.37655	20	0.742464	1.1 (0.92-1.33)
cg04666911	LSP1	11	1872756	rs11041501	11	1879944	T	C	0.250497	0.0318186	0.0294908	0.280618	-0.264195	0.0400793	4.34513e-11	-0.120436	0.113111	0.286983	0.286983	0.207546	9	0.745513	0.89 (0.71-1.11)
cg20531020	SLC16A3	17	80188598	rs11077983	17	80185188	C	T	0.287276	0.0252603	0.0237036	0.286571	-0.379548	0.0345141	3.95476e-28	-0.0665537	0.0627447	0.288824	0.414994	0.876746	20	0.746313	0.94 (0.83-1.06)
cg01962077	FABP5	8	82191575	rs4391379	8	82245429	T	G	0.0198807	0.083698	0.0778485	0.282312	-0.590271	0.0960531	7.9831e-10	-0.141796	0.133889	0.289576	0.289576			0.746313	0.87 (0.67-1.13)
cg01618719	RAN	12	131366711	rs3809142	12	131355546	T	C	0.100398	-0.0391603	0.0368102	0.2874	-0.536984	0.0494021	1.60829e-27	0.0729264	0.0688775	0.289698	0.289698	0.0790016	20	0.746313	1.08 (0.94-1.23)
cg14014225	SLC16A8	22	38479236	rs2413493	22	38448295	C	G	0.410537	-0.0239987	0.0224649	0.285396	-0.185777	0.0264571	2.18976e-12	0.12918	0.122315	0.290912	0.290912	0.302647	20	0.74737	1.14 (0.9-1.45)
cg04458972	TSSC4	11	2432854	rs2301698	11	2437425	G	T	0.481113	0.0254134	0.0238631	0.286891	-0.191258	0.031897	2.02097e-09	-0.132875	0.126722	0.294382	0.294382	0.689855	5	0.754203	0.88 (0.68-1.12)
cg17464815	ARGLU1	13	107354273	rs4525345	13	107419060	C	G	0.33996	0.0242919	0.0231478	0.293982	-0.367904	0.034173	4.98638e-27	-0.0660279	0.0632163	0.296266	0.296266	0.527017	14	0.754857	0.94 (0.83-1.06)
cg01281231	ARGLU1	13	107354396	rs7987998	13	107418865	C	T	0.33996	0.0242718	0.0231249	0.293906	-0.339403	0.0344932	7.59455e-23	-0.0715132	0.0685208	0.296637	0.216055	0.526231	14	0.754857	0.93 (0.81-1.06)
cg14917846	SH3GL1	19	4391454	rs2247205	19	4391485	T	C	0.409543	-0.0240044	0.0229775	0.296165	-0.415075	0.0325343	2.81051e-37	0.0578315	0.0555427	0.297779	0.297779	0.370387	20	0.754857	1.06 (0.95-1.18)
cg23797887	LDHAL6A	11	18477753	rs73436668	11	18443093	A	G	0.125249	0.0330074	0.031614	0.296451	-0.643363	0.0475504	1.03816e-41	-0.0513044	0.0492847	0.297885	0.130154	0.0905785	20	0.754857	0.95 (0.86-1.05)
cg04212926	KIF2C	1	45190912	rs263970	1	45366323	T	A	0.476143	-0.0234467	0.0223815	0.294826	-0.25002	0.0324706	1.36198e-14	0.0937794	0.0903435	0.299256	0.299256	0.463766	20	0.756271	1.1 (0.92-1.31)
cg07513276	ECHDC1	6	127665252	rs3798857	6	127659473	A	T	0.280318	-0.0260184	0.025461	0.30683	-0.433108	0.0375257	8.13743e-31	0.0600739	0.0590167	0.308719	0.687924	0.643433	20	0.775354	1.06 (0.95-1.19)
cg16701767	ARID1A	1	27026841	rs78129710	1	27178579	C	T	0.0616302	-0.0424039	0.041542	0.307375	0.671148	0.0555331	1.25927e-33	-0.0631811	0.0621174	0.309094	0.309094	0.299347	20	0.775354	0.94 (0.83-1.06)
cg16580700	MDC1	6	30685744	rs116771824	6	30710271	G	A	0.0387674	-0.0667876	0.065454	0.30755	1.10318	0.0923316	6.64925e-33	-0.060541	0.059548	0.309308	1.09893e-13	9.41977e-11	20	0.775354	0.94 (0.84-1.06)
cg01717830	DDX42	17	61851435	rs2727332	17	61878584	A	T	0.332008	0.0241992	0.0239383	0.312065	0.702093	0.0310195	2.0101e-113	0.0344672	0.0341296	0.312548	0.293116	0.224485	20	0.781369	1.04 (0.97-1.11)
cg01741999	PNKD	2	219137824	rs13385486	2	218931745	T	A	0.028827	0.0681029	0.066844	0.308282	-0.598067	0.109624	4.8808e-08	-0.113872	0.113699	0.316576	0.316576			0.788797	0.89 (0.71-1.12)
cg14006650	PFKP	10	3147474	rs2388569	10	3148116	T	C	0.27833	-0.0245755	0.0245355	0.316522	0.681602	0.0364387	4.46994e-78	-0.0360555	0.0360484	0.317215	0.461356	0.703532	20	0.788797	0.96 (0.9-1.04)
cg11324504	SLC16A8	22	38474147	rs79839322	22	38464287	A	G	0.0168986	-0.0710269	0.0703407	0.312612	-0.727026	0.109242	2.82878e-11	0.0976951	0.0978585	0.318119	0.318119	0.649233	20	0.788935	1.1 (0.91-1.34)
cg01030081	ARGLU1	13	107440661	rs288683	13	107424197	A	G	0.34493	0.0232517	0.0231356	0.31489	0.187253	0.0337094	2.77759e-08	0.124173	0.125559	0.322683	0.322683	0.59498	7	0.798126	1.13 (0.89-1.45)
cg24260931	PFKP	10	3148326	rs4271292	10	3147456	T	C	0.276342	-0.0243543	0.0246873	0.323884	0.539759	0.0371471	7.78555e-48	-0.0451206	0.045843	0.324997	0.618962	0.674403	20	0.801716	0.96 (0.87-1.05)
cg11366901	ACAT2	6	160182831	rs7738253	6	160193917	G	T	0.213718	0.0264431	0.0268442	0.324595	0.291744	0.03864	4.34288e-14	0.0906382	0.0927928	0.328678	0.328678	0.906666	20	0.806915	1.09 (0.91-1.31)
cg06294803	EIF4G1	3	184033282	rs55829914	3	184047354	G	A	0.234592	-0.0267177	0.026962	0.321715	0.211883	0.036968	9.95309e-09	-0.126096	0.129137	0.32884	0.32884	0.17603	20	0.806915	0.88 (0.68-1.14)
cg05544413	ECHDC1	6	127663627	rs9375503	6	127677071	T	C	0.280318	-0.0247751	0.025492	0.331113	-0.490811	0.0373917	2.33048e-39	0.0504778	0.0520807	0.332434	0.564448	0.579423	20	0.813589	1.05 (0.95-1.16)
cg05504194	ACAT2	6	160182624	rs1128670	6	160211636	G	A	0.242545	0.0248392	0.0255604	0.331157	-0.306694	0.0385134	1.67481e-15	-0.08099	0.0839597	0.33473	0.33473	0.850743	20	0.813893	0.92 (0.78-1.09)
cg02558543	SPR	2	73089983	rs7570103	2	73095338	A	G	0.0984095	0.0343372	0.0354658	0.332956	0.543609	0.0492436	2.47313e-28	0.0631652	0.0654919	0.334808	0.334808	0.67393	20	0.813893	1.07 (0.94-1.21)
cg04064050	ECHDC1	6	127663586	rs7771923	6	127675774	T	C	0.280318	-0.0246221	0.0254998	0.334255	-0.46894	0.0363435	4.32959e-38	0.0525058	0.0545296	0.335604	0.677414	0.82481	20	0.813893	1.05 (0.95-1.17)
cg02654940	HMGA1	6	34206400	rs61175078	6	34223443	A	G	0.129225	0.0330068	0.0341914	0.334367	-0.448711	0.047915	7.62417e-21	-0.0735591	0.0766028	0.336921	0.590867	0.309548	20	0.813893	0.93 (0.8-1.08)
cg08335767	HMGA1	6	34206495	rs61175078	6	34223443	A	G	0.129225	0.0330068	0.0341914	0.334367	-0.378246	0.0489725	1.13052e-14	-0.0872628	0.0910978	0.338112	0.338112	0.410109	20	0.813893	0.92 (0.77-1.1)
cg00366505	ZC3H18	16	88636230	rs12596268	16	88632271	A	C	0.136183	-0.0313319	0.0323949	0.33345	0.320831	0.0477407	1.81383e-11	-0.0976588	0.102012	0.338403	0.338403	0.74457	20	0.813893	0.91 (0.74-1.11)
cg04350355	EIF3D	22	36962768	rs67656940	22	36962852	T	C	0.0805169	0.0507408	0.0527687	0.336266	-0.616564	0.0643227	9.20331e-22	-0.0822961	0.0860146	0.338684	0.338684	0.971843	6	0.813893	0.92 (0.78-1.09)
cg27250032	CALML5	10	5544140	rs12762520	10	5643869	T	C	0.292247	-0.0237514	0.0248093	0.338387	0.360945	0.0391008	2.67768e-20	-0.0658034	0.0691031	0.34097	0.369295	0.877582	20	0.814821	0.94 (0.82-1.07)
cg24812103	PABPC1	8	101735630	rs75109210	8	101735550	A	G	0.127237	-0.0354716	0.0370634	0.338541	0.446201	0.0513233	3.50139e-18	-0.079497	0.0835662	0.34145	0.34145	0.943596	20	0.814821	0.92 (0.78-1.09)
cg01462799	UPF1	19	18959208	rs1024446	19	18959209	A	G	0.423459	-0.0222349	0.0233997	0.342	-1.37658	0.0150748	0	0.0161523	0.0169994	0.342027	0.32848	0.371719	20	0.814821	1.02 (0.98-1.05)
cg02103895	ECHDC1	6	127665881	rs2281491	6	127677659	A	T	0.280318	-0.024226	0.0254845	0.341799	0.616721	0.0368246	5.90129e-63	-0.039282	0.0413892	0.342575	0.478298	0.771818	20	0.814821	0.96 (0.89-1.04)
cg17199181	MBP	18	74799250	rs75285146	18	74799137	G	C	0.0934394	-0.036984	0.0393263	0.346993	-1.72387	0.04234	0	0.021454	0.0228189	0.347121	0.609025	0.191937	20	0.817151	1.02 (0.98-1.07)
cg17266581	MBP	18	74799572	rs75285146	18	74799137	G	C	0.0934394	-0.036984	0.0393263	0.346993	-1.61791	0.0443317	1.30781e-291	0.0228592	0.024315	0.347153	0.399109	0.224073	20	0.817151	1.02 (0.98-1.07)
cg11598403	MBP	18	74799500	rs75285146	18	74799137	G	C	0.0934394	-0.036984	0.0393263	0.346993	-1.57726	0.0453701	8.42843e-265	0.0234482	0.0249424	0.347169	0.48036	0.187995	20	0.817151	1.02 (0.97-1.08)
cg13572782	MBP	18	74799495	rs75285146	18	74799137	G	C	0.0934394	-0.036984	0.0393263	0.346993	-1.54763	0.0456794	1.29976e-251	0.0238972	0.0254205	0.347179	0.408647	0.258782	20	0.817151	1.02 (0.97-1.08)
cg04597545	PTBP1	19	800229	rs62131332	19	799392	T	C	0.0606362	-0.0461762	0.0488042	0.344071	-0.506875	0.0725662	2.84847e-12	0.0910997	0.0971636	0.348455	0.348455	0.331647	13	0.817151	1.1 (0.91-1.33)
cg13568622	ALDOB	9	104197886	rs75061787	9	104165291	A	C	0.0775348	0.0353927	0.0377106	0.347969	0.885593	0.0563486	1.16877e-55	0.039965	0.0426581	0.348827	0.630612	0.895794	8	0.817151	1.04 (0.96-1.13)
cg15407373	MBP	18	74800029	rs75285146	18	74799137	G	C	0.0934394	-0.036984	0.0393263	0.346993	-0.443233	0.0552713	1.06418e-15	0.0834415	0.0893342	0.350285	0.175318	0.467	20	0.818504	1.09 (0.91-1.3)
cg09046974	BZW1	2	201676437	rs3754937	2	201675353	G	C	0.450298	0.0208704	0.0224045	0.35158	0.764508	0.0300268	5.35741e-143	0.0272992	0.0293254	0.351902	0.145454	0.414917	20	0.818658	1.03 (0.97-1.09)
cg15778232	EMG1	12	7081145	rs2071079	12	7067555	G	A	0.246521	0.0248831	0.0266976	0.351319	-0.3698	0.0349339	3.47115e-26	-0.0672879	0.072474	0.353178	0.0950225	0.240339	20	0.818658	0.93 (0.81-1.08)
cg23892690	BZW1	2	201675739	rs3754937	2	201675353	G	C	0.450298	0.0208704	0.0224045	0.35158	-0.310359	0.0324516	1.13552e-21	-0.0672461	0.0725306	0.353853	0.353853	0.816502	20	0.818658	0.93 (0.81-1.08)
cg13176979	HMGN3	6	79944654	rs9361501	6	79930225	A	G	0.331014	-0.0218811	0.0234009	0.34976	-0.229242	0.0345774	3.36062e-11	0.0954498	0.10309	0.354502	0.453595	0.662091	20	0.818658	1.1 (0.9-1.35)
cg10818781	EMG1	12	7081178	rs2071079	12	7067555	G	A	0.246521	0.0248831	0.0266976	0.351319	-0.262605	0.0356557	1.7713e-13	-0.0947549	0.102476	0.355143	0.264676	0.272541	18	0.818658	0.91 (0.74-1.11)
cg02866639	RPA1	17	1808743	rs62067518	17	1828855	A	C	0.110338	0.0321453	0.0347135	0.354437	-0.428796	0.0498335	7.66026e-18	-0.0749664	0.0814232	0.357206	0.422933	0.446203	15	0.818658	0.93 (0.79-1.09)
cg00972288	SIRT1	10	69644348	rs10762183	10	69713297	C	A	0.348907	-0.0216608	0.0235387	0.357459	-0.833337	0.0297181	5.08482e-173	0.0259928	0.0282616	0.357718	0.565802	0.0910159	20	0.818658	1.03 (0.97-1.08)
cg08300117	PPIA	7	44842568	rs3735481	7	44837322	A	C	0.180915	0.0256007	0.0277355	0.355991	0.435534	0.0409715	2.15722e-26	0.0587801	0.0639211	0.357797	0.629215	0.838462	20	0.818658	1.06 (0.94-1.2)
cg13175850	MAGOHB	12	10786733	rs2252664	12	10786797	C	T	0.359841	0.0206098	0.0223873	0.357257	-0.457696	0.0323499	1.91306e-45	-0.0450295	0.0490164	0.358273	0.0816726	0.959671	20	0.818658	0.96 (0.87-1.05)
cg00935504	HAGH	16	1863053	rs149540886	16	1865794	T	C	0.0646123	0.0406801	0.0443861	0.359401	1.65374	0.0502067	6.1556e-238	0.0245989	0.0268502	0.359587	0.727449	0.569102	20	0.819647	1.02 (0.97-1.08)
cg19621076	HMGN2	1	26800075	rs7365446	1	26767765	G	A	0.306163	-0.0229634	0.0252612	0.36333	-0.214993	0.0360327	2.42229e-09	0.10681	0.118854	0.368829	0.368829	0.34936	18	0.829461	1.11 (0.88-1.4)
cg03513315	PES1	22	30988383	rs13053923	22	30988382	A	G	0.407555	-0.0202415	0.0225726	0.369864	-0.50913	0.0322643	4.27324e-56	0.039757	0.0444071	0.370636	0.216618	0.337753	20	0.829461	1.04 (0.95-1.14)
cg12926341	PCBP1	2	70330714	rs13385955	2	70205447	T	C	0.0725646	-0.0425046	0.0470872	0.366696	-0.451672	0.0689667	5.78711e-11	0.094105	0.105236	0.371201	0.371201	0.289742	10	0.829461	1.1 (0.89-1.35)
cg08429256	SLC16A3	17	80188425	rs6502090	17	80187608	G	A	0.313121	0.0209167	0.0234599	0.372611	-0.355166	0.0332373	1.18685e-26	-0.0588927	0.0662829	0.374269	0.493315	0.720001	20	0.829461	0.94 (0.83-1.07)
cg11337915	HMGN1	21	40719088	rs73222852	21	40563414	G	A	0.084493	0.0315513	0.0351512	0.369405	-0.2946	0.0523156	1.78943e-08	-0.107099	0.120824	0.375402	0.375402	0.457901	5	0.829461	0.9 (0.71-1.14)
cg18083597	SLC16A3	17	80190129	rs7220781	17	80135121	A	G	0.225646	-0.0224169	0.0252113	0.373917	0.342357	0.0364315	5.59823e-21	-0.0654781	0.0739693	0.376045	0.549948	0.802576	20	0.829461	0.94 (0.81-1.08)
cg27355141	SLC16A3	17	80190136	rs7220781	17	80135121	A	G	0.225646	-0.0224169	0.0252113	0.373917	0.311218	0.0364232	1.29113e-17	-0.0720296	0.0814461	0.376489	0.405313	0.804394	20	0.829461	0.93 (0.79-1.09)
cg14197503	PFKP	10	2777072	rs10903857	10	2777751	C	G	0.335984	-0.0215005	0.0241729	0.373762	-0.218041	0.0342575	1.95601e-10	0.0986079	0.111941	0.378378	0.378378	0.910139	20	0.829461	1.1 (0.89-1.37)
cg10385390	PARK7	1	8022505	rs75353960	1	7953453	T	C	0.122266	0.0310044	0.0350606	0.37653	-0.39314	0.0481475	3.20578e-16	-0.0788633	0.0897023	0.379311	0.432966	0.507386	20	0.829461	0.92 (0.78-1.1)
cg03572011	HEXIM1	17	43229244	rs116902028	17	44168994	G	A	0.0149105	0.1487	0.168348	0.37708	1.71473	0.212481	7.02676e-16	0.0867192	0.0987639	0.379919	0.395582	0.631967	6	0.829461	1.09 (0.9-1.32)
cg04239629	PSMC1	14	90701769	rs59179255	14	90691773	A	C	0.403579	0.0197346	0.0224753	0.379913	0.435866	0.0318141	1.00942e-42	0.0452766	0.0516704	0.380889	0.380889	0.119756	20	0.829461	1.05 (0.95-1.16)
cg11518359	PARK7	1	8014650	rs75353960	1	7953453	T	C	0.122266	0.0310044	0.0350606	0.37653	0.287162	0.0476623	1.69187e-09	0.107968	0.123402	0.38161	0.38161	0.788536	20	0.829461	1.11 (0.87-1.42)
cg05394294	PFKP	10	3160926	rs2388553	10	3195683	C	T	0.388668	-0.0198674	0.0225013	0.377267	0.200698	0.033718	2.6445e-09	-0.0989912	0.113342	0.382452	0.382452	0.77246	20	0.829461	0.91 (0.73-1.13)
cg20036770	PSMC1	14	90723451	rs59179255	14	90691773	A	C	0.403579	0.0197346	0.0224753	0.379913	0.25766	0.031594	3.48191e-16	0.0765914	0.0877324	0.382657	0.382657	0.134737	20	0.829461	1.08 (0.91-1.28)
cg25007680	PARK7	1	8021821	rs226253	1	8027706	T	C	0.405567	0.0194822	0.0222841	0.381974	-0.271107	0.0304986	6.15638e-19	-0.0718616	0.0825932	0.384264	0.384264	0.856949	20	0.829461	0.93 (0.79-1.09)
cg12942320	CDC5L	6	44354771	rs9462989	6	44364835	C	T	0.175944	0.0256812	0.0294366	0.382978	-0.345984	0.0447828	1.11139e-14	-0.0742265	0.0856217	0.38599	0.38599	0.127037	20	0.829461	0.93 (0.79-1.1)
cg03991512	LDHD	16	75150456	rs9927029	16	75172340	A	G	0.406561	-0.0201154	0.0230669	0.383184	0.231046	0.033418	4.7182e-12	-0.0870623	0.100628	0.386934	0.215424	0.782244	20	0.829461	0.92 (0.75-1.12)
cg27376941	EIF3D	22	36929349	rs9610531	22	36929350	A	G	0.132207	-0.026389	0.0305166	0.38718	-1.64491	0.0203592	0	0.0160428	0.0185532	0.387207	0.411691	0.647594	20	0.829461	1.02 (0.98-1.05)
cg07320140	LDHD	16	75150611	rs9927029	16	75172340	A	G	0.406561	-0.0201154	0.0230669	0.383184	0.219939	0.0331288	3.1604e-11	-0.091459	0.10578	0.387248	0.387248	0.73302	20	0.829461	0.91 (0.74-1.12)
cg16540789	LDHD	16	75150784	rs9927029	16	75172340	A	G	0.406561	-0.0201154	0.0230669	0.383184	0.215857	0.033052	6.54052e-11	-0.0931885	0.10781	0.387383	0.387383	0.824258	20	0.829461	0.91 (0.74-1.13)
cg09899215	LDHD	16	75150799	rs9927029	16	75172340	A	G	0.406561	-0.0201154	0.0230669	0.383184	0.210748	0.0333713	2.6971e-10	-0.0954473	0.110491	0.387671	0.387671	0.721255	20	0.829461	0.91 (0.73-1.13)
cg23141183	SLC16A3	17	80185318	rs11077968	17	80052651	A	G	0.291252	0.0213033	0.0245309	0.385161	0.277756	0.034423	7.09306e-16	0.0766979	0.0888282	0.387895	0.387895	0.637548	20	0.829461	1.08 (0.91-1.29)
cg03743982	LDHD	16	75150833	rs9927029	16	75172340	A	G	0.406561	-0.0201154	0.0230669	0.383184	0.202982	0.0332272	1.00305e-09	-0.0990992	0.114792	0.387976	0.387976	0.845818	20	0.829461	0.91 (0.72-1.13)
cg15521572	MBP	18	74802637	rs1789135	18	74797513	G	A	0.17495	0.0251757	0.0290732	0.386521	-0.400329	0.0427531	7.69596e-21	-0.0628876	0.0729332	0.388542	0.33022	0.129026	18	0.829461	0.94 (0.81-1.08)
cg11015549	CNN2	19	1026207	rs13346562	19	1016274	A	G	0.132207	-0.0337863	0.0391025	0.387564	0.468665	0.051336	6.88952e-20	-0.0720904	0.0838067	0.389679	0.667163	0.939972	20	0.829461	0.93 (0.79-1.1)
cg10596925	MAP2K4	17	11923892	rs3764432	17	11910224	C	A	0.257455	-0.0224299	0.0259756	0.387862	-0.328527	0.0365957	2.77724e-19	0.0682741	0.0794316	0.390046	0.390046	0.57941	20	0.829461	1.07 (0.92-1.25)
cg05910850	FLYWCH2	16	2944345	rs7186669	16	2956176	C	T	0.304175	0.0213086	0.02495	0.393076	0.416262	0.0333278	8.47329e-36	0.0511905	0.0600783	0.394179	0.0684382	0.0471141	20	0.829461	1.05 (0.94-1.18)
cg27426921	PFKP	10	2776888	rs1334703	10	2776810	T	C	0.104374	0.0349563	0.0407533	0.391028	0.40569	0.0606377	2.22563e-11	0.086165	0.101276	0.394886	0.394886	0.880858	5	0.829461	1.09 (0.89-1.33)
cg09059156	CDC5L	6	44344842	rs564988	6	44399190	G	A	0.175944	0.0251571	0.0294964	0.393722	-0.459444	0.044961	1.63483e-24	-0.0547555	0.0644234	0.395363	0.522322	0.0601525	20	0.829461	0.95 (0.83-1.07)
cg21201657	SAFB	19	5624574	rs10518245	19	5625802	C	A	0.33002	-0.0206453	0.024261	0.394788	-0.420711	0.0341548	7.2661e-35	0.0490723	0.057804	0.395913	0.283601	0.948585	20	0.829461	1.05 (0.94-1.18)
cg03785828	RPS23	5	81573306	rs226205	5	81593654	C	T	0.234592	-0.021789	0.0256438	0.395503	-0.596438	0.0370865	3.39225e-58	0.0365318	0.0430548	0.396162	0.343741	0.254944	20	0.829461	1.04 (0.95-1.13)
cg06488842	PES1	22	30988475	rs62227016	22	30993079	T	C	0.399602	-0.0192444	0.022695	0.396461	0.706946	0.0317058	3.94439e-110	-0.0272219	0.0321261	0.396802	0.0873414	0.173612	20	0.829461	0.97 (0.91-1.04)
cg02958126	MTA2	11	62370246	rs2516634	11	62367186	G	A	0.324056	-0.019563	0.0231107	0.397278	0.954478	0.0287863	4.42951e-241	-0.0204961	0.0242208	0.397432	0.380964	0.942489	20	0.829461	0.98 (0.93-1.03)
cg11755407	MTA2	11	62370490	rs2516634	11	62367186	G	A	0.324056	-0.019563	0.0231107	0.397278	0.765624	0.0307303	5.21239e-137	-0.0255518	0.0302029	0.39755	0.102939	0.96602	20	0.829461	0.97 (0.92-1.03)
cg02031638	EIF3D	22	36959246	rs2283968	22	36963919	A	C	0.229622	-0.0235897	0.0276182	0.393031	0.226847	0.0382453	3.00394e-09	-0.103989	0.123004	0.39788	0.39788	0.114919	16	0.829461	0.9 (0.71-1.15)
cg11608884	LSP1	11	1903109	rs9633910	11	1875511	T	C	0.267396	0.0238962	0.0286007	0.403429	0.341617	0.0395624	5.87896e-18	0.0699505	0.0841127	0.405619	0.144394	0.0949133	20	0.829461	1.07 (0.91-1.26)
cg16736018	CRABP2	1	156661648	rs7532302	1	156659768	C	T	0.333002	-0.0210992	0.0252289	0.402981	-0.262922	0.0340784	1.2079e-14	0.0802489	0.0965181	0.405726	0.0522528	0.288713	9	0.829461	1.08 (0.9-1.31)
cg19419739	LSP1	11	1902923	rs9633910	11	1875511	T	C	0.267396	0.0238962	0.0286007	0.403429	0.336558	0.0401473	5.15597e-17	0.0710018	0.085401	0.405751	0.185226	0.139357	15	0.829461	1.07 (0.91-1.27)
cg03085549	LDHD	16	75150819	rs7193344	16	75191702	G	T	0.371769	-0.0195225	0.0232498	0.401085	0.196429	0.0334085	4.11213e-09	-0.0993871	0.119563	0.405832	0.405832	0.820855	20	0.829461	0.91 (0.72-1.14)
cg08148802	LSP1	11	1903333	rs9633910	11	1875511	T	C	0.267396	0.0238962	0.0286007	0.403429	0.319951	0.03961	6.6092e-16	0.0746871	0.0898678	0.405929	0.158871	0.0849477	17	0.829461	1.08 (0.9-1.29)
cg11124915	EIF4G2	11	10828419	rs10743151	11	10828361	C	A	0.439364	-0.0183994	0.0221213	0.405549	-0.614169	0.0312878	8.62328e-86	0.0299582	0.0360505	0.40597	0.467185	0.0613279	20	0.829461	1.03 (0.96-1.11)
cg22545206	DDX18	2	118617499	rs1433526	2	118618718	C	T	0.432406	-0.0182607	0.0219686	0.40585	0.475825	0.0312927	3.24553e-52	-0.0383769	0.0462383	0.40655	0.632279	0.924813	20	0.829461	0.96 (0.88-1.05)
cg25241823	UPF1	19	18983753	rs2238658	19	18974200	G	A	0.425447	-0.0195784	0.0233783	0.402334	0.203437	0.0333135	1.01682e-09	-0.0962382	0.115992	0.406712	0.406712	0.383714	11	0.829461	0.91 (0.72-1.14)
cg22635541	RPA1	17	1808573	rs17734	17	1801144	C	T	0.377734	-0.0207256	0.0248503	0.404272	0.232889	0.0321316	4.23011e-13	-0.0889932	0.107409	0.40736	0.40736	0.482527	13	0.829461	0.91 (0.74-1.13)
cg16903735	LSP1	11	1903176	rs9633910	11	1875511	T	C	0.267396	0.0238962	0.0286007	0.403429	0.241286	0.0405069	2.57459e-09	0.0990371	0.119695	0.408003	0.103457	0.222491	12	0.829461	1.1 (0.87-1.4)
cg10637955	BZW1	2	201675829	rs11688852	2	201683986	G	T	0.447316	0.018607	0.0223895	0.40594	-0.268003	0.0320133	5.68239e-17	-0.0694284	0.0839526	0.40824	0.635236	0.287603	20	0.829461	0.93 (0.79-1.1)
cg06269322	ADAR	1	154580460	rs59618219	1	154589931	T	C	0.189861	0.0225733	0.027288	0.408111	0.604438	0.0398788	6.82648e-52	0.0373459	0.0452133	0.408808	0.678548	0.550936	20	0.829461	1.04 (0.95-1.13)
cg08323596	CALML5	10	5523207	rs9423431	10	5523208	C	G	0.0924453	0.0331655	0.0403975	0.411659	1.30598	0.0566294	1.11842e-117	0.0253951	0.0309524	0.411955	0.545698	0.579161	20	0.829461	1.03 (0.97-1.09)
cg04807855	SPR	2	73114341	rs12479094	2	73086770	T	C	0.274354	0.0204618	0.024831	0.409914	0.315341	0.0363028	3.74045e-18	0.0648879	0.0790967	0.41201	0.41201	0.636667	20	0.829461	1.07 (0.91-1.25)
cg24527881	KIF2C	1	45187630	rs184848629	1	45358175	A	C	0.0188867	0.0677942	0.0824523	0.41095	1.2361	0.114311	2.97081e-27	0.0548452	0.0668962	0.412298	0.761338	0.738188	18	0.829461	1.06 (0.93-1.2)
cg13728376	CALML5	10	5523245	rs9423431	10	5523208	C	G	0.0924453	0.0331655	0.0403975	0.411659	0.633349	0.0589483	6.31351e-27	0.0523652	0.0639699	0.413019	0.413019	0.723538	19	0.829461	1.05 (0.93-1.19)
cg13270055	EIF3D	22	36960499	rs2283970	22	36970287	C	T	0.319085	0.0207963	0.0253401	0.411825	0.380556	0.034009	4.57104e-29	0.0546471	0.0667659	0.413079	0.552409	0.274666	20	0.829461	1.06 (0.93-1.2)
cg05964953	SPR	2	73114371	rs12479094	2	73086770	T	C	0.274354	0.0204618	0.024831	0.409914	0.208859	0.0360671	7.00344e-09	0.0979696	0.120086	0.4146	0.4146	0.899034	20	0.829461	1.1 (0.87-1.4)
cg20276874	PSMC1	14	90721474	rs4904656	14	90721442	G	T	0.398608	0.0182735	0.0223152	0.412854	-0.264287	0.0317365	8.25372e-17	-0.0691427	0.0848427	0.4151	0.4151	0.0916212	20	0.829461	0.93 (0.79-1.1)
cg12208638	ACTN3	11	66317822	rs490998	11	66318972	A	G	0.451292	-0.0181843	0.0223158	0.415149	-1.26011	0.0165084	0	0.0144308	0.0177105	0.415176	0.220567	0.503693	20	0.829461	1.01 (0.98-1.05)
cg06884882	KIF2C	1	45187946	rs184848629	1	45358175	A	C	0.0188867	0.0677942	0.0824523	0.41095	0.667892	0.115915	8.31741e-09	0.101505	0.124702	0.415658	0.415658	0.850981	10	0.829461	1.11 (0.87-1.41)
cg11665562	PSMC1	14	90723462	rs4904656	14	90721442	G	T	0.398608	0.0182735	0.0223152	0.412854	0.240416	0.0331425	4.04575e-13	0.0760077	0.0934085	0.415809	0.415809	0.0938313	19	0.829461	1.08 (0.9-1.3)
cg17278890	CALML5	10	5541726	rs143187882	10	5674928	A	G	0.0139165	0.0742108	0.0912594	0.416112	-1.01968	0.11083	3.56673e-20	-0.0727788	0.0898473	0.417924	0.364667	0.922781	5	0.829461	0.93 (0.78-1.11)
cg16464322	HNRNPL	19	39343574	rs2113123	19	39312231	T	C	0.270378	0.0205496	0.02531	0.41684	-0.367804	0.0355008	3.75205e-25	-0.0558711	0.0690249	0.418266	0.601343	0.55628	20	0.829461	0.95 (0.83-1.08)
cg16714752	RFC1	4	39368184	rs6823497	4	39385821	A	C	0.450298	-0.0180578	0.022338	0.418866	-0.648216	0.0310909	1.55441e-96	0.0278577	0.0344866	0.419216	0.630095	0.361614	20	0.829461	1.03 (0.96-1.1)
cg27163692	FLYWCH2	16	2932999	rs1859255	16	2951055	G	C	0.307157	0.0201636	0.0248933	0.417939	-0.31116	0.0340066	5.69492e-20	-0.0648015	0.0803144	0.419754	0.419754	0.241235	20	0.829461	0.94 (0.8-1.1)
cg14242207	PRAM1	19	8564224	rs4804305	19	8564523	G	T	0.335984	0.0210833	0.0260913	0.419057	0.445018	0.0361545	8.12392e-35	0.0473763	0.058756	0.420057	0.628493	0.372329	20	0.829461	1.05 (0.93-1.18)
cg09112613	PRAM1	19	8563861	rs4804305	19	8564523	G	T	0.335984	0.0210833	0.0260913	0.419057	0.441252	0.0362925	5.18809e-34	0.0477806	0.0592606	0.420082	0.781454	0.443717	20	0.829461	1.05 (0.93-1.18)
cg11620996	RFC1	4	39368162	rs6823497	4	39385821	A	C	0.450298	-0.0180578	0.022338	0.418866	-0.226255	0.0322358	2.23882e-12	0.0798119	0.0993822	0.421928	0.421928	0.219532	15	0.831342	1.08 (0.89-1.32)
cg17020726	SPR	2	73122091	rs2421095	2	73113524	G	A	0.0984095	0.0282918	0.0353563	0.423601	0.643357	0.0489772	2.0515e-39	0.0439753	0.0550579	0.424459	0.712851	0.745999	20	0.832321	1.04 (0.94-1.16)
cg11997536	TPM4	19	16176297	rs10416989	19	16236557	A	G	0.463221	-0.0181872	0.0225706	0.420362	-0.184382	0.0335328	3.82874e-08	0.0986386	0.123719	0.425289	0.425289	0.197741	8	0.832321	1.1 (0.87-1.41)
cg12062995	RFC1	4	39368212	rs10033019	4	39391940	A	G	0.45328	-0.0177973	0.0223053	0.424931	-0.406535	0.0324106	4.32636e-36	0.043778	0.0549777	0.425866	0.425866	0.235955	20	0.832321	1.04 (0.94-1.16)
cg07237979	LSP1	11	1874017	rs2089910	11	1874404	T	C	0.265408	0.0227707	0.028609	0.426074	0.791266	0.0358923	1.05297e-107	0.0287776	0.0361796	0.426375	0.236127	0.0767193	20	0.832321	1.03 (0.96-1.1)
cg09230661	MTA1	14	105930431	rs4983413	14	105930406	A	G	0.236581	0.028863	0.0362532	0.425944	-0.46868	0.037886	3.76061e-35	-0.0615836	0.0775116	0.4269	0.605326			0.832321	0.94 (0.81-1.09)
cg11380830	NOC3L	10	96123085	rs148776158	10	96115395	T	C	0.0188867	-0.0772056	0.0973384	0.427681	1.28763	0.125112	7.66961e-25	-0.0599593	0.0758189	0.429048	0.555184	0.226598	20	0.834758	0.94 (0.81-1.09)
cg13215995	HEXIM1	17	43222258	rs1542688	17	43215632	T	C	0.0805169	0.031375	0.0399406	0.432136	-1.05005	0.0667044	7.81575e-56	-0.0298796	0.0380843	0.432709	0.551878	0.770924	20	0.839171	0.97 (0.9-1.05)
cg08301612	HEXIM1	17	43228571	rs1542688	17	43215632	T	C	0.0805169	0.031375	0.0399406	0.432136	-0.599414	0.0696762	7.77554e-18	-0.0523428	0.06691	0.434046	0.434046	0.910595	20	0.839171	0.95 (0.83-1.08)
cg26968812	TPM4	19	16186873	rs1363950	19	16186598	C	T	0.136183	0.0279236	0.0356658	0.433672	-0.405881	0.0492244	1.64448e-16	-0.0687975	0.0882678	0.435734	0.435734	0.56905	3	0.839171	0.93 (0.79-1.11)
cg23101649	ARGLU1	13	107354601	rs9520184	13	107430392	A	T	0.345924	0.0180977	0.0231292	0.433945	-0.215276	0.0341435	2.88126e-10	-0.0840672	0.108264	0.437452	0.437452	0.575552	12	0.839171	0.92 (0.74-1.14)
cg09895325	SRRM1	1	24968182	rs6678310	1	24964953	A	T	0.425447	-0.0173878	0.0223755	0.437105	0.489317	0.0315588	3.21232e-54	-0.0355347	0.0457853	0.43768	0.728917	0.98319	20	0.839171	0.97 (0.88-1.06)
cg09874213	SRRM1	1	24968352	rs6678310	1	24964953	A	T	0.425447	-0.0173878	0.0223755	0.437105	0.309486	0.0322697	8.75751e-22	-0.0561828	0.0725358	0.438604	0.438604	0.987887	20	0.839171	0.95 (0.82-1.09)
cg07929029	ENSA	1	150623203	rs3087960	1	150620569	G	C	0.431412	-0.0174411	0.0224743	0.437722	0.374862	0.0326782	1.8383e-30	-0.0465267	0.0600906	0.438768	0.438768	0.0558314	20	0.839171	0.95 (0.85-1.07)
cg19310162	MBP	18	74836070	rs34330273	18	74836046	T	C	0.0695825	-0.035042	0.0450907	0.437074	-0.576275	0.0708375	4.11376e-16	0.0608078	0.0786014	0.439155	0.460847	0.0382022	10	0.839171	1.06 (0.91-1.24)
cg16990945	MBP	18	74832261	rs72973240	18	74832235	A	G	0.286282	0.0193503	0.0249958	0.438846	-0.545033	0.035784	2.19571e-52	-0.035503	0.0459202	0.439437	0.77491	0.385744	20	0.839171	0.97 (0.88-1.06)
cg18829411	HMGN1	21	40722023	rs62223053	21	40721688	G	C	0.205765	-0.0231073	0.0300466	0.441865	-0.624621	0.0417154	1.09608e-50	0.0369941	0.0481672	0.442466	0.268908	0.843929	20	0.843224	1.04 (0.94-1.14)
cg21090075	SLC16A8	22	38478322	rs4373009	22	38490056	T	C	0.456262	0.0175877	0.0231123	0.446677	-0.235934	0.0317152	1.01326e-13	-0.0745447	0.0984718	0.44904	0.44904	0.0171703	20	0.848604	0.93 (0.77-1.13)
cg20294304	HMGA1	6	34203153	rs4713781	6	34400318	A	G	0.0427435	0.0420995	0.0552712	0.446246	0.470571	0.0794166	3.11641e-09	0.0894647	0.118422	0.449966	0.449966	0.00829156	20	0.848604	1.09 (0.87-1.38)
cg08363074	SLC16A8	22	38479288	rs4821738	22	38500480	T	G	0.49006	0.0174589	0.0229414	0.446644	-0.195329	0.032424	1.69954e-09	-0.0893822	0.118384	0.450237	0.450237	0.0494151	20	0.848604	0.91 (0.73-1.15)
cg08948637	PRPF6	20	62614493	rs7273242	20	62594160	C	T	0.115308	0.0268417	0.035251	0.446393	-0.264982	0.0476232	2.63447e-08	-0.101296	0.134272	0.450602	0.450602	0.525165	13	0.848604	0.9 (0.69-1.18)
cg11408952	RB1	13	48892244	rs2854345	13	48891236	G	A	0.191849	0.0225148	0.0299054	0.451529	-1.02446	0.0364855	1.79065e-173	-0.0219773	0.0292019	0.451692	0.579786	0.288634	20	0.848604	0.98 (0.92-1.04)
cg24342013	RB1	13	48891544	rs2854345	13	48891236	G	A	0.191849	0.0225148	0.0299054	0.451529	-1.00884	0.0368467	4.82781e-165	-0.0223175	0.0296545	0.4517	0.514668	0.586636	20	0.848604	0.98 (0.92-1.04)
cg27182551	RB1	13	48892551	rs2854345	13	48891236	G	A	0.191849	0.0225148	0.0299054	0.451529	-0.631134	0.0405157	1.03491e-54	-0.0356736	0.0474389	0.452057	0.284044	0.342246	20	0.848604	0.96 (0.88-1.06)
cg18721397	SUB1	5	32584912	rs11739246	5	32584140	C	T	0.413519	-0.0171136	0.0226726	0.450362	-0.24823	0.0327025	3.18533e-14	0.0689423	0.0917876	0.452589	0.452589	0.553552	20	0.848604	1.07 (0.89-1.28)
cg11905624	TPM4	19	16186848	rs62116852	19	16187854	A	G	0.140159	0.02655	0.0354291	0.453626	-0.29827	0.0504916	3.47712e-09	-0.0890133	0.119734	0.457224	0.457224	0.567171	6	0.855569	0.91 (0.72-1.16)
cg06678005	MKI67	10	129949483	rs61875319	10	129949550	T	A	0.11829	-0.0259129	0.0349067	0.457877	0.344347	0.0489698	2.03862e-12	-0.0752524	0.101934	0.460365	0.460365	0.689775	20	0.857732	0.93 (0.76-1.13)
cg24304309	ADAR	1	154577895	rs61300392	1	154575685	T	A	0.0705765	0.0299645	0.0404622	0.458963	-0.150446	0.0163466	3.46535e-20	-0.199171	0.269817	0.460411	0.33126	0.612579	20	0.857732	0.82 (0.48-1.39)
cg19939130	IFI16	1	158978468	rs72704962	1	158974569	C	T	0.134195	0.0250378	0.0338062	0.458919	-0.331254	0.0481958	6.28238e-12	-0.0755849	0.102646	0.461508	0.461508	0.696446	15	0.857732	0.93 (0.76-1.13)
cg21953307	EEF1A1	6	74233640	rs62438400	6	74237769	T	G	0.190855	-0.0201101	0.0273104	0.461516	0.563432	0.0380334	1.18712e-49	-0.0356921	0.0485314	0.462069	0.394442	0.669393	20	0.857732	0.96 (0.88-1.06)
cg24047665	RPA1	17	1800626	rs1131636	17	1801189	C	T	0.373757	-0.0180894	0.0248402	0.466472	0.624451	0.0306157	1.79785e-92	-0.0289685	0.0398046	0.466756	0.549882	0.639912	20	0.864708	0.97 (0.9-1.05)
cg25858132	RPA1	17	1808671	rs1131636	17	1801189	C	T	0.373757	-0.0180894	0.0248402	0.466472	0.24293	0.032571	8.75423e-14	-0.0744636	0.102739	0.468584	0.505055	0.576397	13	0.864736	0.93 (0.76-1.14)
cg24468890	HDAC1	1	32757294	rs1042546	1	32751510	G	A	0.0894632	-0.0296117	0.040765	0.467593	-0.592079	0.0557298	2.30244e-26	0.0500132	0.0690114	0.468631	0.468631	0.387208	17	0.864736	1.05 (0.92-1.2)
cg01049237	RIMS1	6	72925046	rs74673757	6	72904105	A	G	0.083499	0.0280911	0.0387738	0.468768	-0.518951	0.0559608	1.80202e-20	-0.0541305	0.0749435	0.47012	0.47012	0.356089	20	0.865765	0.95 (0.82-1.1)
cg13314694	CDYL	6	4734661	rs4960038	6	4735834	C	A	0.360835	-0.0164399	0.0227937	0.470757	0.268844	0.0327723	2.33691e-16	-0.0611503	0.0851112	0.472464	0.472464	0.212766	18	0.868363	0.94 (0.8-1.11)
cg27418164	ZC3H4	19	47614620	rs12973221	19	47614660	A	C	0.102386	0.0316948	0.0439003	0.470311	0.305793	0.0538302	1.34145e-08	0.103648	0.144717	0.47386	0.47386	0.0682682	10	0.869211	1.11 (0.84-1.47)
cg26012092	HNRNPH1	5	179040212	rs57785769	5	179031037	G	A	0.167992	-0.0239815	0.0333879	0.472591	0.262788	0.0473845	2.92529e-08	-0.0912581	0.128114	0.476267	0.476267	0.99547	12	0.871906	0.91 (0.71-1.17)
cg26871279	TSSC4	11	2423559	rs113009189	11	2423556	T	C	0.028827	-0.0555147	0.0778279	0.47566	0.526117	0.0898676	4.78876e-09	-0.105518	0.149023	0.478905	0.478905	0.0237409	12	0.872016	0.9 (0.67-1.21)
cg13211302	ZNF706	8	102236731	rs1431007	8	102240276	C	T	0.342942	-0.0166622	0.0235256	0.478785	-0.704194	0.0318601	2.9779e-108	0.0236614	0.033425	0.47901	0.56542	0.857745	20	0.872016	1.02 (0.96-1.09)
cg24602417	ZNF706	8	102236283	rs1431007	8	102240276	C	T	0.342942	-0.0166622	0.0235256	0.478785	-0.577463	0.0328089	2.42983e-69	0.0288541	0.0407725	0.47914	0.853002	0.86548	20	0.872016	1.03 (0.95-1.11)
cg05167655	PFKP	10	3162507	rs9423460	10	3160552	T	C	0.185885	0.0221418	0.0313295	0.479729	-0.441335	0.0419326	6.63436e-26	-0.05017	0.0711479	0.480716	0.480716	0.658171	20	0.873045	0.95 (0.83-1.09)
cg20946037	ENSA	1	150582344	rs4970966	1	150584103	T	G	0.241551	0.0181867	0.0257809	0.480541	0.275241	0.0398589	5.00668e-12	0.0660754	0.094154	0.482816	0.482816	0.169215	19	0.873045	1.07 (0.89-1.28)
cg21835021	HLTF	3	148805105	rs772809	3	148828439	C	A	0.383698	0.0161014	0.0228306	0.480651	0.187252	0.0335399	2.36439e-08	0.0859878	0.122893	0.484117	0.484117	0.627727	20	0.873045	1.09 (0.86-1.39)
cg04591709	ZNF706	8	102235927	rs1447013	8	102220016	C	T	0.345924	-0.0164587	0.0235623	0.484852	-0.291205	0.0339664	1.00528e-17	0.0565192	0.081181	0.486296	0.486296	0.824611	20	0.873045	1.06 (0.9-1.24)
cg23042086	ZNF706	8	102236831	rs2163400	8	102241532	C	A	0.340954	-0.0164035	0.023572	0.486499	-0.625376	0.0324727	1.19783e-82	0.0262298	0.0377172	0.486784	0.462116	0.875328	20	0.873045	1.03 (0.95-1.11)
cg01917340	PSMC1	14	90720130	rs12896540	14	90729392	C	T	0.39662	0.0155132	0.0223157	0.486949	-0.57368	0.0315136	4.78147e-74	-0.0270416	0.0389276	0.487266	0.125471	0.148657	20	0.873045	0.97 (0.9-1.05)
cg18145961	PPIL4	6	149866213	rs9406344	6	149861604	G	A	0.177932	0.0202598	0.0291859	0.48758	0.717085	0.0438762	4.84844e-60	0.0282529	0.0407374	0.487972	0.0426995	0.424821	20	0.873045	1.03 (0.95-1.11)
cg07466788	SLC16A3	17	80194552	rs9903052	17	80171068	T	C	0.205765	-0.0183694	0.0263822	0.486254	-0.27852	0.0385399	4.94487e-13	0.0659536	0.0951616	0.488266	0.262547	0.787637	17	0.873045	1.07 (0.89-1.29)
cg15437741	SLC16A3	17	80194576	rs9903052	17	80171068	T	C	0.205765	-0.0183694	0.0263822	0.486254	-0.266589	0.0383221	3.4872e-12	0.0689052	0.0994565	0.488424	0.488424	0.770365	17	0.873045	1.07 (0.88-1.3)
cg04933168	EIF3D	22	36960937	rs12169102	22	36957618	A	G	0.200795	0.0225123	0.0324601	0.487973	-0.394087	0.0408406	4.94474e-22	-0.0571251	0.0825803	0.489093	0.684553	0.764851	20	0.873045	0.94 (0.8-1.11)
cg19344878	RAN	12	131369535	rs6486610	12	131369536	A	G	0.120278	-0.0257926	0.0375696	0.49238	-1.44403	0.0370701	0	0.0178616	0.0260213	0.492448	0.040544	0.0476157	20	0.876517	1.02 (0.97-1.07)
cg25207224	HMGA1	6	34211189	rs55692303	6	34202879	A	C	0.0298211	0.0407527	0.0591566	0.490889	0.532635	0.0759898	2.39517e-12	0.0765116	0.111599	0.49297	0.49297	0.492222	18	0.876517	1.08 (0.87-1.34)
cg19572912	LRPPRC	2	44264617	rs4541287	2	44323064	C	G	0.0636183	-0.0313729	0.0457106	0.492499	-0.436385	0.0686352	2.04351e-10	0.0718929	0.105357	0.495002	0.495002	0.951754	20	0.876517	1.07 (0.87-1.32)
cg15566919	MBP	18	74768360	rs8091710	18	74768504	T	C	0.0715706	0.0326774	0.0479596	0.495648	2.16768	0.0417466	0	0.0150748	0.0221267	0.495685	0.581184	0.461214	20	0.876517	1.02 (0.97-1.06)
cg05286348	CHERP	19	16641544	rs77592861	19	16680690	A	G	0.0705765	-0.0346298	0.0508539	0.495893	-2.12962	0.0468794	0	0.016261	0.023882	0.495942	0.10632	0.179843	20	0.876517	1.02 (0.97-1.07)
cg12436443	SPR	2	73114314	rs11126384	2	73048648	C	A	0.2833	0.0166229	0.0243762	0.495282	0.293462	0.0348874	4.04139e-17	0.056644	0.0833365	0.496693	0.496693	0.991226	20	0.876517	1.06 (0.9-1.25)
cg26108329	HMGN2	1	26797585	rs2061234	1	26807312	G	A	0.150099	-0.0219778	0.0321608	0.494371	-0.23626	0.0430886	4.17904e-08	0.0930239	0.137178	0.497692	0.497692	0.346021	20	0.876616	1.1 (0.84-1.44)
cg20282913	SIRT3	11	252683	rs7122758	11	263225	G	A	0.0258449	-0.0453144	0.0669005	0.498191	-0.704767	0.0901772	5.4811e-15	0.064297	0.0952816	0.499797	0.499797	0.443802	12	0.877745	1.07 (0.88-1.29)
cg09522027	PPP1CB	2	28974177	rs12475612	2	29030006	G	T	0.411531	-0.0152609	0.0226419	0.500303	0.741338	0.0300442	1.98722e-134	-0.0205857	0.0305533	0.500463	0.607599	0.28664	20	0.877745	0.98 (0.92-1.04)
cg05370471	DDX18	2	118594649	rs58672569	2	118567340	A	C	0.366799	-0.0150821	0.022371	0.500196	-0.2498	0.0330943	4.41483e-14	0.0603768	0.0899122	0.501897	0.501897	0.880956	20	0.877745	1.06 (0.89-1.27)
cg20971527	ENO1	1	8921294	rs11121245	1	8916224	T	C	0.477137	-0.0146739	0.0218479	0.501813	0.318317	0.0316814	9.43038e-24	-0.0460986	0.0687891	0.502766	0.502766	0.313199	20	0.877745	0.95 (0.83-1.09)
cg02977524	IRF2BP2	1	234747788	rs6695708	1	234747692	T	C	0.419483	0.0151677	0.0225351	0.500904	0.229196	0.0342158	2.10519e-11	0.0661777	0.0988176	0.503052	0.503052	0.0955469	20	0.877745	1.07 (0.88-1.3)
cg24754223	PFKP	10	3133556	rs10903959	10	3133648	T	G	0.235586	0.0172132	0.0258155	0.504915	1.42293	0.0214944	0	0.012097	0.0181434	0.504937	0.9472	0.694713	20	0.877918	1.01 (0.98-1.05)
cg25804541	SLC16A3	17	80189381	rs62079460	17	80187533	A	C	0.203777	-0.0177972	0.0267225	0.505412	0.853631	0.0355619	2.51935e-127	-0.0208488	0.0313166	0.505576	0.253863	0.591024	20	0.877918	0.98 (0.92-1.04)
cg21453758	SLC16A3	17	80185943	rs62079460	17	80187533	A	C	0.203777	-0.0177972	0.0267225	0.505412	0.49692	0.0386789	8.90492e-38	-0.035815	0.0538485	0.505983	0.599402	0.68574	19	0.877918	0.96 (0.87-1.07)
cg23610213	CDYL	6	4802019	rs1016877	6	4820005	C	T	0.11332	0.0233912	0.0351634	0.505914	-0.43001	0.0469908	5.64407e-20	-0.0543969	0.0819893	0.507034	0.507034	0.657075	20	0.877949	0.95 (0.81-1.11)
cg00990212	GAPDH	12	6641042	rs2109430	12	6613076	A	G	0.480119	-0.014662	0.0220741	0.506549	-0.202676	0.0318906	2.07971e-10	0.0723423	0.109506	0.508855	0.508855	0.478195	19	0.877949	1.08 (0.87-1.33)
cg05295388	DDX18	2	118594304	rs61000472	2	118557805	T	G	0.375746	-0.0147309	0.0223031	0.508942	-0.645858	0.0313957	4.93223e-94	0.0228083	0.0345504	0.50916	0.313462	0.896045	20	0.877949	1.02 (0.96-1.09)
cg02256105	DDX18	2	118593478	rs61000472	2	118557805	T	G	0.375746	-0.0147309	0.0223031	0.508942	-0.348288	0.0333634	1.6414e-25	0.0422953	0.0641646	0.509787	0.509787	0.909105	20	0.877949	1.04 (0.92-1.18)
cg11742103	MTA2	11	62369870	rs11231154	11	62362293	G	A	0.319085	-0.0152752	0.0232212	0.510658	1.03544	0.0271202	0	-0.0147523	0.0224297	0.510721	0.140455	0.853686	20	0.877949	0.99 (0.94-1.03)
cg14806045	RFC1	4	39367699	rs6851075	4	39367654	C	T	0.351889	0.0157414	0.0239091	0.510289	0.223332	0.0338736	4.30772e-11	0.0704846	0.107589	0.512385	0.512385	0.273069	20	0.879184	1.07 (0.87-1.32)
cg16058797	ZNF706	8	102236617	rs1447017	8	102236949	C	G	0.342942	-0.0153488	0.0235459	0.514486	-0.622395	0.0325383	1.47467e-81	0.0246609	0.0378531	0.51473	0.766994	0.86743	20	0.881583	1.02 (0.95-1.1)
cg09651136	PKM2	15	72525012	rs2625529	15	72118777	C	G	0.209742	-0.0175031	0.0267779	0.513343	-0.212922	0.0375656	1.44482e-08	0.0822047	0.126598	0.51612	0.51612	0.897887	20	0.882337	1.09 (0.85-1.39)
cg02767634	HNRNPH1	5	179036637	rs74814444	5	178998059	A	G	0.166998	-0.021624	0.0335763	0.519557	-0.722877	0.0458992	6.95323e-56	0.0299139	0.0464869	0.519906	0.319918	0.76554	20	0.885653	1.03 (0.94-1.13)
cg08217733	U2AF2	19	56164466	rs504850	19	56165475	C	T	0.337972	0.0148983	0.0231321	0.519542	0.483841	0.0337913	1.67664e-46	0.0307917	0.0478576	0.519964	0.288762	0.61606	20	0.885653	1.03 (0.94-1.13)
cg04861271	PABPN1	14	23789531	rs2239579	14	23790059	C	T	0.233598	0.0191107	0.0299433	0.523324	-0.45123	0.0382612	4.22091e-32	-0.0423525	0.0664564	0.523931	0.147469	0.257161	20	0.890778	0.96 (0.84-1.09)
cg01215442	UPF1	19	18980443	rs62138063	19	18993503	C	T	0.152087	0.022317	0.0351415	0.525388	0.335718	0.0435888	1.34021e-14	0.0664756	0.105031	0.52679	0.509842	0.442675	20	0.894005	1.07 (0.87-1.31)
cg03348792	KRT1	12	53075482	rs139769904	12	53026568	C	G	0.0149105	-0.0554809	0.0878486	0.52768	0.836429	0.104477	1.18641e-15	-0.0663307	0.105354	0.528959	0.698335	0.64197	20	0.894727	0.94 (0.76-1.15)
cg11911454	SLC16A7	12	59986233	rs1566164	12	59984968	A	G	0.183897	0.0186136	0.0294924	0.527953	-0.272271	0.0428427	2.08238e-10	-0.0683643	0.108853	0.529975	0.529975	0.333284	17	0.894727	0.93 (0.75-1.16)
cg12711814	ENO1	1	8939529	rs2038904	1	8935149	A	G	0.187873	-0.0175771	0.0278713	0.528268	0.29174	0.0437485	2.58326e-11	-0.0602492	0.0959611	0.530102	0.530102	0.403477	20	0.894727	0.94 (0.78-1.14)
cg20072951	PSMC1	14	90721484	rs7146250	14	90711703	A	G	0.399602	0.0140186	0.0224237	0.531859	-0.240829	0.0319422	4.7168e-14	-0.0582099	0.0934299	0.533263	0.533263	0.342679	20	0.898433	0.94 (0.79-1.13)
cg26420013	NSUN2	5	6632020	rs484418	5	6608877	A	G	0.209742	0.0171822	0.0280188	0.53972	-0.501488	0.0394355	4.77761e-37	-0.0342624	0.0559362	0.54019	0.650989	0.510538	20	0.904014	0.97 (0.87-1.08)
cg11939075	COPS4	4	83956728	rs115940108	4	84316990	T	C	0.0188867	-0.0817449	0.13265	0.537733	0.783679	0.142303	3.64773e-08	-0.104309	0.170322	0.540258	0.540258	0.503881	3	0.904014	0.9 (0.65-1.26)
cg02168442	ZNF706	8	102236522	rs7845479	8	102244261	C	T	0.342942	-0.0143995	0.0235461	0.54084	-0.758867	0.0312664	3.96769e-130	0.018975	0.0310379	0.540969	0.648095	0.844819	20	0.904014	1.02 (0.96-1.08)
cg22496723	EIF3D	22	36960779	rs5750270	22	36954192	G	A	0.309145	-0.0160123	0.0262363	0.541656	0.46958	0.0349545	3.81942e-41	-0.0340992	0.0559295	0.542072	0.622956	0.551708	20	0.904014	0.97 (0.87-1.08)
cg18737534	RPA1	17	1800702	rs3744768	17	1800886	A	G	0.217694	-0.0178043	0.0292494	0.542719	0.216112	0.0373993	7.53721e-09	-0.0823848	0.136093	0.544942	0.544942	0.538439	20	0.904014	0.92 (0.71-1.2)
cg11715789	HNRNPH1	5	179036461	rs10479544	5	179009704	T	C	0.375746	-0.0138107	0.0227349	0.54354	0.182607	0.0333045	4.18269e-08	-0.0756307	0.125263	0.545994	0.545994	0.671105	20	0.904014	0.93 (0.73-1.19)
cg23497644	SSB	2	170654835	rs2353707	2	170654265	A	G	0.318091	0.0146619	0.0242661	0.545701	-0.337158	0.0347785	3.18409e-22	-0.0434868	0.0721122	0.54648	0.54648	0.150913	20	0.904014	0.96 (0.83-1.1)
cg01790498	H2AFV	7	44888626	rs8840	7	44917040	G	A	0.439364	0.0137107	0.0227266	0.546318	-0.337301	0.0325642	3.84713e-25	-0.0406482	0.067492	0.546997	0.546997	0.195627	20	0.904014	0.96 (0.84-1.1)
cg27347728	LAP3	4	17578864	rs7658240	4	17588950	G	A	0.340954	0.0136913	0.0227934	0.54806	-0.51281	0.0307195	1.46622e-62	-0.0266987	0.0444769	0.548319	0.524624	0.324091	20	0.904014	0.97 (0.89-1.06)
cg03549227	PFKP	10	2964793	rs1875168	10	2967977	A	G	0.181909	-0.0175286	0.0293191	0.549936	-0.418237	0.0420342	2.52374e-23	0.0419107	0.0702281	0.550655	0.721593	0.273982	16	0.904014	1.04 (0.91-1.2)
cg26889552	HNRNPH1	5	179032532	rs56198018	5	179002092	A	G	0.375746	-0.0135404	0.0227424	0.551587	-0.573564	0.0319565	4.95201e-72	0.0236076	0.0396728	0.551805	0.447486	0.366568	20	0.904014	1.02 (0.95-1.11)
cg05868531	NCL	2	232348602	rs10933375	2	232367296	T	A	0.291252	0.0151142	0.0254414	0.552459	-0.362417	0.0353356	1.10736e-24	-0.041704	0.0703171	0.553124	0.763968	0.0561539	20	0.904014	0.96 (0.84-1.1)
cg11559198	NCL	2	232348794	rs10933375	2	232367296	T	A	0.291252	0.0151142	0.0254414	0.552459	-0.353586	0.0354753	2.12369e-23	-0.0427456	0.0720804	0.553163	0.764021	0.0201333	20	0.904014	0.96 (0.83-1.1)
cg10377245	SLC16A3	17	80189973	rs8071677	17	80180185	G	C	0.204771	-0.0156682	0.0264713	0.553923	0.730234	0.0372717	1.80253e-85	-0.0214564	0.036267	0.554103	0.784772	0.701549	20	0.904014	0.98 (0.91-1.05)
cg07310916	NCL	2	232330273	rs10933375	2	232367296	T	A	0.291252	0.0151142	0.0254414	0.552459	0.221601	0.0344835	1.30744e-10	0.0682046	0.115297	0.554147	0.554147	0.0577318	20	0.904014	1.07 (0.85-1.34)
cg23224090	SLC16A3	17	80190033	rs8071677	17	80180185	G	C	0.204771	-0.0156682	0.0264713	0.553923	0.615727	0.037876	2.01335e-59	-0.0254466	0.0430205	0.554185	0.737992	0.499137	20	0.904014	0.97 (0.9-1.06)
cg17932802	SLC16A3	17	80189962	rs8071677	17	80180185	G	C	0.204771	-0.0156682	0.0264713	0.553923	0.584659	0.0376116	1.72965e-54	-0.0267988	0.0453093	0.55421	0.325838	0.570798	20	0.904014	0.97 (0.89-1.06)
cg11356552	RAN	12	131387360	rs55978830	12	131388059	C	T	0.328032	0.0147731	0.0249888	0.554394	-0.616034	0.0341252	7.58534e-73	-0.023981	0.0405857	0.554606	0.116911	0.075676	20	0.904014	0.98 (0.9-1.06)
cg16963373	PFKP	10	3168776	rs7918368	10	3168106	A	G	0.424453	0.0131689	0.0223156	0.555111	-0.381388	0.032551	1.04764e-31	-0.0345288	0.0585858	0.555612	0.555612	0.312405	20	0.904014	0.97 (0.86-1.08)
cg06898279	DHRS7	14	60629192	rs1254033	14	60626761	C	T	0.147117	-0.017427	0.0296878	0.557198	1.53755	0.0366174	0	-0.0113343	0.0193104	0.557237	0.155449	0.587163	20	0.904014	0.99 (0.95-1.03)
cg00470641	PFKP	10	3096219	rs11251681	10	3094659	T	C	0.0675944	0.030846	0.0525272	0.557043	-0.722428	0.0729221	3.88739e-23	-0.0426978	0.0728369	0.557734	0.388962	0.213317	6	0.904014	0.96 (0.83-1.11)
cg04354474	LDHB	12	21810791	rs141240649	12	21889686	A	G	0.0168986	-0.0560487	0.0952512	0.556243	0.902862	0.164869	4.34465e-08	-0.0620789	0.106106	0.558505	0.558505	0.880862	7	0.904014	0.94 (0.76-1.16)
cg00326958	HNRNPF	10	43892075	rs7070769	10	43895101	A	G	0.414513	-0.0129762	0.0221185	0.557427	-0.219249	0.032759	2.1896e-11	0.0591848	0.10127	0.558933	0.558933	0.900098	20	0.904014	1.06 (0.87-1.29)
cg10992558	CNN3	1	95369272	rs77369148	1	95377678	T	A	0.104374	-0.0199476	0.0343941	0.561935	-0.94943	0.0552451	3.39422e-66	0.02101	0.0362467	0.562157	0.208793	0.28733	20	0.90765	1.02 (0.95-1.1)
cg23003961	PFKP	10	3168119	rs7080240	10	3169803	T	C	0.429423	0.0128642	0.0222058	0.562374	-0.18539	0.0323446	9.94243e-09	-0.0693901	0.120389	0.564357	0.564357	0.403881	20	0.909585	0.93 (0.74-1.18)
cg10207928	ENO1	1	8963950	rs2274971	1	8931149	T	C	0.245527	-0.0146752	0.0255059	0.565044	-0.27549	0.0351628	4.70029e-15	0.0532696	0.0928332	0.566089	0.566089	0.341069	20	0.909585	1.05 (0.88-1.27)
cg25619440	DDX18	2	118616155	rs2551884	2	118620809	T	C	0.0944334	-0.0247575	0.0429353	0.564195	0.321601	0.0580494	3.02257e-08	-0.0769819	0.134226	0.56629	0.56629	0.509112	18	0.909585	0.93 (0.71-1.2)
cg19590707	SLC16A3	17	80189645	rs7215447	17	80184566	A	G	0.205765	-0.0151941	0.0265959	0.567801	0.613188	0.0253025	9.68028e-130	-0.0247788	0.0433852	0.567909	0.200086	0.598605	20	0.909966	0.98 (0.9-1.06)
cg00941050	PFKP	10	2932620	rs2279768	10	2979651	C	G	0.192843	-0.0162895	0.0285164	0.567843	-0.376687	0.0411369	5.34027e-20	0.043244	0.0758503	0.568594	0.727623	0.606877	20	0.909966	1.04 (0.9-1.21)
cg08358624	GFAP	17	42992658	rs72828807	17	42959358	A	G	0.275348	-0.0139534	0.0244141	0.56764	-0.217862	0.037094	4.2737e-09	0.0640469	0.112591	0.569462	0.569462	0.127969	20	0.909966	1.07 (0.86-1.33)
cg26783666	SSB	2	170654954	rs13393212	2	170662634	A	C	0.163022	0.0174053	0.0307759	0.571701	-0.543885	0.0423527	9.56222e-38	-0.0320017	0.0566402	0.572074	0.353953	0.267265	20	0.91177	0.97 (0.87-1.08)
cg24429836	LDHD	16	75150744	rs8058619	16	75182354	C	G	0.298211	-0.0139448	0.024678	0.572026	0.243336	0.0361877	1.76454e-11	-0.0573067	0.101773	0.573376	0.573376	0.434435	20	0.91177	0.94 (0.77-1.15)
cg00836091	TKT	3	53290192	rs141424904	3	53354121	G	C	0.0457256	-0.0256003	0.045396	0.572799	0.590672	0.0648271	8.12556e-20	-0.043341	0.0770019	0.573533	0.591587	0.855084	20	0.91177	0.96 (0.82-1.11)
cg23614816	PFKP	10	3150966	rs1132173	10	3150973	T	C	0.332008	-0.0133603	0.0238038	0.574617	-1.05271	0.02854	7.90965e-298	0.0126913	0.0226145	0.574661	0.952731	0.616522	20	0.912005	1.01 (0.97-1.06)
cg00210538	JMJD1C	10	65245820	rs9415676	10	65010626	G	A	0.362823	-0.0126931	0.0227722	0.577258	0.32695	0.0328258	2.27748e-23	-0.0388228	0.0697595	0.577853	0.577853	0.531498	20	0.913048	0.96 (0.84-1.1)
cg13298116	MTA2	11	62369859	rs11231156	11	62366454	A	G	0.318091	-0.0128496	0.0232238	0.580063	1.10015	0.0256608	0	-0.0116798	0.0211114	0.580095	0.152211	0.736993	20	0.913048	0.99 (0.95-1.03)
cg22862634	MTA2	11	62369728	rs11231156	11	62366454	A	G	0.318091	-0.0128496	0.0232238	0.580063	1.06826	0.0263186	0	-0.0120285	0.0217419	0.580098	0.248786	0.725789	20	0.913048	0.99 (0.95-1.03)
cg13194260	BZW1	2	201659991	rs2247016	2	201560740	T	G	0.241551	0.0151352	0.0275149	0.58227	0.715737	0.0376614	1.56459e-80	0.0211463	0.0384589	0.582428	0.812642	0.131975	20	0.913048	1.02 (0.95-1.1)
cg00846580	DHRS7	14	60632234	rs388389	14	60608457	T	G	0.146123	-0.0162553	0.0297133	0.58433	0.534172	0.0453283	4.69183e-32	-0.0304308	0.0556848	0.584734	0.584734	0.49464	20	0.913048	0.97 (0.87-1.08)
cg13785123	ENO1	1	8931135	rs7540170	1	8928811	T	C	0.245527	-0.0139161	0.0254956	0.585187	-0.344962	0.0353787	1.83463e-22	0.040341	0.0740243	0.585774	0.585774	0.291662	20	0.913048	1.04 (0.9-1.2)
cg02087931	CALD1	7	134576290	rs17168114	7	134574360	C	T	0.195825	0.0152809	0.0280978	0.586546	0.262805	0.0400368	5.23501e-11	0.0581456	0.107281	0.587825	0.587825	0.544711	20	0.913048	1.06 (0.86-1.31)
cg04655520	CALD1	7	134576239	rs7781307	7	134556318	A	G	0.192843	0.0152009	0.0279914	0.58709	0.316943	0.0403742	4.1558e-15	0.0479611	0.088528	0.587982	0.851809	0.583476	20	0.913048	1.05 (0.88-1.25)
cg13587756	C19orf53	19	13889434	rs74183038	19	13894890	A	G	0.253479	0.0140517	0.0259419	0.588052	0.424522	0.0380405	6.4176e-29	0.0331	0.0611803	0.588491	0.588491	0.50475	11	0.913048	1.03 (0.92-1.17)
cg26849931	HDAC3	5	141014062	rs1421896	5	141016288	T	G	0.417495	0.0121508	0.0224771	0.588793	-0.211253	0.0332085	1.99919e-10	-0.0575179	0.106783	0.590132	0.590132	0.216867	20	0.913048	0.94 (0.77-1.16)
cg21261487	MBP	18	74825893	rs4890897	18	74834405	C	A	0.415507	-0.0126316	0.0233975	0.589288	0.207502	0.0323847	1.47992e-10	-0.0608743	0.113157	0.590603	0.590603	0.734368	15	0.913048	0.94 (0.75-1.17)
cg10443148	ENO1	1	8922612	rs10864368	1	8918313	T	C	0.478131	-0.0117389	0.0218146	0.590495	0.588235	0.0312178	3.358e-79	-0.0199561	0.0371	0.590646	0.722069	0.248753	20	0.913048	0.98 (0.91-1.05)
cg07270175	NOC3L	10	96123049	rs10882430	10	96090672	G	A	0.305169	0.0131829	0.024504	0.590583	0.495905	0.0371576	1.24994e-40	0.0265835	0.0494527	0.590885	0.816162	0.513212	20	0.913048	1.03 (0.93-1.13)
cg18206567	MBP	18	74828771	rs4890897	18	74834405	C	A	0.415507	-0.0126316	0.0233975	0.589288	0.182565	0.0323808	1.7196e-08	-0.0691893	0.128746	0.590984	0.590984	0.365331	12	0.913048	0.93 (0.73-1.2)
cg00598235	LAP3	4	17580680	rs62296304	4	17578253	G	A	0.348907	0.0123198	0.0229089	0.590734	-0.383243	0.0321994	1.15294e-32	-0.0321461	0.0598374	0.591112	0.254499	0.485309	20	0.913048	0.97 (0.86-1.09)
cg16339924	LAP3	4	17578868	rs62296304	4	17578253	G	A	0.348907	0.0123198	0.0229089	0.590734	-0.287429	0.0308349	1.14649e-20	-0.042862	0.0798353	0.59135	0.59135	0.298492	20	0.913048	0.96 (0.82-1.12)
cg02088347	ENO1	1	8923969	rs10864368	1	8918313	T	C	0.478131	-0.0117389	0.0218146	0.590495	0.178921	0.0309992	7.84257e-09	-0.0656093	0.122452	0.5921	0.5921	0.566874	12	0.913048	0.94 (0.74-1.19)
cg24213669	DDX18	2	118616576	rs2216869	2	118635854	T	C	0.0944334	-0.0224171	0.0418593	0.59228	0.491453	0.0569267	5.9716e-18	-0.0456139	0.0853382	0.59299	0.620502	0.525166	20	0.913048	0.96 (0.81-1.13)
cg11201284	ECHDC1	6	127665315	rs117510259	6	127702213	C	T	0.0238569	-0.0327825	0.0616067	0.594639	0.907009	0.0987524	4.12759e-20	-0.0361435	0.0680368	0.595256	0.26225	0.521297	18	0.914229	0.96 (0.84-1.1)
cg13672106	KRT10	17	38984421	rs4399585	17	39026585	T	C	0.286282	0.0133418	0.0252119	0.596675	-0.419842	0.0375735	5.47266e-29	-0.0317782	0.0601181	0.597086	0.423102	0.931992	20	0.914229	0.97 (0.86-1.09)
cg00540464	CHERP	19	16655751	rs1020723	19	16727129	G	A	0.0994036	-0.0207275	0.0392946	0.597854	-0.488259	0.054481	3.18857e-19	0.0424519	0.0806184	0.598487	0.598487	0.318304	15	0.914229	1.04 (0.89-1.22)
cg05443390	LSP1	11	1891947	rs76775887	11	1891953	A	G	0.215706	-0.0153771	0.0292537	0.599133	0.777596	0.0395062	3.02102e-86	-0.0197752	0.037634	0.599264	0.18933	0.0417004	20	0.914229	0.98 (0.91-1.06)
cg08471846	PTBP1	19	799621	rs11085226	19	799770	G	A	0.0934394	-0.0217918	0.0414431	0.59901	-0.432863	0.0583367	1.17053e-13	0.0503435	0.095982	0.599924	0.84759	0.528354	10	0.914229	1.05 (0.87-1.27)
cg06773488	MBP	18	74726002	rs3752069	18	74725854	T	C	0.0516899	0.0225343	0.0429938	0.600189	0.572168	0.0586139	1.64468e-22	0.0393841	0.0752502	0.600714	0.600714	0.815187	20	0.914229	1.04 (0.9-1.21)
cg11540016	PFKP	10	2978126	rs7073091	10	2978321	A	G	0.321074	0.0122059	0.0234145	0.602161	0.443268	0.0347473	2.85302e-37	0.0275361	0.0528666	0.602464	0.779272	0.0560899	20	0.914229	1.03 (0.93-1.14)
cg03961510	PFKP	10	2978438	rs7073091	10	2978321	A	G	0.321074	0.0122059	0.0234145	0.602161	0.421961	0.0347973	7.66695e-34	0.0289266	0.055541	0.602496	0.779361	0.0581878	20	0.914229	1.03 (0.92-1.15)
cg06888406	PFKP	10	2978514	rs7073091	10	2978321	A	G	0.321074	0.0122059	0.0234145	0.602161	0.370575	0.0351779	6.00174e-26	0.0329377	0.0632616	0.602605	0.779396	0.0604675	20	0.914229	1.03 (0.91-1.17)
cg20826610	STMN1	1	26235868	rs807056	1	26235816	C	T	0.439364	-0.0115748	0.0223324	0.60425	-0.221718	0.0321898	5.66456e-12	0.0522052	0.101009	0.605269	0.605269	0.67523	20	0.915877	1.05 (0.86-1.28)
cg26099432	RIMS1	6	73103615	rs2746212	6	73077119	A	T	0.476143	0.0114265	0.0221705	0.606278	0.415883	0.0316846	2.34576e-39	0.0274754	0.0533505	0.606555	0.601471	0.95351	20	0.915877	1.03 (0.93-1.14)
cg04715525	ARGLU1	13	107220655	rs7337785	13	107225643	G	A	0.299205	0.0126962	0.0247339	0.607732	0.454395	0.0334111	3.99858e-42	0.027941	0.0544713	0.607988	0.607988	0.784622	20	0.915877	1.03 (0.92-1.14)
cg21184011	ZC3H18	16	88636102	rs58814925	16	88642178	C	T	0.249503	-0.0132831	0.025903	0.60809	0.384066	0.0376626	2.03398e-24	-0.0345855	0.0675295	0.608543	0.348854	0.574611	20	0.915877	0.97 (0.85-1.1)
cg06534061	ARGLU1	13	107220663	rs7337785	13	107225643	G	A	0.299205	0.0126962	0.0247339	0.607732	-0.267799	0.0366457	2.71573e-13	-0.0474095	0.0925874	0.608615	0.608615	0.83129	10	0.915877	0.95 (0.8-1.14)
cg21610839	UBE2E1	3	23861312	rs11707828	3	23861272	G	A	0.27336	0.013156	0.0257389	0.609258	0.372602	0.0375525	3.33489e-23	0.0353084	0.0691704	0.609732	0.609732	0.458223	20	0.916076	1.04 (0.9-1.19)
cg25390658	CALD1	7	134576216	rs6955684	7	134573358	A	G	0.193837	0.0143808	0.028332	0.611746	0.389502	0.040647	9.46711e-22	0.036921	0.072841	0.612245	0.659387	0.620583	20	0.916354	1.04 (0.9-1.2)
cg19488093	CALD1	7	134576255	rs6955684	7	134573358	A	G	0.193837	0.0143808	0.028332	0.611746	0.354302	0.0405137	2.22564e-18	0.0405892	0.0801004	0.612345	0.820871	0.678116	20	0.916354	1.04 (0.89-1.22)
cg18906360	DHRS7	14	60633047	rs376663	14	60617333	C	G	0.150099	-0.0149841	0.0296476	0.613274	-0.334452	0.047865	2.80023e-12	0.0448019	0.088877	0.614199	0.614199	0.82558	18	0.916354	1.05 (0.88-1.24)
cg08569850	DDX18	2	118618054	rs204832	2	118528072	A	G	0.175944	-0.0150571	0.029925	0.61485	-0.251897	0.0426912	3.62544e-09	0.059775	0.11923	0.61613	0.779599	0.689998	20	0.916354	1.06 (0.84-1.34)
cg18825531	AHNAK	11	62321136	rs7943191	11	62328551	G	A	0.32008	-0.0115642	0.0230952	0.61657	-0.576977	0.0328396	4.21444e-69	0.0200427	0.0400442	0.616713	0.333064	0.498512	20	0.916354	1.02 (0.94-1.1)
cg25660961	RCC2	1	17764073	rs77461166	1	17722875	T	C	0.0387674	-0.0295056	0.0594374	0.619601	0.549737	0.0837699	5.29265e-11	-0.0536723	0.108429	0.620599	0.620599	0.307251	9	0.916354	0.95 (0.77-1.17)
cg26688257	RCC2	1	17763961	rs77461166	1	17722875	T	C	0.0387674	-0.0295056	0.0594374	0.619601	0.504604	0.0833443	1.40901e-09	-0.0584729	0.118185	0.620773	0.620773	0.325714	6	0.916354	0.94 (0.75-1.19)
cg19100772	RIMS1	6	72926485	rs2040055	6	72603664	T	C	0.0626243	0.0222376	0.0449736	0.620982	-0.77646	0.0613336	9.89597e-37	-0.0286398	0.0579655	0.621248	0.621248	0.137645	20	0.916354	0.97 (0.87-1.09)
cg25737224	RIMS1	6	72926121	rs2040055	6	72603664	T	C	0.0626243	0.0222376	0.0449736	0.620982	-0.687186	0.0619776	1.44044e-28	-0.0323605	0.0655112	0.621328	0.701777	0.0907782	18	0.916354	0.97 (0.85-1.1)
cg17737471	CHERP	19	16633898	rs10413178	19	16676327	T	C	0.122266	-0.0193725	0.0391457	0.620683	0.412216	0.0530907	8.20553e-15	-0.0469961	0.0951567	0.62139	0.62139	0.378657	20	0.916354	0.95 (0.79-1.15)
cg06963205	RIMS1	6	73092820	rs2040055	6	72603664	T	C	0.0626243	0.0222376	0.0449736	0.620982	-0.591939	0.0619965	1.32284e-21	-0.0375674	0.0760786	0.621449	0.621449	0.06775	16	0.916354	0.96 (0.83-1.12)
cg14034325	HNRNPF	10	43891459	rs2243492	10	43849358	T	C	0.114314	-0.0180407	0.0364276	0.620425	-0.299619	0.0547771	4.50558e-08	0.060212	0.122077	0.621849	0.621849	0.399689	11	0.916354	1.06 (0.84-1.35)
cg23821329	VIM	10	17269643	rs139109524	10	17285207	G	C	0.0159046	0.0515708	0.104654	0.622171	0.97067	0.128944	5.15799e-14	0.0531291	0.108047	0.622914	0.622914	0.0989301	6	0.916354	1.05 (0.85-1.3)
cg17278062	RCC2	1	17732728	rs2762889	1	17733147	A	C	0.389662	-0.0112133	0.0228281	0.62328	-0.329515	0.0334886	7.59986e-23	0.0340298	0.0693642	0.623712	0.0950427	0.762427	20	0.916354	1.03 (0.9-1.19)
cg07006718	MBP	18	74770589	rs6565927	18	74771531	A	G	0.293241	0.012238	0.0250103	0.624617	-0.204909	0.0358038	1.04592e-08	-0.0597238	0.122501	0.625877	0.625877	0.716368	17	0.918084	0.94 (0.74-1.2)
cg19263433	DDX18	2	118618151	rs6708056	2	118623540	A	T	0.293241	0.0116671	0.0239511	0.626171	0.260508	0.0349462	9.01754e-14	0.044786	0.0921359	0.626906	0.775309	0.86958	20	0.918146	1.05 (0.87-1.25)
cg14092571	PSMC1	14	90743983	rs7149083	14	90754006	A	G	0.328032	0.0113325	0.0234124	0.628357	-1.1555	0.0271825	0	-0.00980749	0.020263	0.628379	0.208906	0.486535	20	0.918857	0.99 (0.95-1.03)
cg10828401	PTBP1	19	799190	rs10422928	19	794499	G	A	0.054672	0.0276089	0.057478	0.630987	-0.485095	0.0746854	8.29318e-11	-0.0569144	0.118812	0.631917	0.631917	0.028948	7	0.921573	0.94 (0.75-1.19)
cg06769739	RCC2	1	17802692	rs6674891	1	17809846	A	T	0.372763	0.011118	0.0233076	0.633354	-0.634754	0.0322503	3.06916e-86	-0.0175154	0.0367299	0.633454	0.595226	0.204288	20	0.921573	0.98 (0.91-1.06)
cg21104449	PAK2	3	196485278	rs7612937	3	196490162	G	C	0.451292	-0.0107198	0.0224767	0.633414	-0.459403	0.0323274	7.83755e-46	0.0233341	0.0489536	0.633605	0.889718	0.460819	20	0.921573	1.02 (0.93-1.13)
cg06590173	TPM4	19	16189360	rs10408301	19	16201136	C	T	0.368787	-0.0114259	0.0241142	0.635627	-0.330757	0.0336569	8.58898e-23	0.0345446	0.072991	0.636019	0.636019	0.539301	16	0.921573	1.04 (0.9-1.19)
cg26935391	RACGAP1	12	50427095	rs73119686	12	50427088	T	C	0.0874751	-0.0181027	0.0383289	0.636713	-0.616239	0.0547785	2.32496e-29	0.0293762	0.062253	0.63701	0.545949	0.895049	20	0.921573	1.03 (0.91-1.16)
cg19796532	RACGAP1	12	50426901	rs73119686	12	50427088	T	C	0.0874751	-0.0181027	0.0383289	0.636713	-0.503028	0.055709	1.72365e-19	0.0359876	0.0763006	0.637173	0.637173	0.817059	19	0.921573	1.04 (0.89-1.2)
cg16579101	NOP2	12	6677158	rs11064265	12	6694304	C	A	0.0308151	-0.0577657	0.122083	0.636093	0.79888	0.146161	4.60976e-08	-0.0723083	0.153389	0.637351	0.637351	0.860565	6	0.921573	0.93 (0.69-1.26)
cg14199423	CHD4	12	6721892	rs78808695	12	6698012	A	G	0.028827	-0.0573275	0.121991	0.638403	-1.05529	0.153022	5.33491e-12	0.0543238	0.115867	0.63918	0.63918	0.894812	8	0.921573	1.06 (0.84-1.33)
cg02904062	PFKP	10	2932579	rs7913947	10	2953047	T	C	0.470179	-0.0103575	0.0221312	0.639782	-0.203747	0.0321207	2.25107e-10	0.050835	0.108916	0.64069	0.64069	0.575485	19	0.921573	1.05 (0.85-1.3)
cg16397968	PFKP	10	3164740	rs7896260	10	3165149	C	T	0.293241	-0.0115358	0.0249074	0.64326	-1.4325	0.0210001	0	0.00805291	0.0173878	0.643268	0.737835	0.466018	20	0.921573	1.01 (0.97-1.04)
cg26769838	PFKP	10	3164844	rs7896260	10	3165149	C	T	0.293241	-0.0115358	0.0249074	0.64326	-0.552558	0.036756	4.455e-51	0.020877	0.045098	0.643418	0.769969	0.301211	20	0.921573	1.02 (0.93-1.12)
cg26616526	PFKP	10	3165100	rs7896260	10	3165149	C	T	0.293241	-0.0115358	0.0249074	0.64326	0.290412	0.0372823	6.72453e-15	-0.039722	0.0859172	0.643845	0.643845	0.589339	20	0.921573	0.96 (0.81-1.14)
cg26135573	HNRNPH1	5	179059668	rs6601058	5	179032187	A	G	0.258449	-0.0125591	0.0272138	0.64444	-0.667801	0.0359963	7.86843e-77	0.0188067	0.0407639	0.644543	0.9386	0.492678	20	0.921573	1.02 (0.94-1.1)
cg16270890	HAGH	16	1875963	rs1657138	16	1957643	G	A	0.397614	0.0106007	0.0230187	0.64514	-0.264897	0.034089	7.80235e-15	-0.0400181	0.0870491	0.645719	0.677046	0.614391	20	0.921573	0.96 (0.81-1.14)
cg03907454	KIF2C	1	45205136	rs6671255	1	45192949	C	T	0.365805	0.0107441	0.0233746	0.645768	-0.558897	0.0320015	2.6594e-68	-0.0192238	0.0418372	0.645882	0.97358	0.65298	20	0.921573	0.98 (0.9-1.06)
cg09023624	UBE2E1	3	23784916	rs7651576	3	23785060	G	A	0.212724	0.0120038	0.0261205	0.645837	-0.435017	0.0372078	1.40802e-31	-0.0275938	0.0600913	0.646092	0.893254	0.663735	20	0.921573	0.97 (0.86-1.09)
cg01474544	CDYL	6	4774793	rs4960018	6	4692159	G	A	0.342942	0.0106904	0.0235203	0.649456	-0.471594	0.0319798	3.23544e-49	-0.0226687	0.0498977	0.649611	0.75113	0.576733	20	0.921672	0.98 (0.89-1.08)
cg11742268	SLC16A7	12	60673288	rs4417318	12	60620713	G	C	0.398608	0.0103553	0.0229712	0.652138	-0.476664	0.0333579	2.54828e-46	-0.0217246	0.0482157	0.652299	0.727924	0.130319	20	0.921672	0.98 (0.89-1.08)
cg26622895	SLC5A8	12	101605465	rs2712625	12	101620560	A	T	0.33996	0.0106225	0.0236487	0.653302	0.258067	0.0335702	1.50166e-14	0.0411618	0.091794	0.653854	0.653854	0.616204	17	0.921672	1.04 (0.87-1.25)
cg06469895	TERF2	16	69418206	rs10500548	16	69174141	T	C	0.054672	0.0206574	0.0461522	0.654447	0.435922	0.0648307	1.76794e-11	0.0473877	0.106107	0.655161	0.655161	0.824644	18	0.921672	1.05 (0.85-1.29)
cg14405753	CSRP2	12	77273198	rs1587110	12	77273210	T	C	0.353877	-0.0103664	0.0231836	0.654773	0.228293	0.0336503	1.16676e-11	-0.0454082	0.101773	0.655472	0.655472	0.883794	7	0.921672	0.96 (0.78-1.17)
cg00331237	CSRP2	12	77273319	rs1587110	12	77273210	T	C	0.353877	-0.0103664	0.0231836	0.654773	0.200128	0.0334807	2.26722e-09	-0.0517987	0.116168	0.655673	0.655673	0.857543	4	0.921672	0.95 (0.76-1.19)
cg17848348	ILF3	19	10766748	rs4435370	19	10774623	G	A	0.370775	-0.0102664	0.0231245	0.657069	0.690571	0.0327557	1.15148e-98	-0.0148666	0.0334935	0.657141	0.187076	0.310442	20	0.921672	0.99 (0.92-1.05)
cg17940190	ADNP	20	49547700	rs12481137	20	49516100	T	A	0.285288	-0.0108569	0.024449	0.656998	0.304198	0.0342437	6.48869e-19	-0.03569	0.0804723	0.657399	0.657399	0.00835935	20	0.921672	0.96 (0.82-1.13)
cg13624631	DHRS7	14	60618622	rs453730	14	60604297	A	G	0.111332	0.0163771	0.0375832	0.663014	0.5803	0.0506932	2.42627e-30	0.0282218	0.064812	0.663243	0.436807	0.981938	8	0.921672	1.03 (0.91-1.17)
cg25332502	MBP	18	74832372	rs34783785	18	74829716	A	G	0.375746	0.0100915	0.0235676	0.668509	0.325782	0.0339127	7.50619e-22	0.0309763	0.0724134	0.668818	0.668818	0.489624	16	0.921672	1.03 (0.89-1.19)
cg09581049	GFAP	17	42998320	rs74854014	17	42998842	A	C	0.132207	0.0137521	0.0321616	0.668947	-0.456682	0.0478765	1.44562e-21	-0.030113	0.0704951	0.66926	0.66926	0.119146	20	0.921672	0.97 (0.85-1.11)
cg19761304	UPF1	19	18980103	rs7252523	19	18972591	T	C	0.104374	0.0174046	0.0411717	0.672491	0.610313	0.0503227	7.50781e-34	0.0285174	0.0675009	0.672678	0.119041	0.304127	20	0.921672	1.03 (0.9-1.17)
cg07219769	LGALS1	22	38071455	rs62236672	22	38074343	T	C	0.333996	-0.00981222	0.0232687	0.673251	0.603137	0.032636	2.95223e-76	-0.0162686	0.0385896	0.673331	0.69502	0.464956	20	0.921672	0.98 (0.91-1.06)
cg06940110	DDX18	2	118616430	rs9789523	2	118774025	T	C	0.0934394	-0.0173645	0.0413357	0.674424	0.35601	0.0564368	2.82444e-10	-0.0487753	0.116365	0.675102	0.675102	0.476255	20	0.921672	0.95 (0.76-1.2)
cg22762992	DDX18	2	118616377	rs9789523	2	118774025	T	C	0.0934394	-0.0173645	0.0413357	0.674424	0.31548	0.0567406	2.69708e-08	-0.0550416	0.131398	0.675296	0.675296	0.518643	20	0.921672	0.95 (0.73-1.22)
cg14963860	CWC15	11	94706164	rs10831296	11	94723524	C	T	0.220676	-0.0112033	0.0267372	0.675205	0.268159	0.0392612	8.48402e-12	-0.0417785	0.0998939	0.67578	0.67578	0.311812	14	0.921672	0.96 (0.79-1.17)
cg19910231	PFKP	10	3167371	rs7910054	10	3169139	G	A	0.432406	0.00929496	0.0222281	0.675829	-0.269378	0.032195	5.90647e-17	-0.0345052	0.0826194	0.67621	0.67621	0.452581	20	0.921672	0.97 (0.82-1.14)
cg26693701	RPA1	17	1821808	rs4790840	17	1829838	A	G	0.383698	-0.0103663	0.0247891	0.675816	0.182523	0.0325385	2.02972e-08	-0.0567943	0.13619	0.676662	0.676662	0.291692	15	0.921672	0.94 (0.72-1.23)
cg10330187	ZC3H18	16	88666383	rs78383019	16	88666724	A	G	0.0705765	0.0185652	0.044731	0.678112	-1.78598	0.0523683	6.36408e-255	-0.0103949	0.0250475	0.678135	0.745519	0.27947	20	0.921672	0.99 (0.94-1.04)
cg09058991	ZC3H18	16	88698872	rs78383019	16	88666724	A	G	0.0705765	0.0185652	0.044731	0.678112	-0.811483	0.05924	1.04013e-42	-0.0228781	0.0551479	0.678252	0.816626	0.434821	20	0.921672	0.98 (0.88-1.09)
cg06588556	LDHAL6A	11	18477299	rs2658548	11	18461054	G	C	0.240557	-0.0105969	0.0255625	0.678473	-0.676278	0.0354556	4.15622e-81	0.0156694	0.0378078	0.678545	0.29052	0.0598685	20	0.921672	1.02 (0.94-1.09)
cg06888460	LDHAL6A	11	18477303	rs2658548	11	18461054	G	C	0.240557	-0.0105969	0.0255625	0.678473	-0.646672	0.0358511	9.85663e-73	0.0163868	0.0395398	0.678553	0.336657	0.0619532	20	0.921672	1.02 (0.94-1.1)
cg15463284	LDHAL6A	11	18477534	rs2658548	11	18461054	G	C	0.240557	-0.0105969	0.0255625	0.678473	-0.635571	0.0357969	1.57991e-70	0.016673	0.0402308	0.678556	0.161457	0.0987266	20	0.921672	1.02 (0.94-1.1)
cg14813083	LDHAL6A	11	18477280	rs2658548	11	18461054	G	C	0.240557	-0.0105969	0.0255625	0.678473	-0.622921	0.0361748	1.88796e-66	0.0170116	0.0410485	0.678561	0.200417	0.042867	20	0.921672	1.02 (0.94-1.1)
cg18888461	LDHAL6A	11	18477379	rs2658548	11	18461054	G	C	0.240557	-0.0105969	0.0255625	0.678473	-0.610184	0.0360352	2.5696e-64	0.0173667	0.0419057	0.678564	0.218492	0.0631823	20	0.921672	1.02 (0.94-1.1)
cg26740318	LDHAL6A	11	18477153	rs2658548	11	18461054	G	C	0.240557	-0.0105969	0.0255625	0.678473	-0.566502	0.0363808	1.13848e-54	0.0187058	0.0451395	0.678581	0.139808	0.0740627	20	0.921672	1.02 (0.93-1.11)
cg05655707	LDHAL6A	11	18477254	rs2658548	11	18461054	G	C	0.240557	-0.0105969	0.0255625	0.678473	-0.549301	0.0364652	2.80593e-51	0.0192916	0.0465541	0.678588	0.972585	0.1121	20	0.921672	1.02 (0.93-1.12)
cg25513635	UPF1	19	18981378	rs7252796	19	18990396	C	T	0.107356	0.0172064	0.0415367	0.678694	-0.402311	0.0491077	2.56036e-16	-0.042769	0.103377	0.679081	0.679081	0.325427	11	0.921672	0.96 (0.78-1.17)
cg05852052	RSL1D1	16	11946115	rs464017	16	12010444	C	A	0.0586481	-0.0219288	0.053062	0.679411	0.7931	0.0800721	3.96674e-23	-0.0276494	0.0669627	0.679674	0.888689	0.913077	18	0.921672	0.97 (0.85-1.11)
cg05337711	RSL1D1	16	11946064	rs464017	16	12010444	C	A	0.0586481	-0.0219288	0.053062	0.679411	0.754434	0.0804687	6.88489e-21	-0.0290665	0.0704018	0.679705	0.913017	0.910967	18	0.921672	0.97 (0.85-1.12)
cg22984631	UBE2E1	3	23803182	rs3845923	3	23802647	G	A	0.333996	0.00971417	0.023735	0.682337	-0.342415	0.0333281	9.22383e-25	-0.0283696	0.0693715	0.682575	0.682575	0.145133	10	0.921672	0.97 (0.85-1.11)
cg08354681	CDYL	6	4773278	rs1355825	6	4693902	A	G	0.384692	0.00937482	0.0230177	0.683796	-0.578751	0.0310654	1.8326e-77	-0.0161984	0.0397807	0.683868	0.0713185	0.560972	20	0.921672	0.98 (0.91-1.06)
cg27163936	CDYL	6	4774309	rs12174773	6	4695787	C	T	0.343936	0.00958642	0.023531	0.683717	-0.198425	0.0326949	1.28713e-09	-0.0483124	0.118855	0.684389	0.684389	0.220322	17	0.921672	0.95 (0.75-1.2)
cg22109262	LAP3	4	17578738	rs12233712	4	17570063	T	A	0.348907	0.0093465	0.0230249	0.684794	-0.322001	0.032127	1.21086e-23	-0.0290264	0.0715644	0.685038	0.802032	0.291466	20	0.921672	0.97 (0.84-1.12)
cg18389639	PDLIM1	10	97049610	rs12219240	10	97051083	G	C	0.168986	-0.0129058	0.0318478	0.685304	0.515794	0.0479999	6.20665e-27	-0.0250213	0.061789	0.685516	0.435372	0.798635	18	0.921672	0.98 (0.86-1.1)
cg06542614	PDLIM1	10	97051255	rs12219240	10	97051083	G	C	0.168986	-0.0129058	0.0318478	0.685304	0.487471	0.0480356	3.37844e-24	-0.0264751	0.0653847	0.685541	0.685541	0.873719	16	0.921672	0.97 (0.86-1.11)
cg25968326	PDLIM1	10	97051613	rs12219240	10	97051083	G	C	0.168986	-0.0129058	0.0318478	0.685304	0.333772	0.0487604	7.63952e-12	-0.0386666	0.0955847	0.685825	0.685825	0.741635	12	0.921672	0.96 (0.8-1.16)
cg17212019	NEFL	8	24924801	rs7817398	8	24938597	G	A	0.299205	0.0096846	0.0239117	0.685466	-0.24415	0.0365082	2.26957e-11	-0.0396666	0.0981179	0.68601	0.463041	0.752493	20	0.921672	0.96 (0.79-1.16)
cg14558566	HDAC3	5	141016453	rs72792345	5	141023308	A	G	0.0308151	0.0292385	0.0733995	0.690374	1.71729	0.0935804	3.24277e-75	0.017026	0.0427515	0.690443	0.99604	0.704121	20	0.921672	1.02 (0.94-1.11)
cg13016797	HNRNPH1	5	179038561	rs4131080	5	179044292	A	G	0.298211	0.00951392	0.0238948	0.690514	-1.03024	0.0284035	4.56421e-288	-0.00923471	0.023195	0.690531	0.500531	0.0613812	20	0.921672	0.99 (0.95-1.04)
cg19723775	HNRNPH1	5	179050963	rs4131080	5	179044292	A	G	0.298211	0.00951392	0.0238948	0.690514	0.229612	0.0342723	2.08938e-11	0.0414348	0.10425	0.69103	0.69103	0.492511	20	0.921672	1.04 (0.85-1.28)
cg05812950	CSRP1	1	201476362	rs12088790	1	201355761	G	A	0.028827	-0.0305359	0.0767381	0.690687	0.6978	0.117737	3.08985e-09	-0.0437602	0.110219	0.691346	0.691346			0.921672	0.96 (0.77-1.19)
cg08012287	ACTN3	11	66315298	rs2511224	11	66262606	T	C	0.374751	-0.00906088	0.0227679	0.690655	-0.190298	0.0335184	1.36736e-08	0.0476141	0.119937	0.691373	0.691373	0.477148	20	0.921672	1.05 (0.83-1.33)
cg00967854	RCC2	1	17750646	rs57142672	1	17744536	G	A	0.355865	0.0162432	0.0409904	0.691908	-0.292965	0.0336212	2.94126e-18	-0.0554441	0.14006	0.69221	0.69221	0.676368	20	0.921672	0.95 (0.72-1.24)
cg09202851	MIR210	11	567966	rs4623937	11	605856	T	C	0.124254	-0.0134295	0.0338868	0.69188	-0.342118	0.0465495	1.98868e-13	0.039254	0.0991939	0.692304	0.692304	0.67083	20	0.921672	1.04 (0.86-1.26)
cg15482500	MIR210	11	568202	rs4623937	11	605856	T	C	0.124254	-0.0134295	0.0338868	0.69188	-0.259333	0.0471028	3.67729e-08	0.0517847	0.131007	0.692634	0.692634	0.656217	20	0.921672	1.05 (0.81-1.36)
cg03654279	PRPF6	20	62612439	rs817347	20	62609394	A	G	0.175944	0.0113378	0.02871	0.692912	-0.252105	0.0421506	2.21683e-09	-0.0449725	0.114129	0.693545	0.693545	0.207336	15	0.921672	0.96 (0.76-1.2)
cg04328413	TRIM28	19	59050280	rs73066251	19	59050356	T	G	0.270378	0.00998002	0.0253044	0.693287	-0.250142	0.0351107	1.04543e-12	-0.0398974	0.101315	0.693732	0.693732	0.702769	20	0.921672	0.96 (0.79-1.17)
cg01300641	PFKP	10	2960614	rs7091014	10	2957286	G	A	0.479125	-0.0086482	0.0221151	0.695757	-0.255826	0.0328142	6.37944e-15	0.033805	0.0865544	0.69612	0.69612	0.49837	20	0.923526	1.03 (0.87-1.23)
cg01995393	PRAM1	19	8563628	rs2967772	19	8603109	G	C	0.15507	-0.0125334	0.0326081	0.700709	0.30526	0.0502346	1.22697e-09	-0.041058	0.107034	0.701277	0.409574	0.0959837	20	0.929043	0.96 (0.78-1.18)
cg09115646	PFKP	10	2978687	rs7087799	10	2981486	A	G	0.473161	-0.00836973	0.0221155	0.705092	-0.404305	0.0320327	1.60409e-36	0.0207015	0.0547245	0.705218	0.705218	0.548025	20	0.932934	1.02 (0.92-1.14)
cg19469731	RPA1	17	1800536	rs5030740	17	1800600	C	T	0.157058	-0.0115689	0.0307471	0.706723	0.418256	0.039599	4.4571e-26	-0.0276599	0.0735592	0.7069	0.7069	0.585257	20	0.933831	0.97 (0.84-1.12)
cg07394400	RCC2	1	17752023	rs4920606	1	17748288	A	G	0.352883	-0.00853191	0.0228884	0.709326	0.27373	0.0337937	5.49536e-16	-0.0311691	0.0837053	0.709619	0.709619	0.931101	20	0.934631	0.97 (0.82-1.14)
cg00794400	RCC2	1	17746510	rs4920606	1	17748288	A	G	0.352883	-0.00853191	0.0228884	0.709326	0.262656	0.0333553	3.42128e-15	-0.0324832	0.0872396	0.709637	0.955112	0.712863	20	0.934631	0.97 (0.82-1.15)
cg03320492	KIF2C	1	45187810	rs116407893	1	45555700	T	G	0.0149105	0.0319608	0.0859792	0.710096	0.842136	0.125608	2.02146e-11	0.0379521	0.102253	0.71052	0.71052	0.90803	10	0.934631	1.04 (0.85-1.27)
cg23475993	HEXIM1	17	43221807	rs9894577	17	43223292	A	G	0.351889	0.00858872	0.0234371	0.714023	-0.190697	0.0344154	3.00677e-08	-0.0450386	0.123171	0.714619	0.714619	0.71112	17	0.93751	0.96 (0.75-1.22)
cg04664968	DDX18	2	118570237	rs80317494	2	118631426	G	T	0.084493	0.0140173	0.0382883	0.714292	-0.336131	0.0517783	8.48566e-11	-0.0417018	0.11409	0.714726	0.714726	0.883766	20	0.93751	0.96 (0.77-1.2)
cg15796911	DDX18	2	118594622	rs11689073	2	118573396	G	A	0.45328	-0.00797923	0.0219726	0.716497	-0.403422	0.0328061	9.37927e-35	0.0197789	0.0544892	0.716615	0.916911	0.918293	20	0.938665	1.02 (0.92-1.13)
cg04650653	LSP1	11	1890901	rs12801875	11	1888341	A	G	0.157058	-0.0115542	0.0321584	0.719377	0.248264	0.0420207	3.46022e-09	-0.0465402	0.129773	0.719873	0.451736	0.0472854	10	0.93897	0.95 (0.74-1.23)
cg11454334	ARID3A	19	924758	rs350134	19	923744	G	A	0.307157	-0.010588	0.0295736	0.720326	-0.501711	0.0349913	1.26397e-46	0.0211038	0.0589638	0.72041	0.72041	0.0448337	4	0.93897	1.02 (0.91-1.15)
cg20276630	PDLIM1	10	97055439	rs150356982	10	97056251	A	T	0.0506958	0.0208729	0.0585221	0.721341	-1.09461	0.0726689	2.8361e-51	-0.0190688	0.0534789	0.721416	0.534243	0.549037	20	0.93897	0.98 (0.88-1.09)
cg06823512	PDLIM1	10	97055282	rs150356982	10	97056251	A	T	0.0506958	0.0208729	0.0585221	0.721341	-0.464738	0.0747945	5.18039e-10	-0.0449132	0.126132	0.72178	0.72178	0.715547	12	0.93897	0.96 (0.75-1.22)
cg22665099	PDLIM1	10	97055150	rs150356982	10	97056251	A	T	0.0506958	0.0208729	0.0585221	0.721341	-0.409451	0.074134	3.33042e-08	-0.0509778	0.143226	0.721897	0.721897	0.954679	3	0.93897	0.95 (0.72-1.26)
cg13838713	CDYL	6	4663795	rs62386274	6	4660924	A	G	0.202783	0.010634	0.0300232	0.723194	-0.357255	0.0408876	2.38366e-18	-0.0297659	0.0841076	0.723412	0.899007	0.336223	20	0.939627	0.97 (0.82-1.14)
cg10329579	RCC2	1	17754830	rs12122129	1	17772148	A	G	0.354871	-0.00806282	0.0229514	0.725363	-0.291128	0.0323589	2.32277e-19	0.0276951	0.0788961	0.725564	0.757267	0.659399	20	0.940444	1.03 (0.88-1.2)
cg12930392	PAK2	3	196481615	rs844542	3	196479303	C	T	0.473161	-0.00777737	0.0221767	0.725814	-0.260817	0.0324362	8.9156e-16	0.0298193	0.0851087	0.726063	0.726063	0.286428	14	0.940444	1.03 (0.87-1.22)
cg24888352	PFKP	10	2908597	rs118017267	10	2916156	A	T	0.0208748	0.0234061	0.0671872	0.727561	-0.812507	0.101731	1.38439e-15	-0.0288072	0.0827698	0.72781	0.72781	0.498904	13	0.940929	0.97 (0.83-1.14)
cg18792727	MBP	18	74806480	rs4890888	18	74779866	A	G	0.402584	0.00788539	0.0226749	0.728021	-0.195775	0.0327291	2.20844e-09	-0.0402778	0.116017	0.728461	0.728461	0.746116	19	0.940929	0.96 (0.77-1.21)
cg09012091	MRS2	6	24431322	rs114422935	6	24431455	T	C	0.028827	0.0223627	0.0650244	0.730912	-1.43806	0.084583	7.96227e-65	-0.0155505	0.0452259	0.730965	0.234469	0.65525	20	0.942854	0.98 (0.9-1.08)
cg16324184	PFKP	10	3165537	rs113999704	10	3213015	C	T	0.00695825	-0.0346649	0.102978	0.736401	-4.3077	0.135983	3.10601e-220	0.00804719	0.023907	0.736416	0.438821			0.947538	1.01 (0.96-1.06)
cg25778479	BZW2	7	16686771	rs4721525	7	16691244	C	A	0.158052	0.0105758	0.0315252	0.737271	-0.432833	0.0436252	3.35268e-23	-0.0244338	0.0728762	0.737415	0.927091	0.693646	10	0.947538	0.98 (0.85-1.13)
cg27180974	CDYL	6	4932189	rs17356441	6	4932188	G	A	0.0477137	0.0204563	0.0610114	0.737409	0.59451	0.0779254	2.36177e-14	0.0344086	0.102724	0.737653	0.737653	0.717394	6	0.947538	1.04 (0.85-1.27)
cg16762684	MBP	18	74820493	rs1630958	18	74818514	C	T	0.39662	0.00747283	0.022843	0.743563	0.240464	0.0342358	2.15983e-12	0.0310768	0.0950986	0.743831	0.743831	0.77302	15	0.953536	1.03 (0.86-1.24)
cg24765783	ARID3A	19	937444	rs1637997	19	961328	T	C	0.0238569	0.0295533	0.0905892	0.744247	-1.0968	0.107601	2.12629e-24	-0.0269451	0.0826366	0.744373	0.714372	0.535902	11	0.953536	0.97 (0.83-1.14)
cg26644674	PFKP	10	3138505	rs7074733	10	3138265	C	T	0.251491	-0.00834298	0.0258476	0.746865	-0.268318	0.0385846	3.55014e-12	0.0310936	0.0964356	0.747128	0.747128	0.601521	11	0.955748	1.03 (0.85-1.25)
cg00625783	HEXIM1	17	43222106	rs60289499	17	43218677	A	G	0.299205	-0.0078215	0.0245028	0.749569	0.563122	0.0349089	1.53988e-58	-0.0138895	0.043521	0.749616	0.14079	0.743229	20	0.95631	0.99 (0.91-1.07)
cg00348467	HEXIM1	17	43222121	rs60289499	17	43218677	A	G	0.299205	-0.0078215	0.0245028	0.749569	0.521955	0.0347964	7.31298e-51	-0.014985	0.0469549	0.749624	0.106002	0.593361	20	0.95631	0.99 (0.9-1.08)
cg13810695	ARGLU1	13	107568814	rs3803240	13	107569298	T	G	0.292247	-0.00757636	0.0239046	0.751287	0.62358	0.0339295	1.94502e-75	-0.0121498	0.0383401	0.751323	0.87791	0.281544	20	0.957165	0.99 (0.92-1.07)
cg23829577	ACAT2	6	160183769	rs3818298	6	160206716	C	T	0.212724	-0.00864002	0.0284954	0.761732	0.468284	0.0419169	5.60797e-29	-0.0184504	0.0608731	0.761817	0.761817	0.835252	20	0.969206	0.98 (0.87-1.11)
cg05820066	LDHD	16	75145843	rs1043503	16	75144297	A	G	0.128231	0.00981078	0.033237	0.767859	0.319942	0.0477323	2.04423e-11	0.0306643	0.103985	0.768078	0.768078	0.743005	20	0.975594	1.03 (0.84-1.26)
cg06131755	ACAT2	6	160182447	rs9355749	6	160195205	C	G	0.209742	-0.00815805	0.0284767	0.774509	0.840406	0.0405868	3.03296e-95	-0.00970728	0.0338877	0.77453	0.69567	0.593122	20	0.975594	0.99 (0.93-1.06)
cg15298323	ACAT2	6	160182438	rs9355749	6	160195205	C	G	0.209742	-0.00815805	0.0284767	0.774509	0.834567	0.0408141	6.25957e-93	-0.0097752	0.0341249	0.774531	0.69231	0.588623	20	0.975594	0.99 (0.93-1.06)
cg04085339	CACYBP	1	174967695	rs34390425	1	175003074	C	T	0.225646	-0.00737157	0.0258533	0.775544	0.225889	0.038514	4.48785e-09	-0.0326335	0.114586	0.775802	0.775802	0.199684	10	0.975594	0.97 (0.77-1.21)
cg06359167	CEBPZ	2	37458670	rs6743782	2	37461473	A	G	0.398608	-0.00649928	0.0228588	0.776164	-0.222766	0.0339768	5.51103e-11	0.0291753	0.10271	0.776368	0.776368	0.359909	20	0.975594	1.03 (0.84-1.26)
cg24591563	RPL14	3	40498842	rs12487955	3	40412853	C	T	0.305169	-0.00682603	0.0240938	0.776938	0.246177	0.0353966	3.52967e-12	-0.0277281	0.0979527	0.777118	0.777118	0.154487	20	0.975594	0.97 (0.8-1.18)
cg13583535	MBP	18	74768041	rs79538952	18	74770123	G	C	0.144135	-0.00885968	0.0313544	0.77751	-0.37058	0.0475418	6.44949e-15	0.0239076	0.0846645	0.777652	0.777652	0.720331	20	0.975594	1.02 (0.87-1.21)
cg03157605	MDC1	6	30685409	rs142096226	6	30696332	T	C	0.0139165	0.0247655	0.0877326	0.777726	1.31257	0.165867	2.50435e-15	0.0188679	0.0668828	0.777864	0.777864	0.0149557	5	0.975594	1.02 (0.89-1.16)
cg01391548	PDLIM1	10	97068696	rs1556054	10	97124665	A	G	0.0924453	-0.0108545	0.0390383	0.780977	0.387037	0.0608714	2.04042e-10	-0.028045	0.100961	0.781181	0.781181	0.835522	20	0.975594	0.97 (0.8-1.19)
cg02856338	PABPC1	8	101822108	rs3843557	8	101817853	A	C	0.419483	-0.0062893	0.0227922	0.782594	0.573423	0.031751	6.58125e-73	-0.010968	0.0397523	0.782619	0.639938	0.631675	20	0.975594	0.99 (0.91-1.07)
cg12093180	ADNP	20	49548626	rs73909831	20	49526485	T	C	0.0656064	-0.0119162	0.0433255	0.783287	-0.72405	0.059733	8.1309e-34	0.0164576	0.0598531	0.783341	0.783341	0.0763482	20	0.975594	1.02 (0.9-1.14)
cg11096441	ADNP	20	49548515	rs73909831	20	49526485	T	C	0.0656064	-0.0119162	0.0433255	0.783287	-0.375412	0.0597079	3.22657e-10	0.0317415	0.115518	0.783489	0.783489	0.165636	20	0.975594	1.03 (0.82-1.29)
cg04362989	SSB	2	170625479	rs12692918	2	170610065	G	A	0.374751	0.0063245	0.0230125	0.783448	-0.454361	0.0326195	4.21479e-44	-0.0139195	0.0506579	0.783489	0.53488	0.000977468	20	0.975594	0.99 (0.89-1.09)
cg24658867	CALD1	7	134626923	rs62462554	7	134511160	C	T	0.0178926	0.0193332	0.0710553	0.785555	-0.784164	0.132807	3.53654e-09	-0.0246546	0.090709	0.785777	0.785777			0.975594	0.98 (0.82-1.17)
cg13984289	MYH13	17	10220829	rs2074872	17	10222061	A	G	0.394632	0.00637644	0.0235951	0.786972	1.08416	0.0244326	0	0.00588145	0.0217639	0.786976	0.192946	0.228391	20	0.975594	1.01 (0.96-1.05)
cg08483560	PRDX1	1	45981424	rs12037411	1	45853539	T	C	0.240557	0.0067506	0.025067	0.787697	0.245607	0.0364302	1.56372e-11	0.0274854	0.102143	0.787862	0.787862	0.450025	20	0.975594	1.03 (0.84-1.26)
cg07230446	GIGYF2	2	233561722	rs2675969	2	233766528	G	A	0.250497	0.00665879	0.0248552	0.788774	-0.377518	0.0369899	1.86414e-24	-0.0176383	0.065861	0.788844	0.431576	0.625375	20	0.975594	0.98 (0.86-1.12)
cg01904812	RCC2	1	17746340	rs6688886	1	17753639	A	G	0.351889	-0.00610058	0.0228637	0.789605	1.18553	0.0225438	0	-0.00514585	0.0192858	0.789607	0.690763	0.830413	20	0.975594	0.99 (0.96-1.03)
cg07965774	RCC2	1	17746286	rs6688886	1	17753639	A	G	0.351889	-0.00610058	0.0228637	0.789605	1.10725	0.0249174	0	-0.00550969	0.0206495	0.789608	0.634395	0.811386	20	0.975594	0.99 (0.96-1.04)
cg21932513	RCC2	1	17751974	rs6688886	1	17753639	A	G	0.351889	-0.00610058	0.0228637	0.789605	0.257006	0.0340119	4.14509e-14	-0.0237371	0.0890171	0.789733	0.789733	0.736738	20	0.975594	0.98 (0.82-1.16)
cg06872172	PRCC	1	156738798	rs76807267	1	156738464	G	A	0.0417495	0.0162064	0.0617352	0.792925	-1.13498	0.0898815	1.48826e-36	-0.014279	0.0544048	0.792969	0.00243259	0.0408368	8	0.975594	0.99 (0.89-1.1)
cg15602054	SSB	2	170624685	rs3754917	2	170608785	C	A	0.37674	0.00601303	0.023027	0.793992	-0.586101	0.0321666	3.52865e-74	-0.0102594	0.0392924	0.794013	0.33996	0.00222672	20	0.975594	0.99 (0.92-1.07)
cg05314679	PABPC1	8	101821998	rs3847155	8	101820269	A	G	0.420477	-0.00594746	0.0227809	0.794037	0.594324	0.0316518	1.16633e-78	-0.0100071	0.0383344	0.794056	0.633625	0.654711	20	0.975594	0.99 (0.92-1.07)
cg07183799	ARGLU1	13	107214285	rs9514548	13	107214354	C	T	0.2833	0.00663093	0.0254328	0.794306	0.548591	0.0366947	1.55414e-50	0.0120872	0.0463673	0.794337	0.794337	0.735034	20	0.975594	1.01 (0.92-1.11)
cg25736982	ACAT2	6	160182554	rs6925350	6	160159221	G	A	0.209742	-0.00734477	0.0285493	0.796973	0.79471	0.0407433	9.90038e-85	-0.00924208	0.0359273	0.796991	0.519026	0.628498	20	0.975594	0.99 (0.92-1.06)
cg09342766	RIMS1	6	72596291	rs7755374	6	72590530	G	T	0.420477	-0.00576351	0.0224493	0.797384	-0.231471	0.033321	3.73922e-12	0.0248995	0.0970516	0.797519	0.797519	0.929436	20	0.975594	1.03 (0.85-1.24)
cg15266530	CALD1	7	134516810	rs17207352	7	134530573	T	C	0.326044	-0.00602556	0.023514	0.797754	0.241433	0.0351483	6.46617e-12	-0.0249575	0.0974611	0.797892	0.797892	0.88451	20	0.975594	0.98 (0.81-1.18)
cg08196608	RPA1	17	1807840	rs7208736	17	1807705	A	G	0.357853	-0.00661206	0.0258488	0.798108	0.412877	0.0330167	7.00232e-36	-0.0160146	0.0626197	0.798149	0.855215	0.828612	13	0.975594	0.98 (0.87-1.11)
cg17952826	ACAT2	6	160182184	rs9355278	6	160211700	G	C	0.243539	-0.00697722	0.027277	0.798112	0.300597	0.0408001	1.73793e-13	-0.0232113	0.0907977	0.798231	0.798231	0.823059	20	0.975594	0.98 (0.82-1.17)
cg16048771	CALML5	10	5541146	rs10904517	10	5541183	T	C	0.323062	-0.006201	0.0243812	0.799237	-0.508413	0.0328666	5.61564e-54	0.0121968	0.047962	0.799263	0.69546	0.196729	20	0.975594	1.01 (0.92-1.11)
cg10189774	LAP3	4	17578691	rs60777810	4	17643170	T	C	0.37674	-0.00647641	0.0254946	0.799472	-0.214314	0.0318216	1.64097e-11	0.0302193	0.119044	0.799612	0.799612	0.0501319	20	0.975594	1.03 (0.82-1.3)
cg13439596	RCC2	1	17746491	rs111932154	1	17757221	G	T	0.360835	-0.00577188	0.0228143	0.800273	0.227365	0.0332205	7.69454e-12	-0.0253859	0.100411	0.800407	0.800407	0.811179	20	0.975594	0.97 (0.8-1.19)
cg07780762	KIF2C	1	45193615	rs12136099	1	45237296	C	T	0.361829	0.00580587	0.0231744	0.802178	0.21381	0.0325775	5.26986e-11	0.0271544	0.108467	0.802319	0.802319	0.830164	20	0.976645	1.03 (0.83-1.27)
cg19853760	LGALS1	22	38071677	rs9622675	22	38053665	T	G	0.40159	0.00564154	0.0227539	0.804183	0.353779	0.0321529	3.69533e-28	0.0159465	0.0643332	0.804232	0.997758	0.431255	20	0.977694	1.02 (0.9-1.15)
cg19455115	ARGLU1	13	107271905	rs9555257	13	107256340	C	G	0.109344	-0.00919958	0.0381124	0.80926	-0.355454	0.0597222	2.65223e-09	0.0258812	0.10731	0.809414	0.349102	0.517965	6	0.982709	1.03 (0.83-1.27)
cg22041417	TPM4	19	16178195	rs4808449	19	16176402	C	G	0.342942	0.00603928	0.0256691	0.813996	-0.649439	0.0323944	2.10494e-89	-0.00929922	0.0395277	0.814009	0.970072	0.910004	20	0.983534	0.99 (0.92-1.07)
cg15087907	PFKP	10	3169259	rs11251737	10	3170371	T	C	0.426441	0.00525694	0.0223441	0.813998	-0.515474	0.0314021	1.48689e-60	-0.0101983	0.0433512	0.814017	0.259233	0.556953	20	0.983534	0.99 (0.91-1.08)
cg07810884	TPM4	19	16178099	rs4808449	19	16176402	C	G	0.342942	0.00603928	0.0256691	0.813996	-0.213554	0.0338941	2.96474e-10	-0.0282799	0.120284	0.814123	0.814123			0.983534	0.97 (0.77-1.23)
cg13175739	MAGOHB	12	10789214	rs3782672	12	10789169	G	A	0.194831	-0.00639166	0.0272946	0.814851	1.0538	0.0339061	4.50894e-212	-0.00606536	0.025902	0.814856	0.630057	0.389493	20	0.983534	0.99 (0.94-1.05)
cg18166150	PFKP	10	3169037	rs11251738	10	3170372	A	G	0.426441	0.0051719	0.0223431	0.816945	-0.330269	0.0327679	6.83914e-24	-0.0156597	0.0676691	0.816992	0.816992	0.545514	20	0.983534	0.98 (0.86-1.12)
cg08285646	TERF2	16	69432500	rs12919664	16	69424135	C	T	0.247515	-0.00572887	0.0253839	0.821443	0.397658	0.0360573	2.78442e-28	-0.0144065	0.0638469	0.82148	0.584392	0.831321	20	0.983534	0.99 (0.87-1.12)
cg24132129	SLC16A3	17	80183486	rs11653003	17	80058795	G	T	0.520875	-0.00501688	0.0222372	0.821507	-0.210692	0.0321075	5.30658e-11	0.0238115	0.105606	0.82161	0.82161	0.489116	20	0.983534	1.02 (0.83-1.26)
cg02717117	RPS27A	2	55458694	rs17046778	2	55459373	G	T	0.159046	-0.00674777	0.0299396	0.821684	-1.08447	0.0390898	2.1128e-169	0.00622217	0.0276084	0.82169	0.730184	0.950357	20	0.983534	1.01 (0.95-1.06)
cg25477606	RPS27A	2	55458422	rs17046778	2	55459373	G	T	0.159046	-0.00674777	0.0299396	0.821684	-0.642051	0.0431124	3.68836e-50	0.0105097	0.0466365	0.821704	0.667881	0.909263	20	0.983534	1.01 (0.92-1.11)
cg06365623	RPS27A	2	55389666	rs17046778	2	55459373	G	T	0.159046	-0.00674777	0.0299396	0.821684	-0.568786	0.0433829	2.85437e-39	0.0118635	0.0526455	0.82171	0.859456	0.951089	20	0.983534	1.01 (0.91-1.12)
cg08053355	RPS27A	2	55458963	rs17046778	2	55459373	G	T	0.159046	-0.00674777	0.0299396	0.821684	-0.319261	0.0428671	9.49801e-14	0.0211356	0.0938206	0.821764	0.728657	0.892528	20	0.983534	1.02 (0.85-1.23)
cg17124430	PTBP1	19	793925	rs351982	19	804013	G	A	0.0775348	-0.0127392	0.0575615	0.824848	-1.77951	0.0634953	7.8538e-173	0.00715879	0.0323478	0.824853	0.9538	0.588876	20	0.983534	1.01 (0.95-1.07)
cg00966925	SLC16A8	22	38476308	rs8135665	22	38476276	T	C	0.218688	-0.00641184	0.0289735	0.824859	0.429689	0.0401866	1.10568e-26	-0.0149221	0.0674436	0.824896	0.782698	0.590646	20	0.983534	0.99 (0.86-1.12)
cg23668028	SLC16A8	22	38479708	rs8135665	22	38476276	T	C	0.218688	-0.00641184	0.0289735	0.824859	0.40533	0.0397862	2.24979e-24	-0.0158188	0.0714981	0.824899	0.927559	0.530205	20	0.983534	0.98 (0.86-1.13)
cg23612849	PFKP	10	2964740	rs1574318	10	2967596	C	T	0.394632	0.00480431	0.022294	0.829379	-0.234368	0.0320897	2.80324e-13	-0.0204991	0.0951653	0.829452	0.829452	0.30712	20	0.983988	0.98 (0.81-1.18)
cg17598339	SSB	2	170624727	rs7590503	2	170602280	T	C	0.37674	0.00492674	0.023045	0.830713	-0.697099	0.0311434	5.69342e-111	-0.00706748	0.03306	0.83072	0.427138	0.000406013	20	0.983988	0.99 (0.93-1.06)
cg01268571	SSB	2	170624998	rs7590503	2	170602280	T	C	0.37674	0.00492674	0.023045	0.830713	-0.510809	0.032652	3.64744e-55	-0.00964496	0.045119	0.830728	0.427515	0.00432555	20	0.983988	0.99 (0.91-1.08)
cg22546122	TPM4	19	16178253	rs36048257	19	16178250	A	G	0.319085	0.00528571	0.02613	0.839694	-1.15942	0.0246541	0	-0.00455893	0.0225374	0.839695	0.6494	0.891887	20	0.983988	1 (0.95-1.04)
cg27174787	TPM4	19	16178240	rs36048257	19	16178250	A	G	0.319085	0.00528571	0.02613	0.839694	-0.594344	0.0331228	5.37795e-72	-0.00889334	0.0439672	0.839704	0.968536	0.933455	20	0.983988	0.99 (0.91-1.08)
cg00933542	PCMT1	6	150070202	rs9505972	6	150096391	C	A	0.355865	0.00467955	0.0231556	0.839846	0.958049	0.0288385	5.31686e-242	0.00488446	0.02417	0.839848	0.266141	0.821636	20	0.983988	1 (0.96-1.05)
cg15181151	PCMT1	6	150070149	rs9505972	6	150096391	C	A	0.355865	0.00467955	0.0231556	0.839846	0.811834	0.0308811	2.55972e-152	0.00576418	0.0285235	0.83985	0.700179	0.836308	20	0.983988	1.01 (0.95-1.06)
cg15905329	CALD1	7	134575811	rs62480960	7	134639161	A	G	0.027833	-0.0111699	0.0558144	0.841382	-0.600213	0.0742265	6.15401e-16	0.0186099	0.0930196	0.84143	0.3748	0.633983	19	0.983988	1.02 (0.85-1.22)
cg27539046	KHDRBS1	1	32451252	rs6660562	1	32451343	G	A	0.0298211	0.0169367	0.0847116	0.841532	-1.34418	0.132974	5.06123e-24	-0.0126	0.0630332	0.841563	0.841563	0.315717	17	0.983988	0.99 (0.87-1.12)
cg08505228	GATAD2A	19	19495962	rs7256149	19	19566255	C	T	0.32505	0.00452113	0.0228104	0.842885	-0.511106	0.0332346	2.27429e-53	-0.00884577	0.0446331	0.842898	0.177126	0.00885085	20	0.983988	0.99 (0.91-1.08)
cg16629695	GATAD2A	19	19492076	rs7256149	19	19566255	C	T	0.32505	0.00452113	0.0228104	0.842885	0.27163	0.0334637	4.77281e-16	0.0166445	0.084001	0.842931	0.842931	0.0151685	20	0.983988	1.02 (0.86-1.2)
cg07495470	POLDIP3	22	43009195	rs137080	22	42978075	A	G	0.114314	0.00625871	0.0317876	0.843912	-0.265811	0.0440795	1.63691e-09	-0.0235457	0.119651	0.843994	0.843994	0.158523	18	0.983988	0.98 (0.77-1.23)
cg08597205	HDGF	1	156723647	rs12354190	1	156728195	C	A	0.0417495	0.0122235	0.0621228	0.844012	-0.718818	0.0866571	1.0861e-16	-0.0170051	0.0864479	0.844055	0.844055	0.141951	10	0.983988	0.98 (0.83-1.16)
cg09916174	CALD1	7	134576049	rs61757650	7	134618496	A	G	0.028827	-0.0114077	0.0591723	0.847124	-0.842061	0.0798983	5.70069e-26	0.0135474	0.0702825	0.84715	0.542924	0.586746	19	0.983988	1.01 (0.88-1.16)
cg26915370	CALD1	7	134575524	rs61757650	7	134618496	A	G	0.028827	-0.0114077	0.0591723	0.847124	-0.687152	0.077912	1.14873e-18	0.0166015	0.0861329	0.847161	0.847161	0.602682	19	0.983988	1.02 (0.86-1.2)
cg25978025	PFKP	10	3168353	rs11251748	10	3211208	C	G	0.256461	-0.00475881	0.0247011	0.847229	-0.204029	0.0345059	3.36195e-09	0.0233242	0.121131	0.847309	0.847309	0.598276	20	0.983988	1.02 (0.81-1.3)
cg16287284	SLC5A8	12	101580136	rs2712622	12	101600321	C	T	0.470179	-0.00418877	0.0221658	0.850113	-0.207154	0.0331568	4.16498e-10	0.0202205	0.10705	0.85018	0.85018	0.807079	20	0.983988	1.02 (0.83-1.26)
cg19384241	RPS27A	2	55393977	rs10176835	2	55396417	C	T	0.309145	0.00454209	0.0242146	0.851209	-1.35662	0.0182957	0	-0.00334811	0.0178493	0.851209	0.380048	0.551882	20	0.983988	1 (0.96-1.03)
cg13446584	GTF2I	7	74024953	rs117480864	7	74138989	G	T	0.0427435	-0.0115512	0.0617817	0.851686	0.819196	0.0810298	4.99774e-24	-0.0141006	0.0754303	0.851711	0.851711			0.983988	0.99 (0.85-1.14)
cg06876311	SLC16A8	22	38479181	rs132932	22	38488616	T	A	0.471173	0.00429345	0.0230224	0.852061	-0.332603	0.031618	7.03092e-26	-0.0129086	0.0692298	0.852084	0.852084	0.132	20	0.983988	0.99 (0.86-1.13)
cg26069037	SLC16A8	22	38479240	rs132932	22	38488616	T	A	0.471173	0.00429345	0.0230224	0.852061	-0.319857	0.0318182	8.94412e-24	-0.013423	0.0719897	0.852086	0.852086	0.144105	20	0.983988	0.99 (0.86-1.14)
cg20439022	SLC16A8	22	38478787	rs132932	22	38488616	T	A	0.471173	0.00429345	0.0230224	0.852061	-0.216234	0.0320865	1.59393e-11	-0.0198556	0.106511	0.852117	0.852117	0.145374	20	0.983988	0.98 (0.8-1.21)
cg03708230	TCOF1	5	149736866	rs113921178	5	149744678	T	C	0.0626243	0.00766885	0.0414856	0.853342	0.416228	0.0591929	2.03987e-12	0.0184246	0.0997048	0.853392	0.853392	0.242245	7	0.983988	1.02 (0.84-1.24)
cg08838158	DDX18	2	118594167	rs1052637	2	118575215	G	C	0.368787	0.00428084	0.0231846	0.85351	0.457394	0.0332868	5.76535e-43	0.00935918	0.050693	0.853523	0.963979	0.846273	20	0.983988	1.01 (0.91-1.11)
cg14318477	DDX18	2	118593724	rs1052637	2	118575215	G	C	0.368787	0.00428084	0.0231846	0.85351	0.35035	0.0334561	1.16227e-25	0.0122187	0.0661857	0.853533	0.853533	0.92506	20	0.983988	1.01 (0.89-1.15)
cg23729417	DDX18	2	118593926	rs1052637	2	118575215	G	C	0.368787	0.00428084	0.0231846	0.85351	0.253198	0.0340723	1.07622e-13	0.0169071	0.0915952	0.853555	0.853555	0.811753	20	0.983988	1.02 (0.85-1.22)
cg03880841	MIR210	11	568178	rs10902177	11	591083	G	A	0.114314	-0.00642809	0.034979	0.854194	-0.279669	0.0473238	3.4275e-09	0.0229846	0.125133	0.854264	0.854264	0.936518	20	0.983988	1.02 (0.8-1.31)
cg00595051	COPS4	4	83955429	rs1563646	4	83941370	G	A	0.186879	-0.00504033	0.0278063	0.856159	0.781877	0.0382462	6.90033e-93	-0.00644646	0.035565	0.856165	0.0323071	0.215484	20	0.983988	0.99 (0.93-1.07)
cg24031505	CDYL	6	4779396	rs1999868	6	4761062	C	T	0.109344	-0.00719157	0.0400687	0.85756	0.287642	0.0525635	4.44262e-08	-0.0250018	0.139375	0.857636	0.857636	0.263849	10	0.983988	0.98 (0.74-1.28)
cg08000102	GIGYF2	2	233561755	rs35375923	2	233558465	T	C	0.133201	0.00574527	0.0320622	0.857787	0.306832	0.040713	4.82897e-14	0.0187245	0.104524	0.857827	0.857827	0.800514	20	0.983988	1.02 (0.83-1.25)
cg10140309	ADNP	20	49548661	rs150215935	20	49525089	A	G	0.0656064	-0.00780733	0.0437449	0.858351	-0.52632	0.0603102	2.61805e-18	0.0148338	0.083132	0.85838	0.85838	0.0899163	19	0.983988	1.01 (0.86-1.19)
cg06928983	EMB	5	49738016	rs7717982	5	49697322	A	G	0.331014	0.00412755	0.0234732	0.860419	-0.27946	0.0333739	5.58764e-17	-0.0147697	0.0840133	0.86045	0.166425	0.069746	15	0.983988	0.99 (0.84-1.16)
cg07691306	ARID3A	19	953575	rs1029689	19	964051	T	G	0.137177	-0.0075681	0.0434283	0.861656	-0.27013	0.0483367	2.29021e-08	0.0280165	0.160846	0.861722	0.861722	0.864793	6	0.983988	1.03 (0.75-1.41)
cg24822053	UPF1	19	18979397	rs2238655	19	18964442	T	C	0.394632	-0.00376996	0.0221673	0.864956	-0.3399	0.033044	8.1272e-25	0.0110914	0.065226	0.864974	0.630422	0.185893	20	0.983988	1.01 (0.89-1.15)
cg08662619	PCMT1	6	150070041	rs3805749	6	150093682	T	C	0.355865	0.00391181	0.0232074	0.866144	0.609594	0.032596	4.81507e-78	0.00641707	0.0380719	0.866149	0.67853	0.804754	20	0.983988	1.01 (0.93-1.08)
cg17002899	HNRNPC	14	21727471	rs7148026	14	21691269	G	C	0.306163	0.00396172	0.0236343	0.866877	-0.204488	0.0351827	6.16721e-09	-0.0193739	0.115626	0.866932	0.866932	0.986588	10	0.983988	0.98 (0.78-1.23)
cg03984347	KIF2C	1	45190262	rs2983715	1	45186056	A	G	0.253479	-0.00459466	0.0274268	0.866957	0.226194	0.0389827	6.5361e-09	-0.0203129	0.121304	0.867012	0.867012	0.700284	20	0.983988	0.98 (0.77-1.24)
cg00255882	WDR33	2	128569347	rs113472280	2	128559476	T	C	0.200795	-0.00447117	0.0271816	0.869343	0.596386	0.0426996	2.47781e-44	-0.0074971	0.0455803	0.869352	0.86295	0.303805	20	0.983988	0.99 (0.91-1.09)
cg08621926	WDR33	2	128569178	rs113472280	2	128559476	T	C	0.200795	-0.00447117	0.0271816	0.869343	0.595211	0.0426935	3.54425e-44	-0.0075119	0.0456703	0.869352	0.879568	0.29774	20	0.983988	0.99 (0.91-1.09)
cg15416643	NEFL	8	24815840	rs2979701	8	24808280	G	C	0.250497	0.0042477	0.0258436	0.869446	-0.209685	0.0379914	3.4039e-08	-0.0202575	0.123304	0.869503	0.869503	0.448494	20	0.983988	0.98 (0.77-1.25)
cg16476639	RBM25	14	73528813	rs61985148	14	73552888	A	G	0.055666	-0.00736221	0.0450264	0.870118	-0.744562	0.0600573	2.69485e-35	0.00988798	0.0604789	0.870129	0.94613	0.385691	20	0.983988	1.01 (0.9-1.14)
cg20034983	RBM25	14	73525089	rs61985148	14	73552888	A	G	0.055666	-0.00736221	0.0450264	0.870118	-0.467645	0.0646252	4.61204e-13	0.0157432	0.0963078	0.870151	0.870151	0.3057	20	0.983988	1.02 (0.84-1.23)
cg11517094	HNRNPH1	5	179051568	rs34436769	5	179037556	C	T	0.0974155	0.00649153	0.0401632	0.871598	-0.33294	0.0554389	1.90705e-09	-0.0194976	0.120676	0.871644	0.563504	0.906166	12	0.983988	0.98 (0.77-1.24)
cg26205981	NEFL	8	24856821	rs2976406	8	24856785	G	A	0.154076	-0.00490914	0.0304229	0.871807	0.355979	0.0460351	1.05223e-14	-0.0137905	0.0854811	0.871835	0.871835	0.160746	16	0.983988	0.99 (0.83-1.17)
cg08135406	UBE2E1	3	23785035	rs7637651	3	23784819	G	C	0.377734	0.00374313	0.0234701	0.873287	-0.369462	0.0332057	9.32653e-29	-0.0101313	0.0635315	0.8733	0.431818	0.919299	20	0.984447	0.99 (0.87-1.12)
cg06142740	PPP1CB	2	28973577	rs7562170	2	28943516	C	T	0.290258	0.00369504	0.0241716	0.878503	0.352006	0.0344202	1.50519e-24	0.0104971	0.0686758	0.878517	0.878517	0.343753	20	0.987942	1.01 (0.88-1.16)
cg25689460	UPF1	19	18964859	rs117758034	19	18964865	T	C	0.0318091	-0.00996464	0.0652182	0.878564	-1.41461	0.0882885	8.88153e-58	0.00704407	0.0461053	0.87857	0.75702	0.362178	20	0.987942	1.01 (0.92-1.1)
cg23344935	PCBP2	12	53835085	rs1971230	12	53827209	A	G	0.170974	0.00432171	0.028584	0.879823	-0.557597	0.0411041	6.41559e-42	-0.00775059	0.051266	0.879831	0.879831	0.196768	20	0.987942	0.99 (0.9-1.1)
cg27158143	EIF3D	22	36925763	rs6000311	22	36928777	T	C	0.157058	-0.00421183	0.0284023	0.882112	0.596167	0.0375518	9.30975e-57	-0.00706485	0.0476435	0.882117	0.155503	0.396415	20	0.987942	0.99 (0.9-1.09)
cg20067138	RIMS1	6	73188890	rs2815715	6	73186272	C	A	0.305169	0.00362387	0.0245094	0.882456	0.613304	0.0350052	1.00141e-68	0.00590877	0.0399644	0.88246	0.880816	0.247117	20	0.987942	1.01 (0.93-1.09)
cg26785220	UBE2E1	3	23792669	rs6798793	3	23782915	T	A	0.191849	0.00389373	0.0270267	0.885445	0.419753	0.0389233	4.09136e-27	0.00927624	0.0643927	0.885455	0.820653	0.782841	20	0.987942	1.01 (0.89-1.15)
cg00573338	SLC16A8	22	38479099	rs4821736	22	38491370	G	A	0.476143	0.00326748	0.0230484	0.887265	-0.336745	0.0321808	1.26186e-25	-0.0097031	0.068451	0.887275	0.910177	0.135835	20	0.987942	0.99 (0.87-1.13)
cg07637837	MBP	18	74824154	rs8083056	18	74820916	C	T	0.280318	0.00337667	0.0240735	0.888451	-0.576587	0.0341568	6.24924e-64	-0.00585631	0.0417532	0.888454	0.421893	0.711399	20	0.987942	0.99 (0.92-1.08)
cg27400313	MBP	18	74824280	rs8083056	18	74820916	C	T	0.280318	0.00337667	0.0240735	0.888451	-0.420248	0.0345973	5.96208e-34	-0.00803496	0.0572879	0.888458	0.819889	0.876666	20	0.987942	0.99 (0.89-1.11)
cg00934464	GIGYF2	2	233562332	rs7606011	2	233677601	C	T	0.0586481	-0.00676959	0.0485111	0.889018	0.367268	0.0653296	1.89019e-08	-0.0184323	0.132127	0.889052	0.889052	0.516772	8	0.987942	0.98 (0.76-1.27)
cg24585418	HNRNPH1	5	179059426	rs17355294	5	179036433	A	G	0.428429	0.00308312	0.0222421	0.889753	0.622618	0.03044	5.53856e-93	0.00495187	0.0357244	0.889756	0.350725	0.435824	20	0.987942	1 (0.94-1.08)
cg17216583	RPL22	1	6258591	rs3789524	1	6258794	G	A	0.256461	0.00379487	0.027497	0.890232	0.271898	0.0370103	2.03411e-13	0.013957	0.101148	0.890251	0.890251	0.916279	4	0.987942	1.01 (0.83-1.24)
cg14854901	BTF3	5	72793969	rs17663872	5	72791309	C	T	0.0964215	-0.00545122	0.0397494	0.890921	0.40083	0.0541238	1.30359e-13	-0.0135998	0.0991846	0.890939	0.865866	0.286215	15	0.987942	0.99 (0.81-1.2)
cg01910639	S100A6	1	153507779	rs7534343	1	153484148	T	C	0.101392	0.0049942	0.0368411	0.892169	-0.441299	0.0470994	7.28649e-21	-0.0113171	0.0834922	0.89218	0.584645	0.806365	18	0.987942	0.99 (0.84-1.16)
cg01047613	MAPRE1	20	31446682	rs6141807	20	31353416	A	G	0.153082	0.00396141	0.0295401	0.893321	-0.316544	0.0420815	5.38709e-14	-0.0125146	0.0933354	0.893338	0.893338	0.542391	20	0.987942	0.99 (0.82-1.19)
cg11064935	HMGA1	6	34164525	rs113232315	6	35279294	T	A	0.00994036	-0.0147862	0.110306	0.893366	0.885882	0.15986	2.99715e-08	-0.0166909	0.124552	0.893397	0.893397	0.793101	8	0.987942	0.98 (0.77-1.26)
cg06234970	ZC3H18	16	88679642	rs4782381	16	88681062	G	T	0.405567	0.00310613	0.0240027	0.897035	0.381315	0.0323437	4.42248e-32	0.00814585	0.062951	0.897041	0.434553	0.396817	20	0.990205	1.01 (0.89-1.14)
cg00589573	PCBP2	12	53834955	rs784891	12	53822992	C	T	0.170974	0.00367705	0.0285622	0.897564	-0.418602	0.0414484	5.56051e-24	-0.00878413	0.0682379	0.897573	0.897573	0.159886	20	0.990205	0.99 (0.87-1.13)
cg22480459	RPS27A	2	55395888	rs6758504	2	55453099	T	C	0.521869	0.00281172	0.0221026	0.898772	0.417416	0.03223	2.31431e-38	0.00673602	0.0529535	0.898777	0.975962	0.952459	20	0.990359	1.01 (0.91-1.12)
cg24251814	PARK7	1	8013974	rs226473	1	8008968	T	C	0.367793	-0.00278917	0.0228421	0.902815	-0.218204	0.0343964	2.24149e-10	0.0127824	0.104702	0.902833	0.902833	0.514615	20	0.99078	1.01 (0.82-1.24)
cg24091315	PDLIM1	10	97080852	rs151205197	10	97245498	G	A	0.0178926	-0.00884188	0.0729792	0.903567	-0.860245	0.112742	2.34382e-14	0.0102783	0.0848461	0.903579	0.931292	0.183326	15	0.99078	1.01 (0.86-1.19)
cg04476070	ZC3H18	16	88679600	rs4782379	16	88672017	C	A	0.413519	0.00281932	0.0238788	0.906014	0.409348	0.0319913	1.73447e-37	0.00688733	0.0583361	0.906018	0.560196	0.475959	20	0.99078	1.01 (0.9-1.13)
cg17392018	CALD1	7	134590119	rs17229226	7	134636441	G	A	0.0427435	0.00697836	0.0606956	0.908466	0.95001	0.0845207	2.59498e-29	0.00734557	0.0638928	0.908471	0.929682	0.536699	20	0.99078	1.01 (0.89-1.14)
cg14767165	ACAT2	6	160183909	rs1475121	6	160179768	A	G	0.244533	-0.00302834	0.02689	0.910332	0.604718	0.0397552	2.98719e-52	-0.00500785	0.0444682	0.910335	0.620186	0.785812	20	0.99078	1 (0.91-1.09)
cg10268548	ACAT2	6	160184041	rs1475121	6	160179768	A	G	0.244533	-0.00302834	0.02689	0.910332	0.386439	0.0402622	8.14723e-22	-0.00783653	0.0695889	0.910338	0.910338	0.888138	20	0.99078	0.99 (0.87-1.14)
cg15093383	RPA1	17	1820445	rs66506713	17	1819511	T	C	0.373757	0.00270376	0.0252831	0.914837	0.316957	0.0341693	1.75871e-20	0.00853039	0.0797735	0.914842	0.851237	0.766084	20	0.99078	1.01 (0.86-1.18)
cg05488279	RPA1	17	1819770	rs66506713	17	1819511	T	C	0.373757	0.00270376	0.0252831	0.914837	0.236068	0.0341331	4.64265e-12	0.0114533	0.107114	0.914847	0.914847	0.506158	13	0.99078	1.01 (0.82-1.25)
cg00540449	MPHOSPH6	16	82204945	rs12922879	16	82156398	C	A	0.212724	-0.00280474	0.0265842	0.915976	0.265428	0.037077	8.1364e-13	-0.0105668	0.100167	0.915985	0.915985	0.206198	20	0.99078	0.99 (0.81-1.2)
cg05147525	CHD4	12	6717762	rs12099908	12	6713636	A	C	0.135189	0.00342821	0.0327436	0.916615	-0.698495	0.0414613	1.10547e-63	-0.004908	0.0468783	0.916616	0.811203	0.780666	20	0.99078	1 (0.91-1.09)
cg02251175	NEFL	8	24855843	rs2976405	8	24855914	A	G	0.395626	0.00237382	0.022677	0.91663	0.289737	0.0336556	7.37783e-18	0.00819302	0.0782733	0.916636	0.916636	0.910531	13	0.99078	1.01 (0.86-1.18)
cg13126875	NEFL	8	24856364	rs2976405	8	24855914	A	G	0.395626	0.00237382	0.022677	0.91663	0.264549	0.0333679	2.22255e-15	0.00897309	0.085727	0.916637	0.916637	0.851113	9	0.99078	1.01 (0.85-1.19)
cg08134070	NEFL	8	24856564	rs2976405	8	24855914	A	G	0.395626	0.00237382	0.022677	0.91663	0.267026	0.0336274	2.01006e-15	0.00888985	0.0849317	0.916637	0.916637	0.489902	16	0.99078	1.01 (0.85-1.19)
cg15321211	HNRNPF	10	43905515	rs7087184	10	43828231	T	C	0.189861	0.00292305	0.0281753	0.917372	-0.252651	0.0411176	8.01625e-10	-0.0115695	0.111534	0.917383	0.78306	0.902615	20	0.99078	0.99 (0.79-1.23)
cg03059535	KRT10	17	38979140	rs74686797	17	39007308	T	A	0.0894632	0.00448846	0.0441384	0.919002	-1.41744	0.0604943	2.07064e-121	-0.00316661	0.0311399	0.919003	0.56283	0.341762	20	0.99078	1 (0.94-1.06)
cg21064451	LGALS1	22	38071534	rs62236669	22	38065337	C	T	0.400596	0.00229278	0.0226373	0.919326	0.370122	0.032731	1.19791e-29	0.00619467	0.0611643	0.919329	0.88868	0.565621	20	0.99078	1.01 (0.89-1.13)
cg00677574	HEXIM1	17	43221327	rs1044977	17	43227214	C	T	0.27336	-0.00249408	0.0250915	0.920821	0.723118	0.0356539	1.8705e-91	-0.00344907	0.0346995	0.920822	0.434679	0.5306	20	0.99078	1 (0.93-1.07)
cg06100756	HEXIM1	17	43221575	rs1044977	17	43227214	C	T	0.27336	-0.00249408	0.0250915	0.920821	0.697047	0.0353436	1.39514e-86	-0.00357807	0.0359973	0.920822	0.640398	0.527147	20	0.99078	1 (0.93-1.07)
cg24180402	HEXIM1	17	43221464	rs1044977	17	43227214	C	T	0.27336	-0.00249408	0.0250915	0.920821	0.631734	0.0361844	2.95429e-68	-0.00394799	0.0397191	0.920822	0.45384	0.629514	20	0.99078	1 (0.92-1.08)
cg17372941	HEXIM1	17	43222115	rs1044977	17	43227214	C	T	0.27336	-0.00249408	0.0250915	0.920821	0.568199	0.0360016	4.09777e-56	-0.00438945	0.0441606	0.920823	0.511044	0.663422	20	0.99078	1 (0.91-1.09)
cg00390724	SATB1	3	18484742	rs7618405	3	18250509	A	C	0.205765	0.00260417	0.0264355	0.921527	-0.353886	0.0389135	9.53143e-20	-0.00735878	0.0747052	0.921532	0.921532	0.205141	20	0.99078	0.99 (0.86-1.15)
cg27395066	HEXIM1	17	43221220	rs71373536	17	43221808	A	G	0.27336	-0.00241322	0.0250692	0.923312	0.641508	0.0359135	2.30772e-71	-0.00376179	0.0390791	0.923313	0.518326	0.440388	20	0.991549	1 (0.92-1.08)
cg20279327	ARGLU1	13	107222835	rs12429296	13	107222581	C	G	0.324056	0.00226962	0.0241964	0.925268	0.509161	0.0347487	1.29547e-48	0.00445757	0.0475231	0.92527	0.92527	0.812708	20	0.99169	1 (0.92-1.1)
cg09274113	HAGH	16	1875967	rs11863172	16	1909083	G	C	0.193837	0.00255652	0.0273654	0.925569	-0.243492	0.0398599	1.00438e-09	-0.0104994	0.1124	0.925577	0.925577	0.594158	20	0.99169	0.99 (0.79-1.23)
cg27069691	PFKP	10	3121320	rs11599851	10	3121077	C	T	0.0934394	-0.0033798	0.0394719	0.931764	-0.719374	0.0605991	1.67364e-32	0.00469825	0.0548711	0.931766	0.931766	0.862227	9	0.99302	1 (0.9-1.12)
cg21529477	LSP1	11	1892092	rs61868776	11	1890321	T	C	0.256461	-0.00229575	0.0295077	0.937986	0.28845	0.0371841	8.67299e-15	-0.00795891	0.102303	0.937989	0.261897	0.0422767	20	0.99302	0.99 (0.81-1.21)
cg09989681	LSP1	11	1892043	rs61868776	11	1890321	T	C	0.256461	-0.00229575	0.0295077	0.937986	0.26603	0.0376311	1.55595e-12	-0.00862966	0.110925	0.93799	0.258774	0.0402875	20	0.99302	0.99 (0.8-1.23)
cg26897904	LSP1	11	1892142	rs61868776	11	1890321	T	C	0.256461	-0.00229575	0.0295077	0.937986	0.25573	0.0371865	6.11443e-12	-0.00897723	0.115393	0.93799	0.251166	0.0781509	20	0.99302	0.99 (0.79-1.24)
cg22043296	LSP1	11	1892139	rs61868776	11	1890321	T	C	0.256461	-0.00229575	0.0295077	0.937986	0.243786	0.0377354	1.04428e-10	-0.00941705	0.121048	0.93799	0.262146	0.0949983	20	0.99302	0.99 (0.78-1.26)
cg25383505	HNRNPL	19	39343506	rs7248208	19	39318006	C	T	0.408549	0.00178521	0.0237342	0.940042	-0.288712	0.0328302	1.44187e-18	-0.00618337	0.0822101	0.940044	0.940044	0.647993	20	0.99302	0.99 (0.85-1.17)
cg18075666	CALD1	7	134550430	rs3729630	7	134550156	T	C	0.496024	0.00157596	0.0220272	0.942963	0.312137	0.0317683	8.75054e-23	0.00504893	0.0705709	0.942965	0.939005	0.282878	20	0.99302	1.01 (0.88-1.15)
cg27645544	SLC5A8	12	101605430	rs112492616	12	101606939	G	T	0.00994036	-0.0080796	0.113266	0.943133	-0.88338	0.141922	4.83438e-10	0.00914623	0.128227	0.943136	0.943136	0.680144	5	0.99302	1.01 (0.78-1.3)
cg23840010	PFKP	10	3164660	rs10175	10	3180298	T	C	0.312127	-0.00177959	0.0252251	0.943757	-0.21226	0.0352242	1.68094e-09	0.00838403	0.118849	0.943761	0.994592	0.653038	20	0.99302	1.01 (0.8-1.27)
cg20694715	MAGOHB	12	10766273	rs3463	12	10769350	G	A	0.224652	0.00185245	0.0274195	0.946136	0.565199	0.0371906	3.68022e-52	0.00327751	0.0485135	0.946137	0.853294	0.770327	20	0.99302	1 (0.91-1.1)
cg04577497	MAGOHB	12	10766264	rs3463	12	10769350	G	A	0.224652	0.00185245	0.0274195	0.946136	0.300039	0.0393103	2.30081e-14	0.00617402	0.0913902	0.946138	0.946138	0.758435	20	0.99302	1.01 (0.84-1.2)
cg22692507	RPS23	5	81446503	rs11747552	5	81378792	T	C	0.0924453	0.00256104	0.0385788	0.947072	-0.303465	0.0550421	3.52105e-08	-0.00843931	0.127137	0.947075	0.947075	0.728108	15	0.99302	0.99 (0.77-1.27)
cg17433678	PFKP	10	3135764	rs2388595	10	3138009	T	C	0.382704	0.00151506	0.0228926	0.947233	-0.5859	0.032175	4.31374e-74	-0.00258587	0.0390727	0.947234	0.735878	0.8572	20	0.99302	1 (0.92-1.08)
cg20133200	PFKP	10	3141887	rs2388595	10	3138009	T	C	0.382704	0.00151506	0.0228926	0.947233	-0.60346	0.032058	4.80343e-79	-0.00251063	0.0379358	0.947234	0.574237	0.782908	20	0.99302	1 (0.93-1.07)
cg04169774	PER2	2	239198437	rs11894491	2	239198325	A	G	0.304175	-0.00157976	0.0244771	0.94854	0.544288	0.0327822	6.61296e-62	-0.00290243	0.0449712	0.948541	0.823044	0.327716	20	0.99302	1 (0.91-1.09)
cg05664072	PER2	2	239198294	rs11894491	2	239198325	A	G	0.304175	-0.00157976	0.0244771	0.94854	0.367716	0.0342234	6.28569e-27	-0.00429614	0.0665665	0.948541	0.831792	0.30624	20	0.99302	1 (0.87-1.13)
cg10780517	PER2	2	239198818	rs11894491	2	239198325	A	G	0.304175	-0.00157976	0.0244771	0.94854	0.276155	0.0333108	1.13018e-16	-0.00572055	0.0886381	0.948542	0.948542	0.411705	20	0.99302	0.99 (0.84-1.18)
cg04188920	PFKP	10	3138534	rs7076989	10	3137472	G	A	0.349901	-0.00152984	0.0237973	0.948742	0.207933	0.0357729	6.15198e-09	-0.00735739	0.114454	0.948745	0.948745	0.899406	10	0.99302	0.99 (0.79-1.24)
cg21737444	LGALS1	22	38071591	rs62236671	22	38069305	A	G	0.338966	-0.00142608	0.0233647	0.951331	0.738472	0.0307571	2.1974e-127	-0.00193112	0.0316393	0.951331	0.119345	0.610103	20	0.99302	1 (0.94-1.06)
cg01264106	LGALS1	22	38071602	rs62236671	22	38069305	A	G	0.338966	-0.00142608	0.0233647	0.951331	0.628127	0.0321703	6.72248e-85	-0.00227037	0.0371975	0.951331	0.630425	0.642642	20	0.99302	1 (0.93-1.07)
cg27619353	LGALS1	22	38071651	rs62236671	22	38069305	A	G	0.338966	-0.00142608	0.0233647	0.951331	0.377272	0.0331941	6.20145e-30	-0.00377998	0.0619315	0.951331	0.464353	0.750199	20	0.99302	1 (0.88-1.12)
cg00142150	LGALS1	22	38071001	rs62236671	22	38069305	A	G	0.338966	-0.00142608	0.0233647	0.951331	0.240547	0.0334447	6.36681e-13	-0.00592848	0.0971348	0.951333	0.951333	0.95588	20	0.99302	0.99 (0.82-1.2)
cg04630823	NUP50	22	45575276	rs132866	22	45564936	T	C	0.166004	0.00194198	0.0318472	0.951377	-0.480586	0.0464377	4.22648e-25	-0.00404086	0.0662685	0.951377	0.958408	0.84781	20	0.99302	1 (0.87-1.13)
cg16308521	NUP50	22	45580979	rs132840	22	45557244	C	G	0.309145	-0.00136731	0.0231976	0.952998	-0.254685	0.0335812	3.34685e-14	0.00536864	0.0910865	0.953	0.953	0.975157	20	0.993221	1.01 (0.84-1.2)
cg20573242	CCNA2	4	122745356	rs1507994	4	122749541	T	C	0.349901	-0.00133534	0.0233935	0.95448	0.400674	0.0318969	3.4368e-36	-0.00333275	0.0583859	0.95448	0.95448	0.0168477	20	0.993221	1 (0.89-1.12)
cg06616765	PRAM1	19	8570636	rs2287862	19	8579081	T	C	0.307157	-0.00132932	0.0239852	0.955802	0.285976	0.0354822	7.6485e-16	-0.00464838	0.0838733	0.955803	0.955803	0.427153	15	0.993221	1 (0.84-1.17)
cg05647519	CDV3	3	133292323	rs9839156	3	133399880	T	C	0.00994036	-0.00782589	0.141328	0.95584	1.00962	0.155372	8.13421e-11	-0.00775131	0.139986	0.955842	0.955842	0.686359	3	0.993221	0.99 (0.75-1.31)
cg13683864	RPL14	3	40499215	rs56841336	3	40336671	A	G	0.314115	0.00124855	0.0238575	0.958263	-0.480704	0.0330605	6.74528e-48	-0.00259733	0.0496307	0.958263	0.993957	0.670519	20	0.994626	1 (0.9-1.1)
cg24155129	S100A6	1	153505790	rs4845555	1	153495671	G	A	0.0994036	0.00186829	0.0372518	0.960001	0.261146	0.046396	1.81648e-08	0.00715419	0.142653	0.960002	0.960002	0.80252	16	0.99532	1.01 (0.76-1.33)
cg15228268	PFKP	10	3146741	rs4881081	10	3147501	T	C	0.343936	0.00112967	0.0239316	0.962351	0.717179	0.0312921	3.01682e-116	0.00157516	0.0333692	0.962351	0.918328	0.724039	20	0.996644	1 (0.94-1.07)
cg00018184	S100A4	1	153519850	rs4845554	1	153492017	G	A	0.102386	0.00156817	0.0370839	0.96627	-0.305259	0.0479202	1.88835e-10	-0.00513718	0.121486	0.966271	0.966271	0.702896	7	0.998163	0.99 (0.78-1.26)
cg26254345	PFKP	10	2971684	rs10794973	10	2973943	T	A	0.49006	-0.000792829	0.0220536	0.971322	-0.661202	0.0308117	3.72921e-102	0.00119907	0.0333538	0.971322	0.276245	0.528726	20	0.998163	1 (0.94-1.07)
cg24599598	PFKP	10	3050893	rs10794973	10	2973943	T	A	0.49006	-0.000792829	0.0220536	0.971322	0.475454	0.0316987	7.43473e-51	-0.00166752	0.0463844	0.971322	0.401001	0.742009	20	0.998163	1 (0.91-1.09)
cg20327845	PFKP	10	3138418	rs56882221	10	3138477	T	G	0.383698	-0.000816444	0.0229387	0.971607	0.459003	0.0330302	6.65522e-44	-0.00177873	0.0499752	0.971607	0.612016	0.774239	14	0.998163	1 (0.91-1.1)
cg10710457	PFKP	10	3143236	rs56882221	10	3138477	T	G	0.383698	-0.000816444	0.0229387	0.971607	0.190408	0.032637	5.40763e-09	-0.00428787	0.120474	0.971608	0.971608	0.898325	8	0.998163	1 (0.79-1.26)
cg02631906	PRDX1	1	45987864	rs3219492	1	45796354	T	G	0.100398	-0.00125377	0.0359387	0.97217	0.289497	0.0524272	3.3536e-08	-0.00433087	0.124144	0.972171	0.972171	0.183405	20	0.998163	1 (0.78-1.27)
cg06902558	PFKP	10	3141803	rs2388594	10	3137445	A	G	0.382704	0.000731809	0.022994	0.974611	-0.666459	0.0313847	4.52242e-100	-0.00109805	0.0345018	0.974611	0.99813	0.772291	20	0.998163	1 (0.93-1.07)
cg00059240	PFKP	10	3155604	rs2388594	10	3137445	A	G	0.382704	0.000731809	0.022994	0.974611	0.204666	0.032529	3.13822e-10	0.00357563	0.112351	0.974611	0.974611	0.930666	9	0.998163	1 (0.81-1.25)
cg19498112	PFKP	10	2951187	rs7095637	10	2977379	C	T	0.489066	0.000646063	0.0221177	0.976697	0.525252	0.0317414	1.65907e-61	0.00123	0.0421087	0.976697	0.1222	0.680598	20	0.998163	1 (0.92-1.09)
cg14784372	PFKP	10	2951257	rs7095637	10	2977379	C	T	0.489066	0.000646063	0.0221177	0.976697	0.520298	0.0318422	5.13331e-60	0.00124172	0.0425097	0.976697	0.109059	0.682481	20	0.998163	1 (0.92-1.09)
cg14824052	PFKP	10	2951326	rs7095637	10	2977379	C	T	0.489066	0.000646063	0.0221177	0.976697	0.624264	0.0307244	8.87387e-92	0.00103492	0.03543	0.976697	0.0847594	0.67537	20	0.998163	1 (0.93-1.07)
cg10144336	PFKP	10	3088123	rs7095637	10	2977379	C	T	0.489066	0.000646063	0.0221177	0.976697	-0.483609	0.0320277	1.62686e-51	-0.00133592	0.0457347	0.976697	0.172993	0.74573	20	0.998163	1 (0.91-1.09)
cg27608224	RIMS1	6	72922399	rs10498880	6	72882183	T	G	0.348907	-0.000584976	0.0229756	0.979687	-0.181487	0.0318604	1.22416e-08	0.00322324	0.126598	0.979688	0.979688	0.737674	20	0.99879	1 (0.78-1.29)
cg00722180	RBM25	14	73525139	rs61988511	14	73374859	C	T	0.0457256	0.00124471	0.0528353	0.981205	-0.623419	0.080309	8.31051e-15	-0.00199659	0.0847512	0.981205	0.981205	0.347952	20	0.99879	1 (0.85-1.18)
cg08665249	ZC3H18	16	88679919	rs9935723	16	88699826	C	T	0.445328	-0.000520171	0.0237415	0.98252	0.23134	0.0324887	1.07431e-12	-0.00224851	0.102627	0.98252	0.98252	0.473635	20	0.99879	1 (0.82-1.22)
cg24384212	MAPRE1	20	31482267	rs6120017	20	31482295	G	A	0.266402	0.000547051	0.0250397	0.98257	-0.526337	0.034559	2.23263e-52	-0.00103936	0.0475736	0.98257	0.509095	0.319079	20	0.99879	1 (0.91-1.1)
cg14046043	GIGYF2	2	233561679	rs35428351	2	233633990	T	C	0.138171	0.000630109	0.0298451	0.983156	-0.532129	0.0415211	1.33615e-37	-0.00118413	0.0560863	0.983156	0.474612	0.555665	20	0.99879	1 (0.89-1.11)
cg00747152	HNRNPL	19	39339713	rs4328569	19	39310826	T	C	0.409543	0.000476598	0.0237372	0.983981	-0.269781	0.0325964	1.26942e-16	-0.00176661	0.0879872	0.983981	0.983981	0.738042	20	0.99879	1 (0.84-1.19)
cg07478795	UBE2E1	3	23782847	rs35064400	3	23782848	A	G	0.188867	-0.000510424	0.0272382	0.985049	-1.54522	0.0206606	0	0.000330325	0.0176274	0.985049	0.209406	0.952914	20	0.99879	1 (0.97-1.04)
cg14838474	RECQL	12	21654441	rs1061626	12	21654469	G	T	0.156064	0.000467427	0.0301945	0.987649	-0.308631	0.0467847	4.19994e-11	-0.00151452	0.0978339	0.987649	0.987649	0.586478	20	0.99879	1 (0.82-1.21)
cg07431884	YLPM1	14	75259326	rs11850826	14	75268782	A	G	0.157058	-0.000484722	0.0332091	0.988354	0.255485	0.0449758	1.34313e-08	-0.00189727	0.129985	0.988355	0.988355	0.360239	11	0.99879	1 (0.77-1.29)
cg26338703	HNRNPH1	5	179056596	rs4700817	5	179040521	A	G	0.105368	-0.000508771	0.0358907	0.98869	-0.574399	0.0520904	2.83241e-28	0.000885746	0.062484	0.98869	0.98869	0.644698	20	0.99879	1 (0.89-1.13)
cg17055934	CDV3	3	133292432	rs9820344	3	133303672	G	A	0.00695825	-0.00132289	0.142273	0.992581	1.10422	0.153192	5.6743e-13	-0.00119803	0.128844	0.992581	0.992581	0.771738	3	0.99879	1 (0.78-1.29)
cg01443467	NCL	2	232333030	rs79106302	2	232334335	T	C	0.201789	-0.000238001	0.0306478	0.993804	0.43474	0.0427954	3.03526e-24	-0.000547455	0.0704969	0.993804	0.189437	0.0225646	20	0.99879	1 (0.87-1.15)
cg14068301	PFKP	10	3161106	rs3829915	10	3161148	C	G	0.349901	0.000164322	0.0251633	0.99479	0.244292	0.0353361	4.73172e-12	0.000672643	0.103005	0.99479	0.99479	0.791318	10	0.99879	1 (0.82-1.22)
cg08835221	LGALS1	22	38071607	rs41280035	22	38054038	G	A	0.329026	-0.000146146	0.0234404	0.995025	0.434232	0.0331988	4.29927e-39	-0.000336563	0.0539814	0.995025	0.882742	0.579781	20	0.99879	1 (0.9-1.11)
cg22507960	XRCC4	5	82373934	rs10474079	5	82373917	A	G	0.119284	0.000180477	0.0361205	0.996013	1.31105	0.0432741	1.27917e-201	0.000137659	0.0275508	0.996013	0.170764	0.739493	20	0.99879	1 (0.95-1.06)
cg17781716	CHD4	12	6720114	rs7308584	12	6706744	A	G	0.168986	-0.000116853	0.0313881	0.99703	-0.234607	0.0402208	5.44515e-09	0.000498081	0.13379	0.99703	0.99703	0.556045	5	0.99879	1 (0.77-1.3)
cg20752233	SRP14	15	40330108	rs8208	15	40328665	G	A	0.294235	-6.9572e-05	0.0250173	0.997781	-0.776905	0.033372	7.03859e-120	8.95501e-05	0.0322012	0.997781	0.937059	0.876101	20	0.99879	1 (0.94-1.07)
cg19100357	SRP14	15	40330645	rs8208	15	40328665	G	A	0.294235	-6.9572e-05	0.0250173	0.997781	-0.487773	0.0355847	9.17011e-43	0.000142632	0.0512887	0.997781	0.70472	0.677455	20	0.99879	1 (0.9-1.11)
cg04455712	RRP1B	21	45112962	rs4819293	21	45125863	A	G	0.368787	-5.35528e-05	0.0226891	0.998117	-0.568274	0.0316336	3.71236e-72	9.42375e-05	0.0399264	0.998117	0.480545	0.14221	20	0.99879	1 (0.92-1.08)
cg01971089	SH3GL1	19	4400703	rs112536459	19	4363960	G	C	0.0238569	-0.000117449	0.0774581	0.99879	-0.688255	0.118774	6.84573e-09	0.000170647	0.112543	0.99879	0.99879			0.99879	1 (0.8-1.25)
