# Supplementary material for: Multiomics Mendelian Randomization Identifies Lactylation‐Related Molecular Traits in Type 1 Diabetes
Source: J Diabetes Res. 2026 Jul 3;2026:9544974. doi: 10.1155/jdr/9544974 (PMC13329454; doi:10.1155/jdr/9544974)
Supplement: Supplementary file 6 — Supporting Information 6 Table S4: SMR results for associations between blood eQTLs of lactylation‐related genes and T1D in the GCST90000529 dataset. Results meeting SMR significance criteria are shown in bold (p_SMR < 0.05, p_SMR_multi < 0.05, and p_HEIDI > 0.01). Results with colocalization evidence are highlighted in red (PPH4 > 0.5 and PPH3 < 0.5). [file JDR-2026-9544974-s004.xlsx]

## Sheet: Sheet1
Table S4. SMR results for associations between blood eQTLs of lactylation-related genes and T1D in the GCST90000529 dataset. Results meeting SMR significance criteria are shown in bold (p_SMR < 0.05, p_SMR_multi < 0.05, and p_HEIDI > 0.01). Results with colocalization evidence are highlighted in red (PPH4 > 0.5 and PPH3 < 0.5).
probeID	Located Gene	ProbeChr	Probe_bp	topSNP	topSNP_chr	topSNP_bp	A1	A2	Freq	b_GWAS	se_GWAS	p_GWAS	b_eQTL	se_eQTL	p_eQTL	b_SMR	se_SMR	p_SMR	p_SMR_multi	p_HEIDI	nsnp_HEIDI	p_FDR	OR SMR 95% CI	PP.H4.abf p12 = 5e-05	PP.H3.abf p12 = 1e-05
ENSG00000115241	PPM1G	2	27618307	rs11690265	2	27641522	T	C	0.365805	0.065751	0.0229798	0.00421964	-0.143413	0.0081286	1.15179e-69	-0.458473	0.162328	0.00473756	0.0238376	0.86101	20	0.0677192	0.63 (0.46-0.87)	0.73	0.14
ENSG00000143321	HDGF	1	156724308	rs76734003	1	156738676	T	G	0.0636183	0.187927	0.0436718	1.6837e-05	-0.237016	0.0167299	1.46222e-45	-0.792887	0.192569	3.83126e-05	2.58629e-06	0.70285	20	0.00103444	0.45 (0.31-0.66)	0.99	0.04
ENSG00000106244	PDAP1	7	98998061	rs10279308	7	99005506	T	C	0.117296	0.114419	0.0359651	0.0014657	-0.0845729	0.0133341	2.2592e-10	-1.3529	0.475753	0.00445915	0.00922748	0.538518	20	0.0677192	0.26 (0.1-0.66)	0.40	0.41
ENSG00000132485	ZRANB2	1	71537977	rs2817869	1	71522404	C	T	0.44831	-0.0651768	0.0222858	0.00344907	0.0739094	0.00797244	1.85099e-20	-0.881847	0.316177	0.00528552	0.00528552	0.5365	20	0.0700275	0.41 (0.22-0.77)	0.77	0.29
ENSG00000066654	THUMPD1	16	20749196	rs4570833	16	20798446	G	A	0.419483	-0.0546219	0.022397	0.0147359	0.189019	0.00805713	1.05e-121	-0.288976	0.119129	0.0152775	0.0457075	0.397231	20	0.154685	0.75 (0.59-0.95)	8.43E-04	1.00
ENSG00000132341	RAN	12	131359323	rs75335470	12	131363724	G	A	0.140159	-0.109263	0.033155	0.000982351	0.138116	0.012429	1.0918e-28	-0.791099	0.250386	0.00158029	0.00158029	0.385993	20	0.0321089	0.45 (0.28-0.74)	0.82	0.15
ENSG00000186298	PPP1CC	12	111169114	rs34648858	12	111255676	A	G	0.106362	-0.129087	0.0399942	0.00124815	0.230275	0.0150053	3.75551e-53	-0.560577	0.17748	0.00158563	0.0233193	0.353033	20	0.0321089	0.57 (0.4-0.81)	1.21E-23	1.00
ENSG00000127838	PNKD	2	219173315	rs1473901	2	219188838	C	T	0.389662	-0.0661811	0.0223557	0.00307274	-0.531465	0.00760247	0	0.124526	0.042102	0.00309928	0.0347236	0.335924	20	0.0502084	1.13 (1.04-1.23)	0.67	0.35
ENSG00000100029	PES1	22	30987842	rs4820872	22	30991608	A	G	0.389662	0.057413	0.0226328	0.0111899	0.150914	0.00808802	1.0671e-77	0.380434	0.151351	0.011951	0.0138584	0.331625	20	0.132004	1.46 (1.09-1.97)	7.10E-09	1.00
ENSG00000139613	SMARCC2	12	56570059	rs17118313	12	56520009	C	T	0.11332	0.0867825	0.0329106	0.00836634	0.233572	0.0128803	1.71801e-73	0.371545	0.142383	0.00906819	0.000207461	0.317654	20	0.104932	1.45 (1.1-1.92)	2.29E-18	1.00
ENSG00000125651	GTF2F1	19	6386786	rs2247785	19	6392078	G	A	0.177932	-0.083202	0.033245	0.0123252	-0.232661	0.0115586	4.12871e-90	0.35761	0.14399	0.0130072	0.0398955	0.250117	20	0.137424	1.43 (1.08-1.9)	0.36	0.36
ENSG00000189403	HMGB1	13	31112309	rs7986681	13	30994430	C	A	0.40159	-0.0560972	0.0242003	0.0204473	0.0702902	0.0089585	4.28829e-15	-0.79808	0.359002	0.0262123	0.0262123	0.240713	18	0.219641	0.45 (0.22-0.91)	0.49	0.22
ENSG00000099995	SF3A1	22	30740457	rs10376	22	30728356	A	C	0.154076	0.0679744	0.0285433	0.0172447	0.638883	0.00982944	0	0.106396	0.0447069	0.0173196	8.93989e-05	0.195236	20	0.161872	1.11 (1.02-1.21)	7.98E-09	1.00
ENSG00000130749	ZC3H4	19	47592226	rs62136856	19	47573527	A	G	0.312127	0.0972787	0.0256701	0.000150905	0.116588	0.010002	2.12849e-31	0.834382	0.231522	0.000313476	0.000313476	0.155797	20	0.00761746	2.3 (1.46-3.63)	0.58	0.77
ENSG00000130592	LSP1	11	1893848	rs907612	11	1874221	T	C	0.385686	0.0708797	0.0252523	0.0050026	0.193746	0.0100382	5.28845e-83	0.365838	0.131708	0.0054754	0.00608078	0.0520926	20	0.0700275	1.44 (1.11-1.87)	1.33E-77	1.00
ENSG00000143294	PRCC	1	156745504	rs11264556	1	156768711	G	A	0.340954	0.079579	0.0236255	0.000756176	0.055614	0.0084925	5.80789e-11	1.43092	0.477714	0.00274135	0.00274135	0.00409116	20	0.047582	4.18 (1.64-10.67)
ENSG00000233822	HIST1H2BN	6	27813148	rs139579977	6	27120894	G	A	0.0129225	0.715037	0.104924	9.43752e-12	-0.194784	0.0307056	2.2446e-10	-3.67092	0.79059	3.42948e-06	3.42948e-06	0.00192297	8	0.000138894	0.03 (0.01-0.12)
ENSG00000134453	RBM17	10	6145185	rs79275575	10	6152618	G	A	0.0168986	0.19517	0.0634269	0.0020904	-0.503436	0.0270857	4.10982e-77	-0.387675	0.127703	0.00239931	9.32206e-08	6.34713e-05	20	0.0448486	0.68 (0.53-0.87)
ENSG00000197459	HIST1H2BH	6	26252091	rs59315883	6	26302407	G	A	0.212724	-0.147241	0.0288282	3.26382e-07	0.0838288	0.010189	1.91321e-16	-1.75645	0.404772	1.42896e-05	1.24689e-05	1.32714e-06	20	0.000487893	0.17 (0.08-0.38)
ENSG00000153774	CFDP1	16	75397489	rs7201989	16	75471499	G	A	0.245527	0.0632142	0.0263308	0.0163606	0.417678	0.0097656	0	0.151347	0.0631402	0.01653	0.000612585	3.07856e-07	20	0.160672	1.16 (1.03-1.32)
ENSG00000187837	HIST1H1C	6	26056333	rs807214	6	26061769	G	C	0.355865	-0.0499011	0.0235567	0.0341459	-0.160136	0.00827986	2.45562e-83	0.311618	0.147984	0.035226	3.95487e-08	1.54084e-08	20	0.251762	1.37 (1.02-1.83)
ENSG00000196331	HIST1H2BO	6	27861436	rs9393851	6	27699581	T	A	0.249503	0.301438	0.0243576	3.54678e-35	0.0686947	0.00927078	1.2649e-13	4.38809	0.690237	2.05249e-10	1.43431e-12	2.60432e-09	20	1.66252e-08	80.49 (20.81-311.36)
ENSG00000137337	MDC1	6	30676625	rs115316399	6	30340678	C	T	0.0188867	0.77308	0.0456772	2.9511e-64	0.748386	0.0555636	2.3807e-41	1.033	0.0980164	5.70926e-26	6.1145e-36	2.28168e-10	20	6.93676e-24	2.81 (2.32-3.4)
ENSG00000204371	EHMT2	6	31856500	rs3020644	6	31894626	G	A	0.392644	-0.163946	0.0236453	4.10335e-12	-0.0882345	0.0123664	9.67869e-13	1.85808	0.373673	6.61074e-07	2.19933e-12	2.04603e-10	20	3.21282e-05	6.41 (3.08-13.34)
ENSG00000158373	HIST1H2BD	6	26164963	rs1009181	6	26158993	C	T	0.33499	0.12074	0.0233696	2.38494e-07	-0.711809	0.00729048	0	-0.169624	0.0328773	2.47874e-07	7.74585e-32	1.63861e-10	20	1.50583e-05	0.84 (0.79-0.9)
ENSG00000197903	HIST1H2BK	6	27110346	rs12195144	6	27031857	T	C	0.107356	0.106984	0.0406724	0.00852867	0.550298	0.0134113	0	0.194412	0.0740615	0.00866482	3.34777e-31	5.95644e-26	20	0.104932	1.21 (1.05-1.4)
ENSG00000198563	DDX39B	6	31504110	rs3093949	6	31525184	T	C	0.310139	0.326162	0.0247366	1.06486e-39	-0.335868	0.0168453	1.89013e-88	-0.971102	0.0882977	3.90496e-28	1.52835e-39	2.23291e-56	20	9.48905e-26	0.38 (0.32-0.45)
ENSG00000182952	HMGN4	6	26542557	rs6913398	6	26540593	G	T	0.442346	-0.0955398	0.022035	1.45214e-05	0.477721	0.0112011	0	-0.199991	0.0463629	1.60623e-05	3.67037e-23	5.00444e-60	20	0.000487893	0.82 (0.75-0.9)
ENSG00000096401	CDC5L	6	44386712	rs9357444	6	44375648	A	T	0.0785288	0.0968294	0.0435327	0.0261289	-0.167862	0.0135931	4.93211e-35	-0.57684	0.26351	0.0285921	0.058429	0.442686	20	0.225641	0.56 (0.34-0.94)
ENSG00000100227	POLDIP3	22	42995347	rs1043606	22	42981678	C	T	0.183897	-0.0702277	0.0298629	0.0186896	0.165845	0.0106088	4.35256e-55	-0.423454	0.182092	0.0200453	0.0641986	0.658877	20	0.180407	0.65 (0.46-0.94)
ENSG00000182568	SATB1	3	18436972	rs9851736	3	18430301	T	C	0.427435	-0.0465935	0.0225299	0.0386326	0.159439	0.00800807	3.34653e-88	-0.292234	0.142067	0.0396851	0.0665782	0.00884677	20	0.275528	0.75 (0.57-0.99)
ENSG00000163191	S100A11	1	152012682	rs2999552	1	152008766	A	T	0.0328032	0.126134	0.0577307	0.0288984	0.379046	0.0195849	1.88619e-83	0.332767	0.153273	0.0299252	0.0971778	0.321979	20	0.226861	1.39 (1.03-1.88)
ENSG00000136709	WDR33	2	128513678	rs6721244	2	128585856	G	A	0.154076	-0.0706933	0.0323668	0.028953	0.162055	0.0112279	3.1989e-47	-0.43623	0.202001	0.0308083	0.270704	0.149805	20	0.226861	0.65 (0.44-0.96)
ENSG00000126749	EMG1	12	7087932	rs12579775	12	7085171	A	G	0.0924453	0.0858102	0.0391078	0.0282211	0.34118	0.0131357	9.89559e-149	0.25151	0.115033	0.0287855	0.279104	0.39915	20	0.225641	1.29 (1.03-1.61)
ENSG00000174106	LEMD3	12	65602729	rs2888	12	65641985	T	C	0.302187	-0.0508448	0.0252128	0.0437346	-0.446456	0.00826238	0	0.113885	0.0565126	0.0438813	0.292357	0.576747	20	0.296199	1.12 (1-1.25)
ENSG00000159840	ZYX	7	143083188	rs11772895	7	143081942	C	G	0.303181	0.0587683	0.026121	0.0244584	-0.608155	0.00818008	0	-0.0966336	0.0429708	0.0245239	0.572176	0.321273	20	0.212832	0.91 (0.83-0.99)
ENSG00000069275	NUCKS1	1	205700675	rs823111	1	205701870	T	C	0.408549	0.0434152	0.0221268	0.0497495	-0.320222	0.00789366	0	-0.135579	0.0691791	0.0500168	0.000820516	0.289233	20	0.321326	0.87 (0.76-1)
ENSG00000069248	NUP133	1	229610574	rs34804247	1	229620685	T	C	0.202783	0.0526493	0.0268421	0.0498275	-0.322946	0.00998938	2.7465e-229	-0.163028	0.0832693	0.0502485	0.218521	0.732332	20	0.321326	0.85 (0.72-1)
ENSG00000145386	CCNA2	4	122741343	rs3762840	4	122746596	T	A	0.357853	-0.0441529	0.0225486	0.0502155	-0.0962961	0.00822537	1.17079e-31	0.458512	0.237412	0.0534465	0.0534465	0.209368	20	0.332293	1.58 (0.99-2.52)
ENSG00000115541	HSPE1	2	198366449	rs2565163	2	198354414	T	C	0.27336	-0.0473537	0.0241499	0.0498998	0.134256	0.0139655	7.01919e-22	-0.352713	0.183584	0.0546984	0.0348011	0.260424	20	0.332293	0.7 (0.49-1.01)
ENSG00000115524	SF3B1	2	198278256	rs3980095	2	198196424	T	A	0.27833	-0.0458552	0.0240445	0.0565078	0.130373	0.00837722	1.30268e-54	-0.351724	0.185808	0.058366	0.172636	0.581038	20	0.341076	0.7 (0.49-1.01)
ENSG00000135486	HNRNPA1	12	54677424	rs35979828	12	54685880	T	C	0.0854871	0.0838035	0.0433338	0.0531249	0.169619	0.0193359	1.7521e-18	0.49407	0.261613	0.0589515	0.0589515	0.448527	3	0.341076	1.64 (0.98-2.74)
ENSG00000100644	HIF1A	14	62188603	rs111522409	14	62150735	G	A	0.055666	0.102217	0.0549845	0.0630247	-0.304874	0.019251	1.7342e-56	-0.335276	0.18159	0.0648428	0.0438617	0.161058	20	0.366437	0.72 (0.5-1.02)
ENSG00000117713	ARID1A	1	27065559	rs17162311	1	27174966	G	A	0.0715706	0.0751717	0.0414151	0.0695119	-0.849727	0.0153505	0	-0.0884657	0.0487655	0.0696618	0.0119659	0.000161008	20	0.384723	0.92 (0.83-1.01)
ENSG00000134333	LDHA	11	18422953	rs6486423	11	18415057	G	T	0.418489	-0.0398786	0.0222118	0.0725934	0.178248	0.00885406	3.88608e-90	-0.223725	0.125106	0.0737306	0.522887	0.0346061	20	0.398145	0.8 (0.63-1.02)
ENSG00000162076	FLYWCH2	16	2941285	rs1063677	16	2945248	G	C	0.409543	0.0411509	0.0232568	0.0768242	0.385263	0.00765986	0	0.106813	0.0604033	0.0770068	0.145734	0.138914	20	0.406797	1.11 (0.99-1.25)
ENSG00000117632	STMN1	1	26222077	rs1257156	1	26297984	G	T	0.198807	-0.0461995	0.0267771	0.0844667	-0.204226	0.0110069	7.51433e-77	0.226217	0.13168	0.0858101	0.0726029	0.720658	20	0.442753	1.25 (0.97-1.62)
ENSG00000166796	LDHC	11	18453729	rs78454952	11	18438770	A	G	0.115308	-0.059894	0.0350381	0.0873773	0.844938	0.0111231	0	-0.0708857	0.0414787	0.0874574	0.317985	0.502973	20	0.442753	0.93 (0.86-1.01)
ENSG00000213639	PPP1CB	2	29000156	rs13011935	2	29014746	C	T	0.513917	-0.0369112	0.0221403	0.0954848	-0.493525	0.00745944	0	0.0747908	0.0448757	0.09559	0.873375	0.0480359	20	0.474049	1.08 (0.99-1.18)
ENSG00000131095	GFAP	17	42988340	rs8064954	17	42867443	A	C	0.0854871	-0.0652731	0.0386878	0.0915698	0.104956	0.0127973	2.376e-16	-0.621911	0.37633	0.0984186	0.376922	0.252768	20	0.478315	0.54 (0.26-1.12)
ENSG00000173145	NOC3L	10	96098860	rs12781628	10	96120789	C	T	0.180915	0.0487086	0.030719	0.112826	0.435631	0.0103772	0	0.111811	0.0705662	0.113082	0.568686	0.0895147	20	0.538804	1.12 (0.97-1.28)
ENSG00000150316	CWC15	11	94701281	rs6483382	11	94703564	T	C	0.340954	-0.0370205	0.023697	0.11823	0.189913	0.00839454	2.5505e-113	-0.194934	0.125075	0.119107	0.521762	0.60078	20	0.553247	0.82 (0.64-1.05)
ENSG00000107438	PDLIM1	10	97024055	rs3737015	10	97028413	A	T	0.201789	-0.0429404	0.0276102	0.119889	-0.235428	0.00981472	3.78259e-127	0.182393	0.117523	0.120667	0.79068	0.809874	20	0.553247	1.2 (0.95-1.51)
ENSG00000155380	SLC16A1	1	113477052	rs7169	1	113455099	G	A	0.437376	0.0347363	0.0224706	0.122139	0.125393	0.00807102	1.97342e-54	0.27702	0.180086	0.123985	0.299395	0.115481	20	0.557932	1.32 (0.93-1.88)
ENSG00000232112	TMA7	3	48483641	rs13324374	3	48484890	T	C	0.463221	-0.0338384	0.0220565	0.124988	-0.240314	0.0189069	5.17684e-37	0.140809	0.0924481	0.12773	0.146952	0.242066	20	0.564333	1.15 (0.96-1.38)
ENSG00000100393	EP300	22	41531935	rs13058113	22	41508414	T	G	0.304175	-0.0362799	0.02437	0.136564	0.245407	0.00886317	9.63123e-169	-0.147836	0.0994479	0.13713	0.446238	0.762887	20	0.595048	0.86 (0.71-1.05)
ENSG00000063244	U2AF2	19	56175796	rs57544196	19	56192201	G	C	0.0725646	-0.0680665	0.0458308	0.137499	0.157018	0.0152063	5.3868e-25	-0.433496	0.294887	0.141551	0.319505	0.218001	20	0.603453	0.65 (0.36-1.16)
ENSG00000196865	NHLRC2	10	115645686	rs7074495	10	115793787	C	A	0.242545	-0.0375961	0.0258656	0.14608	0.0922005	0.00929985	3.6114e-23	-0.407765	0.283535	0.150393	0.215949	0.564948	20	0.620409	0.67 (0.38-1.16)
ENSG00000187514	PTMA	2	232574928	rs138885986	2	232570810	C	T	0.026839	-0.155044	0.104359	0.137363	-0.246912	0.0434858	1.3628e-08	0.62793	0.436883	0.150634	0.150634	0.47129	7	0.620409	1.87 (0.8-4.41)
ENSG00000142168	SOD1	21	33036589	rs16988435	21	33058571	T	C	0.0576541	0.076975	0.0537763	0.152317	0.216032	0.0259243	7.86861e-17	0.356313	0.252573	0.158323	0.256481	0.604542	14	0.625774	1.43 (0.87-2.34)
ENSG00000168264	IRF2BP2	1	234742643	rs639367	1	234797481	T	G	0.166004	0.0420517	0.0296977	0.156778	0.130954	0.0105387	1.88851e-35	0.321117	0.228247	0.159462	0.0152789	0.478423	20	0.625774	1.38 (0.88-2.16)
ENSG00000198830	HMGN2	1	26800702	rs2925523	1	26805169	C	T	0.0407555	-0.0830846	0.0590019	0.159081	0.261947	0.0210836	1.93151e-35	-0.317181	0.226686	0.16175	0.520896	0.779462	20	0.625774	0.73 (0.47-1.14)
ENSG00000091527	CDV3	3	133300839	rs4854739	3	133361561	G	A	0.125249	-0.0447168	0.0319507	0.161646	-0.281334	0.0115492	4.58683e-131	0.158946	0.113756	0.162338	0.460298	0.145624	20	0.625774	1.17 (0.94-1.47)
ENSG00000129351	ILF3	19	10784015	rs12610411	19	10893074	A	G	0.360835	-0.0333574	0.0233908	0.153844	0.05054	0.00858413	3.9184e-09	-0.660019	0.476202	0.165745	0.165745	0.993133	20	0.625774	0.52 (0.2-1.31)
ENSG00000205581	HMGN1	21	40717907	rs2735307	21	40713358	T	C	0.404573	0.030475	0.0220676	0.167284	-0.50029	0.00800681	0	-0.0609147	0.0441204	0.167388	0.463303	0.446713	20	0.625774	0.94 (0.86-1.03)
ENSG00000088247	KHSRP	19	6419082	rs8107767	19	6410324	T	C	0.10835	-0.0613834	0.0446471	0.169176	-0.10836	0.0151956	9.96422e-13	0.566477	0.419614	0.177017	0.168234	0.034827	20	0.651746	1.76 (0.77-4.01)
ENSG00000143799	PARP1	1	226572086	rs3219023	1	226591056	C	T	0.16998	-0.0383232	0.0286866	0.181573	0.447748	0.0103679	0	-0.085591	0.0640993	0.181782	0.0220432	0.111518	20	0.6593	0.92 (0.81-1.04)
ENSG00000114867	EIF4G1	3	184042714	rs112718059	3	184004748	A	T	0.0208748	0.106195	0.0794323	0.181248	0.158374	0.0266856	2.94201e-09	0.670533	0.514118	0.192152	0.246756	0.456293	9	0.67861	1.96 (0.71-5.36)
ENSG00000164032	H2AFZ	4	100870394	rs2276939	4	100870375	G	T	0.258449	-0.0334221	0.0256152	0.191969	-0.354898	0.0155174	9.03413e-116	0.0941738	0.0722936	0.192692	0.0734808	0.0932816	20	0.67861	1.1 (0.95-1.27)
ENSG00000123836	PFKFB2	1	207238585	rs1564879	1	207251518	G	A	0.558648	-0.0291881	0.0225194	0.194929	0.0713972	0.00795034	2.69779e-19	-0.408813	0.318678	0.199547	0.713387	0.700922	20	0.687009	0.66 (0.36-1.24)
ENSG00000198231	DDX42	17	61873820	rs2854209	17	61946767	A	G	0.400596	-0.0291515	0.0225512	0.196121	0.0777471	0.00866514	2.90121e-19	-0.374953	0.293053	0.200732	0.200732	0.36908	20	0.687009	0.69 (0.39-1.22)
ENSG00000163563	MNDA	1	158810201	rs703151	1	158814382	G	A	0.417495	-0.0282443	0.0222042	0.203365	-0.341109	0.00784915	0	0.0828013	0.065122	0.203558	0.554899	0.167474	20	0.687009	1.09 (0.96-1.23)
ENSG00000136167	LCP1	13	46743030	rs7322204	13	46715269	A	G	0.535785	0.0271862	0.0220628	0.217867	0.187508	0.00789175	8.66072e-125	0.144987	0.117821	0.218485	0.77229	0.904192	20	0.717394	1.16 (0.92-1.46)
ENSG00000116478	HDAC1	1	32778461	rs8176781	1	32799203	C	T	0.0248509	0.1021	0.082278	0.214637	0.347874	0.0440681	2.9265e-15	0.293498	0.239421	0.22025	0.22025	0.148043	10	0.717394	1.34 (0.84-2.14)
ENSG00000167978	SRRM2	16	2812434	rs2240145	16	2807083	C	A	0.0149105	0.130902	0.106675	0.219777	0.247118	0.0263066	5.78743e-21	0.529715	0.435341	0.223687	0.223687	0.351422	4	0.717394	1.7 (0.72-3.99)
ENSG00000169564	PCBP1	2	70315458	rs35986233	2	70271143	C	A	0.0129225	0.118352	0.0961804	0.218503	0.243571	0.0349717	3.28869e-12	0.485903	0.400992	0.225607	0.34601	0.447041	5	0.717394	1.63 (0.74-3.57)
ENSG00000104725	NEFL	8	24811546	rs2976424	8	24821870	C	T	0.355865	0.0280157	0.0231766	0.226742	-0.197982	0.00818898	3.9221e-129	-0.141506	0.11721	0.227323	0.486473	0.0767036	20	0.717394	0.87 (0.69-1.09)
ENSG00000132326	PER2	2	239175711	rs10204644	2	239174824	A	G	0.233598	0.035221	0.0292654	0.228782	-0.0608242	0.0103109	3.6571e-09	-0.579062	0.491058	0.238314	0.238314	0.61813	20	0.742439	0.56 (0.21-1.47)
ENSG00000167526	RPL13	16	89629007	rs3211567	16	89629736	T	C	0.16004	0.0318091	0.0273019	0.243983	0.603243	0.0112374	0	0.0527303	0.0452692	0.244094	0.0160838	0.954973	20	0.749405	1.05 (0.96-1.15)
ENSG00000159228	CBR1	21	37443851	rs73370486	21	37439152	T	A	0.027833	0.0666683	0.0575298	0.246519	-1.15363	0.0289057	0	-0.05779	0.0498895	0.246718	0.669115	0.142135	20	0.749405	0.94 (0.86-1.04)
ENSG00000160710	ADAR	1	154577506	rs6702449	1	154583210	C	A	0.471173	-0.0251787	0.0220827	0.254205	-0.17313	0.00791117	3.67394e-106	0.145432	0.127723	0.254848	0.718095	0.491674	20	0.764545	1.16 (0.9-1.49)
ENSG00000204120	GIGYF2	2	233643647	rs6747479	2	233568875	C	T	0.241551	-0.0311673	0.027922	0.264324	-0.0857805	0.0110071	6.5333e-15	0.363338	0.328827	0.26918	0.26918	0.998066	20	0.789291	1.44 (0.75-2.74)
ENSG00000035928	RFC1	4	39328535	rs6835111	4	39361069	G	A	0.435388	-0.0247623	0.0223988	0.268935	0.167538	0.00794975	1.3605e-98	-0.147801	0.133878	0.269593	0.315378	0.156956	20	0.789291	0.86 (0.66-1.12)
ENSG00000166816	LDHD	16	75148213	rs12918419	16	75170426	G	A	0.217694	-0.0297147	0.0277071	0.283515	-0.110912	0.00969392	2.59661e-30	0.267912	0.250907	0.285621	0.34836	0.52927	20	0.805802	1.31 (0.8-2.14)
ENSG00000093000	NUP50	22	45571807	rs7290824	22	45527815	T	C	0.279324	0.028874	0.027043	0.285652	-0.266786	0.00879858	5.97044e-202	-0.108229	0.101429	0.285951	0.68948	0.721457	20	0.805802	0.9 (0.74-1.09)
ENSG00000119471	HSDL2	9	115188453	rs4979108	9	115140133	T	C	0.28827	0.0265485	0.0249217	0.286751	-0.423141	0.00850289	0	-0.0627416	0.0589105	0.286861	0.650389	0.165127	20	0.805802	0.94 (0.84-1.05)
ENSG00000065559	MAP2K4	17	11985644	rs12451415	17	12006780	A	G	0.219682	-0.0294428	0.0276291	0.286585	0.151133	0.0143497	6.13829e-26	-0.194813	0.183746	0.28904	0.558056	0.694241	20	0.805802	0.82 (0.57-1.18)
ENSG00000122565	CBX3	7	26246879	rs11973430	7	26152232	T	C	0.210736	-0.0285455	0.0272192	0.294304	-0.164996	0.00997327	1.77473e-61	0.173008	0.1653	0.295272	0.0136104	0.0606456	20	0.805802	1.19 (0.86-1.64)
ENSG00000115053	NCL	2	232333297	rs12992177	2	232312968	G	C	0.102386	-0.0366702	0.0352972	0.298853	-0.433408	0.0129583	2.9132e-245	0.0846088	0.0814802	0.299086	0.271366	0.018211	20	0.805802	1.09 (0.93-1.28)
ENSG00000163918	RFC4	3	186516258	rs2066500	3	186507922	T	C	0.276342	-0.0274411	0.0265812	0.301908	-0.439669	0.00939104	0	0.0624131	0.0604719	0.302025	0.499755	0.224342	20	0.805802	1.06 (0.95-1.2)
ENSG00000134046	MBD2	18	51715118	rs2085669	18	51767985	G	C	0.122266	0.0346278	0.0336579	0.303567	-0.227299	0.0118851	1.57578e-81	-0.152345	0.148292	0.304265	0.927149	0.325333	20	0.805802	0.86 (0.64-1.15)
ENSG00000166800	LDHAL6A	11	18489259	rs112446256	11	18463228	G	T	0.126243	0.0328042	0.0316187	0.299506	0.0850932	0.012524	1.0876e-11	0.385509	0.375884	0.305077	0.305077	0.459411	11	0.805802	1.47 (0.7-3.07)
ENSG00000159176	CSRP1	1	201465621	rs3753986	1	201475522	C	T	0.307157	0.0240527	0.0240291	0.316836	0.173913	0.00847894	1.71021e-93	0.138303	0.138332	0.317412	0.261292	0.129776	20	0.807682	1.15 (0.88-1.51)
ENSG00000084463	WBP11	12	14947942	rs3177269	12	14956331	T	C	0.452286	-0.0228071	0.0228204	0.317592	-0.169932	0.011789	4.20067e-47	0.134213	0.134614	0.318752	0.650929	0.637032	20	0.807682	1.14 (0.88-1.49)
ENSG00000186834	HEXIM1	17	43227076	rs8064386	17	43236109	C	T	0.518887	0.0225725	0.022618	0.318285	0.0763137	0.00853162	3.72621e-19	0.295786	0.298221	0.321278	0.246582	0.81452	20	0.807682	1.34 (0.75-2.41)
ENSG00000004700	RECQL	12	21638224	rs1061627	12	21654407	G	A	0.228628	-0.0263895	0.0267008	0.322985	-0.310147	0.00991775	1.12499e-214	0.0850871	0.0861338	0.323227	0.403576	0.499121	20	0.807682	1.09 (0.92-1.29)
ENSG00000110321	EIF4G2	11	10824627	rs2242360	11	10826341	A	G	0.432406	-0.0218937	0.0221246	0.322388	0.102255	0.00810274	1.64238e-36	-0.214109	0.217031	0.323871	0.428118	0.0660287	20	0.807682	0.81 (0.53-1.24)
ENSG00000093144	ECHDC1	6	127637304	rs9388571	6	127706262	T	C	0.279324	-0.0249567	0.0255259	0.328222	0.283127	0.00894741	9.31683e-220	-0.0881465	0.0901999	0.328453	0.284282	0.911863	20	0.807682	0.92 (0.77-1.09)
ENSG00000179361	ARID3B	15	74861995	rs4646903	15	75011641	G	A	0.107356	0.0361829	0.0376952	0.337116	-0.276424	0.0210209	1.70169e-39	-0.130896	0.13673	0.3384	0.313419	0.322857	20	0.807682	0.88 (0.67-1.15)
ENSG00000135698	MPHOSPH6	16	82192617	rs2303260	16	82203786	C	G	0.485089	0.022012	0.0230761	0.340141	0.601878	0.00778884	0	0.0365723	0.0383432	0.340178	0.167117	0.321577	20	0.807682	1.04 (0.96-1.12)
ENSG00000100813	ACIN1	14	23546298	rs10149569	14	23563895	C	A	0.0725646	-0.0388723	0.0406512	0.338951	-0.140424	0.0145159	3.89641e-22	0.276821	0.2909	0.341299	0.341299	0.895275	14	0.807682	1.32 (0.75-2.33)
ENSG00000204560	DHX16	6	30630855	rs139095921	6	30642537	G	A	0.0188867	-0.0865783	0.0902144	0.337208	-0.392891	0.0551859	1.084e-12	0.220363	0.231694	0.341557	5.64413e-15	0.0234746	8	0.807682	1.25 (0.79-1.96)
ENSG00000113141	IK	5	140034353	rs778594	5	140027304	C	T	0.403579	0.0210727	0.0222905	0.344473	0.224989	0.0079966	3.59565e-174	0.0936609	0.0991297	0.344745	0.432185	0.317607	20	0.807682	1.1 (0.9-1.33)
ENSG00000142534	RPS11	19	50001284	rs60403475	19	49984382	T	A	0.126243	0.0355134	0.0375087	0.343738	-0.161161	0.0152814	5.28931e-26	-0.22036	0.233677	0.345675	0.582139	0.135005	20	0.807682	0.8 (0.51-1.27)
ENSG00000077097	TOP2B	3	25672936	rs12631825	3	25652111	G	A	0.305169	0.0222164	0.0239645	0.3539	-0.130127	0.00865829	4.72689e-51	-0.170728	0.184513	0.354814	0.602301	0.416409	20	0.812248	0.84 (0.59-1.21)
ENSG00000196262	PPIA	7	44850221	rs3735481	7	44837322	A	C	0.180915	0.0256007	0.0277355	0.355991	-0.285402	0.0103364	8.11964e-168	-0.0897005	0.0972346	0.356259	0.571879	0.502232	20	0.812248	0.91 (0.76-1.11)
ENSG00000120963	ZNF706	8	102204263	rs77519446	8	102162237	A	G	0.0337972	-0.072317	0.0780433	0.35412	-0.127789	0.0229795	2.6823e-08	0.56591	0.61914	0.360704	0.360704	0.615388	6	0.812248	1.76 (0.52-5.93)
ENSG00000205323	SARNP	12	56178893	rs143791725	12	56220180	A	G	0.0487078	-0.0488587	0.0529848	0.356462	-0.152185	0.0227849	2.4025e-11	0.321049	0.351464	0.360999	0.657513	0.106646	17	0.812248	1.38 (0.69-2.75)
ENSG00000184281	TSSC4	11	2423412	rs76296735	11	2416898	T	C	0.0218688	0.0703517	0.0772628	0.362532	0.24428	0.0360156	1.1803e-11	0.287996	0.319125	0.366815	0.460005	0.163096	12	0.815963	1.33 (0.71-2.49)
ENSG00000047410	TPR	1	186313889	rs74537283	1	186297170	T	C	0.150099	0.0273866	0.0305383	0.369829	-0.265517	0.010678	1.74482e-136	-0.103144	0.115089	0.37014	0.614291	0.651506	20	0.815963	0.9 (0.72-1.13)
ENSG00000141526	SLC16A3	17	80202639	rs6502090	17	80187608	G	A	0.313121	0.0209167	0.0234599	0.372611	0.373446	0.00908846	0	0.0560098	0.0628347	0.372724	0.299954	0.623336	20	0.815963	1.06 (0.94-1.2)
ENSG00000111716	LDHB	12	21849533	rs138560021	12	21810834	A	G	0.0248509	-0.0780574	0.0876862	0.373364	-0.304299	0.0463234	5.06539e-11	0.256516	0.290792	0.377708	0.278457	0.937816	6	0.819273	1.29 (0.73-2.29)
ENSG00000138095	LRPPRC	2	44168395	rs11900511	2	44141849	C	T	0.411531	0.0195629	0.0224313	0.38314	0.311379	0.00788523	0	0.0628265	0.0720561	0.383256	0.761493	0.59668	20	0.819273	1.06 (0.92-1.23)
ENSG00000054118	THRAP3	1	36730487	rs12122689	1	36849583	T	C	0.0258449	-0.0916427	0.105092	0.383197	-0.390546	0.0312352	7.15247e-36	0.234653	0.269744	0.38435	0.606774	0.919994	17	0.819273	1.26 (0.75-2.15)
ENSG00000026025	VIM	10	17274925	rs165530	10	17281756	A	C	0.262425	0.0216072	0.0252477	0.392103	-0.240431	0.0132789	2.84738e-73	-0.0898686	0.105127	0.392632	0.666258	0.192959	20	0.827493	0.91 (0.74-1.12)
ENSG00000071794	HLTF	3	148776127	rs9864549	3	148761815	C	A	0.338966	0.0198746	0.0233475	0.394629	-0.179322	0.00854182	7.5357e-98	-0.110832	0.130306	0.395017	0.220352	0.421193	20	0.827493	0.9 (0.69-1.16)
ENSG00000132383	RPA1	17	1768186	rs17734	17	1801144	C	T	0.377734	-0.0207256	0.0248503	0.404272	-0.510437	0.00756433	0	0.0406035	0.0486881	0.404308	0.862364	0.586075	20	0.839171	1.04 (0.95-1.15)
ENSG00000067704	IARS2	1	220294412	rs114623119	1	220353212	C	A	0.0168986	-0.0927947	0.112342	0.408802	-0.336636	0.0458059	1.994e-13	0.275653	0.33582	0.41174	0.789082	0.13462	15	0.839171	1.32 (0.68-2.54)
ENSG00000116251	RPL22	1	6255389	rs74224514	1	6233514	G	A	0.0367793	0.0514189	0.0629958	0.41437	-0.207192	0.0214475	4.4413e-22	-0.248171	0.305129	0.416029	0.713615	0.480056	14	0.839171	0.78 (0.43-1.42)
ENSG00000120802	TMPO	12	98926723	rs57849270	12	98880376	T	G	0.266402	-0.0202284	0.0248669	0.415949	0.095195	0.00906326	8.33242e-26	-0.212495	0.262003	0.417342	0.150776	0.427629	20	0.839171	0.81 (0.48-1.35)
ENSG00000165609	NUDT5	10	12222733	rs11257655	10	12307894	T	C	0.22664	-0.0218934	0.0273146	0.422827	0.419092	0.0176076	3.19946e-125	-0.05224	0.0652126	0.42309	0.803063	0.679752	20	0.839171	0.95 (0.84-1.08)
ENSG00000186468	RPS23	5	81571786	rs226202	5	81571669	C	T	0.298211	-0.0190884	0.0240415	0.427209	-0.862218	0.00730207	0	0.0221387	0.0278839	0.427219	0.799735	0.443721	20	0.839171	1.02 (0.97-1.08)
ENSG00000077809	GTF2I	7	74123510	rs17207196	7	75101065	T	C	0.444334	-0.0187738	0.0239175	0.432489	-0.37751	0.012827	2.21062e-190	0.0497305	0.0633784	0.432653	0.351056	0.572925	15	0.839171	1.05 (0.93-1.19)
ENSG00000186395	KRT10	17	38976608	rs56097758	17	38986586	A	G	0.183897	0.0224072	0.0286602	0.434318	0.383816	0.015009	3.09439e-144	0.05838	0.0747064	0.434532	0.310507	0.99364	20	0.839171	1.06 (0.92-1.23)
ENSG00000101182	PSMA7	20	60715143	rs1475224	20	60726139	C	T	0.0646123	0.0325614	0.0420284	0.43849	-0.159225	0.0177473	2.9171e-19	-0.204499	0.264939	0.440189	0.440189	0.0737864	20	0.839171	0.82 (0.48-1.37)
ENSG00000156508	EEF1A1	6	74229496	rs3822960	6	74230859	C	T	0.306163	0.0178801	0.0234366	0.445516	0.533512	0.00969572	0	0.0335139	0.0439332	0.44556	0.734641	0.130544	20	0.839171	1.03 (0.95-1.13)
ENSG00000104979	C19orf53	19	13887129	rs2277947	19	13889368	A	G	0.253479	0.0196126	0.0257258	0.445839	-0.433684	0.00934804	0	-0.0452233	0.0593273	0.4459	0.58192	0.573808	15	0.839171	0.96 (0.85-1.07)
ENSG00000082153	BZW1	2	201681943	rs16834512	2	201641045	G	A	0.110338	0.0265425	0.0347367	0.444805	0.131214	0.0140739	1.1288e-20	0.202284	0.265621	0.446328	0.473257	0.949745	20	0.839171	1.22 (0.73-2.06)
ENSG00000113387	SUB1	5	32567962	rs11739246	5	32584140	C	T	0.413519	-0.0171136	0.0226726	0.450362	0.0723645	0.00808633	3.58722e-19	-0.236491	0.314424	0.451967	0.499131	0.551839	20	0.839171	0.79 (0.43-1.46)
ENSG00000081154	PCNP	3	101303110	rs9290441	3	101332352	T	G	0.474155	-0.0166491	0.0221403	0.452062	0.0980044	0.01184	1.2589e-16	-0.169881	0.226841	0.453919	0.616028	0.755939	20	0.839171	0.84 (0.54-1.32)
ENSG00000173889	PHC3	3	169852028	rs59895856	3	169892066	T	A	0.315109	0.0183982	0.0245036	0.452751	0.0765961	0.00871817	1.5526e-18	0.240198	0.321073	0.454394	0.634594	0.686973	20	0.839171	1.27 (0.68-2.39)
ENSG00000142082	SIRT3	11	226194	rs72878032	11	212408	T	C	0.213718	-0.0200017	0.0268908	0.456991	0.206724	0.00965917	1.28551e-101	-0.0967557	0.13016	0.457263	0.919909	0.969923	20	0.839171	0.91 (0.7-1.17)
ENSG00000188612	SUMO2	17	73171243	rs12946898	17	73180696	T	C	0.328032	-0.0177785	0.024179	0.462165	-0.191378	0.014589	2.597e-39	0.0928971	0.12654	0.462867	0.476443	0.358047	20	0.839171	1.1 (0.86-1.41)
ENSG00000150753	CCT5	5	10258278	rs2438655	5	10259540	G	A	0.146123	0.0237938	0.0325858	0.465273	-0.426503	0.0106231	0	-0.0557883	0.0764149	0.465347	0.262307	0.615868	20	0.839171	0.95 (0.81-1.1)
ENSG00000133226	SRRM1	1	24978982	rs2105184	1	24954966	A	G	0.428429	-0.0162001	0.0222424	0.466402	0.082487	0.0119536	5.17831e-12	-0.196396	0.271145	0.468868	0.468868	0.979094	18	0.839171	0.82 (0.48-1.4)
ENSG00000167658	EEF2	19	3980760	rs72977000	19	4070542	A	G	0.028827	0.0686195	0.094898	0.469626	-0.488029	0.0353618	2.5134e-43	-0.140605	0.194718	0.470235	0.278373	0.647775	20	0.839171	0.87 (0.59-1.27)
ENSG00000148773	MKI67	10	129909786	rs10732438	10	129894034	G	A	0.353877	0.0165783	0.0231763	0.474415	0.0478117	0.00826278	7.1911e-09	0.346742	0.488431	0.47776	0.47776	0.655629	20	0.839171	1.41 (0.54-3.68)
ENSG00000152556	PFKM	12	48519554	rs10875750	12	48545630	T	C	0.2167	0.0182972	0.0257853	0.477953	0.214003	0.0101185	2.78287e-99	0.0854999	0.120558	0.4782	0.641233	0.535791	20	0.839171	1.09 (0.86-1.38)
ENSG00000118596	SLC16A7	12	60083121	rs17650311	12	60175605	T	C	0.285288	0.017846	0.0254131	0.482534	0.156388	0.0102465	1.35731e-52	0.114113	0.162673	0.482996	0.382306	0.427722	20	0.839171	1.12 (0.81-1.54)
ENSG00000002549	LAP3	4	17594205	rs3775926	4	17599837	G	A	0.346918	0.015948	0.0228172	0.484586	0.786803	0.00744609	0	0.0202694	0.0290006	0.484596	0.640093	0.230234	20	0.839171	1.02 (0.96-1.08)
ENSG00000143621	ILF2	1	153639018	rs10908848	1	153645880	A	T	0.442346	-0.0152107	0.022002	0.489358	0.0888604	0.00797269	7.52352e-29	-0.171175	0.248078	0.490192	0.641841	0.6852	20	0.839171	0.84 (0.52-1.37)
ENSG00000120437	ACAT2	6	160190752	rs2842972	6	160157904	C	T	0.457256	0.0152736	0.022179	0.491043	0.2268	0.00804534	7.7112e-175	0.0673441	0.0978205	0.491172	0.830752	0.615461	20	0.839171	1.07 (0.88-1.3)
ENSG00000163631	ALB	4	74274980	rs150643605	4	74136110	G	A	0.149105	0.0215001	0.0317213	0.49791	-0.110243	0.0185395	2.741e-09	-0.195024	0.289602	0.500679	0.500679	0.81321	20	0.839171	0.82 (0.47-1.45)
ENSG00000101126	ADNP	20	49526705	rs73128488	20	49512360	A	G	0.194831	-0.0180115	0.0267288	0.500399	-0.0597096	0.00934276	1.648e-10	0.301652	0.450128	0.502764	0.574145	0.116708	20	0.839171	1.35 (0.56-3.27)
ENSG00000162244	RPL29	3	52028787	rs62259757	3	52029991	A	G	0.0805169	-0.0343735	0.0522173	0.51036	0.115103	0.0178709	1.1885e-10	-0.298634	0.456022	0.512554	0.73285	0.728964	20	0.839171	0.74 (0.3-1.81)
ENSG00000144597	EAF1	3	15476491	rs12493896	3	15502860	C	G	0.187873	-0.0179984	0.0276339	0.514841	-0.162073	0.0118719	1.96949e-42	0.111052	0.170697	0.515319	0.0864653	0.201132	20	0.839171	1.12 (0.8-1.56)
ENSG00000105968	H2AFV	7	44877036	rs3801403	7	44882104	C	T	0.167992	0.0184541	0.0283484	0.515062	-0.103732	0.010386	1.7271e-23	-0.177902	0.273866	0.515953	0.467806	0.706265	20	0.839171	0.84 (0.49-1.43)
ENSG00000131051	RBM39	20	34310882	rs1886695	20	34180535	G	A	0.215706	-0.0173936	0.0268333	0.51685	0.123397	0.00958038	5.81849e-38	-0.140956	0.21773	0.51738	0.410013	0.718991	20	0.839171	0.87 (0.57-1.33)
ENSG00000139687	RB1	13	48967004	rs9535032	13	49012265	G	A	0.289264	0.0162095	0.0252355	0.52066	-0.16208	0.00868075	8.49251e-78	-0.100009	0.15579	0.520906	0.743021	0.212339	20	0.839171	0.9 (0.67-1.23)
ENSG00000128989	ARPP19	15	52850661	rs2049518	15	52848411	G	A	0.120278	-0.0199066	0.0316475	0.529343	-0.482536	0.0132654	1.0351e-289	0.0412541	0.0655956	0.529404	0.293423	0.764951	20	0.839171	1.04 (0.92-1.19)
ENSG00000130726	TRIM28	19	59058773	rs7257669	19	59064939	C	T	0.263419	0.0179664	0.0286571	0.530697	0.149997	0.0094815	2.26494e-56	0.119778	0.191201	0.531019	0.153467	0.232216	20	0.839171	1.13 (0.77-1.64)
ENSG00000167768	KRT1	12	53071355	rs2741159	12	53071382	C	A	0.382704	-0.0143289	0.0228774	0.531096	0.771931	0.00742929	0	-0.0185624	0.0296371	0.531103	0.0664909	0.501496	20	0.839171	0.98 (0.93-1.04)
ENSG00000169045	HNRNPH1	5	179051482	rs6876679	5	179053197	C	T	0.347913	0.014461	0.0231648	0.532453	-0.379979	0.00812382	0	-0.0380573	0.0609687	0.532489	0.844911	0.205908	20	0.839171	0.96 (0.85-1.08)
ENSG00000149480	MTA2	11	62364999	rs34065644	11	62371938	T	C	0.269384	-0.0152505	0.0244669	0.533079	0.078839	0.00893157	1.0752e-18	-0.193439	0.311112	0.534096	0.572536	0.972028	20	0.839171	0.82 (0.45-1.52)
ENSG00000130725	UBE2M	19	59068703	rs3794964	19	59070916	C	T	0.263419	0.0178064	0.0286676	0.534511	0.159618	0.0157151	3.08421e-24	0.111557	0.179937	0.535274	0.535274	0.120777	20	0.839171	1.12 (0.79-1.59)
ENSG00000138385	SSB	2	170658508	rs2353707	2	170654265	A	G	0.318091	0.0146619	0.0242661	0.545701	-0.109591	0.0140519	6.24e-15	-0.133788	0.222088	0.546902	0.546902	0.0121659	20	0.842794	0.87 (0.57-1.35)
ENSG00000197956	S100A6	1	153507897	rs2480695	1	153508996	G	T	0.0914513	-0.0239308	0.0397255	0.546906	-0.153224	0.0141843	3.35322e-27	0.156181	0.259667	0.547527	0.547527	0.320101	20	0.842794	1.17 (0.7-1.94)
ENSG00000116017	ARID3A	19	950860	rs34913310	19	958284	A	G	0.106362	-0.0295452	0.0489214	0.545889	0.0869614	0.0147808	4.0192e-09	-0.339751	0.56552	0.54799	0.54799	0.990198	16	0.842794	0.71 (0.23-2.16)
ENSG00000124532	MRS2	6	24414481	rs12523750	6	24399680	A	G	0.309145	-0.0148879	0.02588	0.565111	0.278613	0.00877355	2.62379e-221	-0.0534358	0.0929041	0.565175	0.232937	0.0181905	20	0.863758	0.95 (0.79-1.14)
ENSG00000164687	FABP5	8	82194805	rs118019635	8	82193282	A	C	0.0854871	-0.0281307	0.0494787	0.569667	-0.454697	0.0324297	1.15969e-44	0.0618669	0.108906	0.569984	0.569984	0.664236	7	0.865663	1.06 (0.86-1.32)
ENSG00000096717	SIRT1	10	69661287	rs10997832	10	69607395	C	G	0.331014	-0.013511	0.0240204	0.573789	0.712669	0.0121184	0	-0.0189582	0.0337063	0.573807	0.298616	0.137924	20	0.865766	0.98 (0.92-1.05)
ENSG00000141510	TP53	17	7577976	rs35850753	17	7578671	T	C	0.0248509	-0.0507568	0.0924587	0.583028	-0.250815	0.0265931	4.03878e-21	0.202367	0.369257	0.583665	0.861962	0.991014	19	0.865766	1.22 (0.59-2.52)
ENSG00000101367	MAPRE1	20	31422955	rs4911268	20	31438954	G	A	0.159046	0.0155636	0.0287281	0.587988	0.22976	0.0166899	4.05939e-43	0.0677384	0.125132	0.588277	0.359623	0.144214	20	0.865766	1.07 (0.84-1.37)
ENSG00000111640	GAPDH	12	6645315	rs9634157	12	6648198	G	A	0.220676	0.0148602	0.0274527	0.588299	-0.395194	0.0112926	2.5972e-268	-0.0376023	0.0694747	0.588344	0.342264	0.383492	20	0.865766	0.96 (0.84-1.1)
ENSG00000171720	HDAC3	5	141008440	rs1421896	5	141016288	T	G	0.417495	0.0121508	0.0224771	0.588793	-0.123642	0.0121846	3.40311e-24	-0.098274	0.182049	0.589321	0.589321	0.526421	20	0.865766	0.91 (0.63-1.3)
ENSG00000165092	ALDH1A1	9	75605468	rs7867580	9	75852207	A	G	0.260437	-0.0135058	0.0251594	0.591399	-0.377355	0.00882336	0	0.0357907	0.0666783	0.591429	0.21864	0.206727	20	0.865766	1.04 (0.91-1.18)
ENSG00000163565	IFI16	1	158997351	rs1057027	1	159002377	C	A	0.162028	0.0152265	0.029463	0.605294	0.23814	0.00999898	2.25857e-125	0.0639396	0.123751	0.605379	0.93556	0.745296	20	0.876438	1.07 (0.84-1.36)
ENSG00000111196	MAGOHB	12	10762417	rs2305853	12	10765779	G	A	0.476143	-0.0114221	0.0221236	0.605654	-0.154595	0.0117742	2.21661e-39	0.0738841	0.143217	0.605932	0.787313	0.877584	20	0.876438	1.08 (0.81-1.43)
ENSG00000167460	TPM4	19	16195822	rs57843631	19	16206012	T	C	0.0188867	0.0453345	0.0891106	0.610931	-0.854014	0.0411402	1.02511e-95	-0.053084	0.104375	0.611038	0.981623	0.543798	9	0.877162	0.95 (0.77-1.16)
ENSG00000101161	PRPF6	20	62638470	rs817359	20	62620057	C	A	0.172962	0.0144217	0.0285623	0.613615	0.348876	0.0100462	3.06219e-264	0.0413376	0.0818781	0.613652	0.209852	0.130236	20	0.877162	1.04 (0.89-1.22)
ENSG00000117450	PRDX1	1	45982713	rs2356561	1	45980862	T	G	0.305169	-0.0117101	0.0236635	0.6207	0.203785	0.00835199	1.72696e-131	-0.057463	0.116144	0.620772	0.810839	0.610075	20	0.878941	0.94 (0.75-1.19)
ENSG00000136261	BZW2	7	16715952	rs818586	7	16693122	G	C	0.473161	-0.0111345	0.0227857	0.625082	0.113529	0.00800117	1.07181e-45	-0.0980766	0.200824	0.625287	0.0977898	0.923709	20	0.878941	0.91 (0.61-1.34)
ENSG00000248746	ACTN3	11	66322333	rs1815739	11	66328095	T	C	0.434394	0.0107352	0.0221168	0.627401	-0.16751	0.00800941	3.97627e-97	-0.0640868	0.132068	0.627494	0.591577	0.67433	20	0.878941	0.94 (0.72-1.22)
ENSG00000106682	EIF4H	7	73600003	rs1636967	7	73549169	A	C	0.27833	0.0118429	0.0247131	0.631786	-0.183529	0.0143996	3.30691e-37	-0.0645287	0.13475	0.632027	0.632027	0.788445	20	0.878941	0.94 (0.72-1.22)
ENSG00000115816	CEBPZ	2	37443805	rs3213745	2	37458711	A	G	0.423459	-0.0107341	0.0224772	0.632968	-0.407864	0.00780434	0	0.0263178	0.0551118	0.632982	0.7897	0.0558565	20	0.878941	1.03 (0.92-1.14)
ENSG00000063854	HAGH	16	1861408	rs111688244	16	1898638	A	G	0.128231	-0.0144406	0.0321171	0.652981	0.372002	0.0117625	1.61134e-219	-0.0388187	0.0863447	0.653014	0.432916	0.526056	20	0.896887	0.96 (0.81-1.14)
ENSG00000169217	CD2BP2	16	30364384	rs7404540	16	30423878	T	C	0.276342	-0.0113748	0.0253035	0.653046	-0.105218	0.00905473	3.25373e-31	0.108107	0.240667	0.653288	0.0526941	0.0495803	20	0.896887	1.11 (0.7-1.79)
ENSG00000100612	DHRS7	14	60623706	rs453730	14	60604297	A	G	0.111332	0.0163771	0.0375832	0.663014	-0.364199	0.0118883	4.17413e-206	-0.0449674	0.103205	0.663046	0.167793	0.936405	20	0.903925	0.96 (0.78-1.17)
ENSG00000169813	HNRNPF	10	43892839	rs2393949	10	44014299	T	C	0.307157	0.0102846	0.0238114	0.665799	-0.193669	0.00844537	2.22849e-116	-0.0531041	0.122971	0.665855	0.952524	0.438309	20	0.903925	0.95 (0.75-1.21)
ENSG00000117519	CNN3	1	95377670	rs115786643	1	95395218	C	A	0.0258449	0.0235936	0.0558826	0.67288	-0.528091	0.0287106	1.4783e-75	-0.0446771	0.105848	0.672961	0.570019	0.862425	20	0.904053	0.96 (0.78-1.18)
ENSG00000143420	ENSA	1	150587707	rs11576175	1	150727394	A	G	0.0914513	-0.0165691	0.0392717	0.673091	-0.128959	0.01345	8.98084e-22	0.128484	0.304824	0.673389	0.169913	0.468579	20	0.904053	1.14 (0.63-2.07)
ENSG00000133246	PRAM1	19	8561468	rs7508201	19	8559154	T	G	0.260437	0.0102172	0.0252571	0.685826	-0.282496	0.0132216	2.75675e-101	-0.0361674	0.0894228	0.685879	0.40081	0.574164	20	0.911799	0.96 (0.81-1.15)
ENSG00000163931	TKT	3	53274395	rs141078441	3	53286932	T	C	0.17495	-0.0114474	0.0283777	0.686657	-0.817231	0.0136859	0	0.0140076	0.034725	0.686664	0.0129292	0.330184	20	0.911799	1.01 (0.95-1.09)
ENSG00000085872	CHERP	19	16641020	rs8103548	19	16714966	C	T	0.0775348	-0.0197855	0.0496374	0.690188	-0.121858	0.0154666	3.3054e-15	0.162365	0.407859	0.690563	0.690563	0.588804	18	0.911994	1.18 (0.53-2.62)
ENSG00000203814	HIST2H2BF	1	149769086	rs192504603	1	149787813	C	T	0.0168986	0.0462843	0.119086	0.697526	0.760171	0.0574512	5.76473e-40	0.0608867	0.156725	0.69765	0.853328	0.0603808	6	0.916373	1.06 (0.78-1.44)
ENSG00000111641	NOP2	12	6671943	rs3764909	12	6677197	A	C	0.028827	-0.0438348	0.121615	0.718519	0.157669	0.0265446	2.8537e-09	-0.278017	0.772748	0.719013	0.719013	0.942183	12	0.926083	0.76 (0.17-3.44)
ENSG00000064666	CNN2	19	1032640	rs113337161	19	1055718	T	C	0.0874751	-0.0176847	0.049448	0.720611	-0.681461	0.01811	7.21583e-301	0.0259511	0.0725651	0.720624	0.559091	0.81718	20	0.926083	1.03 (0.89-1.18)
ENSG00000170571	EMB	5	49715554	rs555704	5	49572900	T	G	0.332008	0.00847793	0.023794	0.721612	-0.310503	0.00912409	7.72715e-254	-0.0273039	0.0766349	0.721627	0.149553	0.126469	10	0.926083	0.97 (0.84-1.13)
ENSG00000108055	SMC3	10	112345921	rs79110044	10	112333696	A	G	0.0994036	-0.0134989	0.0381689	0.723593	-0.16147	0.0183685	1.4876e-18	0.0835999	0.236575	0.723807	0.723807	0.372103	20	0.926083	1.09 (0.68-1.73)
ENSG00000145833	DDX46	5	134142646	rs112871312	5	134094512	G	T	0.028827	-0.0253389	0.0718779	0.724443	0.201218	0.0259952	9.89491e-15	-0.125927	0.357584	0.724717	0.891284	0.271316	20	0.926083	0.88 (0.44-1.78)
ENSG00000120265	PCMT1	6	150101567	rs12195866	6	150014470	G	A	0.369781	0.00797729	0.0229278	0.727892	0.250087	0.00805614	1.41804e-211	0.0318981	0.0916852	0.727909	0.0492774	0.647636	20	0.926083	1.03 (0.86-1.24)
ENSG00000140319	SRP14	15	40329664	rs72731415	15	40331699	G	A	0.333002	0.00799543	0.0240221	0.739258	0.511301	0.00915563	0	0.0156374	0.0469831	0.739262	0.530576	0.720013	20	0.935629	1.02 (0.93-1.11)
ENSG00000145741	BTF3	5	72797846	rs2951911	5	72811094	A	C	0.351889	-0.00773571	0.0236345	0.743437	0.0877964	0.00858661	1.53539e-24	-0.0881096	0.269335	0.743564	0.118953	0.12686	20	0.936197	0.92 (0.54-1.55)
ENSG00000171490	RSL1D1	16	11937249	rs28880613	16	12018374	G	A	0.0308151	-0.0324845	0.102413	0.751098	-0.169678	0.0276944	8.9664e-10	0.191448	0.60438	0.75142	0.75142	0.799068	5	0.941211	1.21 (0.37-3.96)
ENSG00000171988	JMJD1C	10	65076351	rs9919429	10	65313819	G	A	0.485089	0.00654617	0.0218823	0.764823	0.0522472	0.00805166	8.64078e-11	0.125292	0.419267	0.765065	0.765065	0.550307	20	0.950841	1.13 (0.5-2.58)
ENSG00000185811	IKZF1	7	50408259	rs72645704	7	50468334	T	C	0.0417495	-0.0161275	0.05571	0.772207	0.987119	0.018029	0	-0.0163379	0.0564377	0.77221	0.00234975	0.464146	20	0.950841	0.98 (0.88-1.1)
ENSG00000068903	SIRT2	19	39379849	rs2015	19	39369369	G	T	0.389662	-0.00671264	0.0241068	0.780664	0.0760785	0.00816031	1.131e-20	-0.0882331	0.317009	0.780759	0.969308	0.923348	20	0.950841	0.92 (0.49-1.7)
ENSG00000111642	CHD4	12	6697945	rs7969177	12	6712980	A	G	0.134195	0.00902688	0.0328415	0.783422	-0.148466	0.0109428	6.24998e-42	-0.0608012	0.221252	0.783466	0.79529	0.827993	20	0.950841	0.94 (0.61-1.45)
ENSG00000188846	RPL14	3	40501322	rs2276868	3	40498845	C	T	0.317097	0.00640313	0.0241667	0.791043	0.321557	0.00949474	2.04682e-251	0.0199129	0.0751574	0.791049	0.153317	0.779269	20	0.950841	1.02 (0.88-1.18)
ENSG00000088205	DDX18	2	118581090	rs1052628	2	118589911	G	A	0.139165	0.00797414	0.0307707	0.795521	-0.261372	0.0158954	9.3831e-61	-0.0305088	0.117742	0.795546	0.646454	0.736571	20	0.950841	0.97 (0.77-1.22)
ENSG00000170142	UBE2E1	3	23890100	rs3762767	3	23847211	A	C	0.262425	-0.00637554	0.0246332	0.795775	-0.0722035	0.00883418	3.00319e-16	0.0882996	0.341335	0.795875	0.795875	0.818637	20	0.950841	1.09 (0.56-2.13)
ENSG00000108654	DDX5	17	62500025	rs1991401	17	62502435	G	A	0.358847	0.00704308	0.0277303	0.799507	-0.584066	0.011711	0	-0.0120587	0.0474787	0.79951	0.444115	0.74482	20	0.950841	0.99 (0.9-1.08)
ENSG00000165732	DDX21	10	70730356	rs1935194	10	70655357	G	A	0.0944334	0.00889256	0.0355523	0.80249	-0.130236	0.0147066	8.32347e-19	-0.0682804	0.273093	0.802567	0.802567	0.391171	20	0.950841	0.93 (0.55-1.6)
ENSG00000124942	AHNAK	11	62262361	rs2513059	11	62193981	C	T	0.279324	0.00625395	0.0253156	0.804878	0.149647	0.008925	4.24024e-63	0.0417913	0.169187	0.804899	0.304941	0.976179	20	0.950841	1.04 (0.75-1.45)
ENSG00000167491	GATAD2A	19	19558189	rs4808200	19	19554803	A	G	0.327038	0.00549364	0.0228261	0.809808	0.484772	0.00793692	0	0.0113324	0.0470866	0.809809	0.189284	0.00688745	20	0.950841	1.01 (0.92-1.11)
ENSG00000167005	NUDT21	16	56474578	rs4784669	16	56481282	A	G	0.373757	0.0053015	0.0222185	0.81141	0.103071	0.00813157	8.09451e-37	0.0514354	0.215603	0.811442	0.731328	0.638602	20	0.950841	1.05 (0.69-1.61)
ENSG00000134884	ARGLU1	13	107207266	rs61965347	13	107223316	A	C	0.319085	-0.005673	0.0244321	0.816387	-0.0933512	0.00855821	1.0579e-27	0.0607706	0.261782	0.816428	0.761513	0.916203	20	0.950841	1.06 (0.64-1.78)
ENSG00000104325	DECR1	8	91038976	rs17623400	8	91138237	T	C	0.0745527	0.0111629	0.0484851	0.81791	-1.19954	0.0261742	0	-0.00930596	0.0404201	0.817913	0.759693	0.767648	11	0.950841	0.99 (0.92-1.07)
ENSG00000070756	PABPC1	8	101716540	rs2173214	8	101821313	C	T	0.146123	0.0071772	0.0315304	0.819936	0.285012	0.0251911	1.1187e-29	0.0251821	0.110651	0.819971	0.661049	0.768641	12	0.950841	1.03 (0.83-1.27)
ENSG00000143614	GATAD2B	1	153836326	rs6427310	1	153815770	T	C	0.187873	0.00664197	0.0294556	0.821598	-0.0947254	0.0153511	6.8031e-10	-0.0701181	0.311165	0.821715	0.821715	0.620956	17	0.950841	0.93 (0.51-1.72)
ENSG00000107223	EDF1	9	139758654	rs7019752	9	139823670	T	C	0.110338	-0.00891219	0.0408663	0.827365	-0.0792283	0.0137277	7.8616e-09	0.112487	0.516172	0.827487	0.827487	0.336208	15	0.952687	1.12 (0.41-3.08)
ENSG00000143320	CRABP2	1	156672503	rs12143060	1	156740026	T	G	0.0328032	-0.0117743	0.055218	0.831145	-0.47855	0.0195304	1.37903e-132	0.0246041	0.11539	0.831151	0.084567	0.0253203	20	0.952687	1.02 (0.82-1.29)
ENSG00000100201	DDX17	22	38891555	rs2267390	22	38889657	T	C	0.304175	-0.00501671	0.0250473	0.841254	0.230509	0.00846148	2.05585e-163	-0.0217636	0.108664	0.841258	0.380911	0.274538	20	0.956917	0.98 (0.79-1.21)
ENSG00000108518	PFN1	17	4850651	rs56377005	17	4802829	A	G	0.0109344	0.0201102	0.101675	0.84321	0.855369	0.0778287	4.25041e-28	0.0235105	0.118886	0.843235	0.807423	0.0842587	20	0.956917	1.02 (0.81-1.29)
ENSG00000160049	DFFA	1	10524581	rs7548453	1	10589836	A	G	0.506958	0.00406005	0.0220711	0.85405	-0.205329	0.00790492	9.54201e-149	-0.0197734	0.107494	0.854054	0.725714	0.926194	20	0.956917	0.98 (0.79-1.21)
ENSG00000198668	CALM1	14	90868725	rs7150626	14	90858484	C	T	0.204771	0.00521507	0.0290316	0.85744	0.235472	0.00947816	3.03229e-136	0.0221474	0.123295	0.857443	0.545485	0.135398	20	0.956917	1.02 (0.8-1.3)
ENSG00000173473	SMARCC1	3	47725179	rs78216580	3	47952509	T	C	0.0208748	-0.0218146	0.124253	0.860635	-0.265478	0.0312122	1.8066e-17	0.0821708	0.468135	0.860665	0.751204	0.644638	18	0.956917	1.09 (0.43-2.72)
ENSG00000119707	RBM25	14	73556633	rs75970691	14	73512547	G	A	0.054672	-0.00774558	0.0449394	0.863157	-0.216655	0.017772	3.47988e-34	0.0357509	0.207445	0.863171	0.128037	0.38444	20	0.956917	1.04 (0.69-1.56)
ENSG00000132604	TERF2	16	69415969	rs9939870	16	69396585	T	C	0.247515	-0.00426752	0.0250306	0.864623	-0.192535	0.00909849	2.17605e-99	0.0221649	0.13001	0.864628	0.703366	0.881115	20	0.956917	1.02 (0.79-1.32)
ENSG00000104131	EIF3J	15	44842241	rs111356973	15	44853186	T	G	0.0188867	-0.0141975	0.0843453	0.866327	0.233207	0.0225967	5.69847e-25	-0.0608792	0.361723	0.866345	0.866345	0.844544	20	0.956917	0.94 (0.46-1.91)
ENSG00000100353	EIF3D	22	36916190	rs7288480	22	36922822	C	G	0.136183	0.00483763	0.0315235	0.878035	0.215102	0.0110066	4.7318e-85	0.0224899	0.146556	0.878039	0.183622	0.221303	20	0.965445	1.02 (0.77-1.36)
ENSG00000162613	FUBP1	1	78427267	rs113280262	1	78429215	G	A	0.0397614	0.00936878	0.0639612	0.883546	0.155202	0.0253002	8.5481e-10	0.0603652	0.412234	0.883579	0.087477	0.995536	20	0.96716	1.06 (0.47-2.38)
ENSG00000074800	ENO1	1	8930184	rs914994	1	8917212	T	G	0.284294	-0.00338568	0.0242979	0.889181	-0.283462	0.0128105	1.72229e-108	0.011944	0.08572	0.889183	0.396174	0.212381	20	0.967396	1.01 (0.86-1.2)
ENSG00000094916	CBX5	12	54649305	rs3803044	12	54626010	G	A	0.146123	0.00455584	0.0334749	0.891744	0.106165	0.0113223	6.8134e-21	0.042913	0.315344	0.891756	0.987599	0.841187	20	0.967396	1.04 (0.56-1.94)
ENSG00000100836	PABPN1	14	23792946	rs1950252	14	23778698	A	G	0.0616302	-0.00528394	0.0434807	0.903276	-0.104407	0.0146224	9.31949e-13	0.0506091	0.416515	0.90329	0.450821	0.249992	18	0.968347	1.05 (0.46-2.38)
ENSG00000067057	PFKP	10	3144808	rs34538474	10	3139540	G	A	0.382704	0.00272902	0.0231274	0.906068	0.457736	0.00776186	0	0.00596199	0.0505257	0.906068	0.911542	0.964089	20	0.968347	1.01 (0.91-1.11)
ENSG00000158545	ZC3H18	16	88667581	rs11646542	16	88703061	T	G	0.463221	-0.0027501	0.0239215	0.908474	-0.0861039	0.0086554	2.57301e-23	0.0319393	0.27784	0.90848	0.612622	0.793329	20	0.968347	1.03 (0.6-1.78)
ENSG00000180370	PAK2	3	196513123	rs2084385	3	196553867	A	G	0.138171	-0.00415183	0.0361523	0.90857	0.182524	0.0131547	8.9543e-44	-0.0227467	0.198075	0.908573	0.705357	0.221763	20	0.968347	0.98 (0.66-1.44)
ENSG00000153201	RANBP2	2	109369102	rs826546	2	109378008	T	G	0.235586	0.00264915	0.0261055	0.91917	0.121278	0.010123	4.50149e-33	0.0218437	0.215262	0.919173	0.540935	0.592598	20	0.971409	1.02 (0.67-1.56)
ENSG00000179051	RCC2	1	17749738	rs12035179	1	17793114	C	T	0.410537	-0.00230636	0.022804	0.91944	0.217205	0.00836493	1.19325e-148	-0.0106184	0.104989	0.919441	0.676843	0.955017	20	0.971409	0.99 (0.81-1.22)
ENSG00000124571	XPO5	6	43516942	rs55671916	6	43491335	C	T	0.0656064	0.00414582	0.0456212	0.927592	0.101073	0.0179373	1.7526e-08	0.0410179	0.451426	0.927601	0.927601	0.645679	8	0.975788	1.04 (0.43-2.52)
ENSG00000037474	NSUN2	5	6616378	rs2303711	5	6602544	T	C	0.324056	-0.00174332	0.0244603	0.943182	0.689315	0.00745879	0	-0.00252906	0.0354849	0.943182	0.684911	0.504135	20	0.984946	1 (0.93-1.07)
ENSG00000160208	RRP1B	21	45097693	rs2329443	21	45059431	C	T	0.38171	-0.00155253	0.0222665	0.944413	0.173753	0.00810587	6.24948e-102	-0.00893528	0.128151	0.944413	0.0623235	0.191664	20	0.984946	0.99 (0.77-1.27)
ENSG00000100097	LGALS1	22	38073714	rs62236671	22	38069305	A	G	0.338966	-0.00142608	0.0233647	0.951331	-0.297678	0.00893676	2.82246e-243	0.00479067	0.0784898	0.951331	0.107728	0.542487	20	0.985824	1 (0.86-1.17)
ENSG00000124201	ZNFX1	20	47874723	rs13038866	20	47849216	A	G	0.203777	-0.0016132	0.0275866	0.953368	-0.240039	0.00955751	3.39363e-139	0.00672056	0.114926	0.953368	0.00466642	0.177655	20	0.985824	1.01 (0.8-1.26)
ENSG00000131876	SNRPA1	15	101828601	rs12102173	15	101839557	A	G	0.33002	0.00115374	0.0235334	0.960899	-0.0822967	0.0125813	6.10271e-11	-0.0140192	0.285966	0.9609	0.9609	0.570831	20	0.988114	0.99 (0.56-1.73)
ENSG00000116161	CACYBP	1	174974575	rs332783	1	174688398	A	G	0.388668	0.00101895	0.0224166	0.963745	-0.0566379	0.00821982	5.5636e-12	-0.0179906	0.395798	0.963745	0.963745	0.385022	19	0.988114	0.98 (0.45-2.13)
ENSG00000136872	ALDOB	9	104190482	rs4577	9	104184022	A	G	0.371769	0.000903134	0.0223602	0.967782	-0.133101	0.0083216	1.39352e-57	-0.00678534	0.167995	0.967782	0.705657	0.641948	20	0.988114	0.99 (0.71-1.38)
ENSG00000116288	PARK7	1	8029958	rs35675666	1	8021973	T	G	0.16004	0.00100121	0.0302212	0.973571	0.409378	0.0107042	0	0.00244569	0.0738224	0.973571	0.323378	0.625513	20	0.989865	1 (0.87-1.16)
ENSG00000161800	RACGAP1	12	50398812	rs60042968	12	50381442	G	T	0.0656064	-0.000782579	0.0406119	0.984626	0.219643	0.0162984	2.15359e-41	-0.00356296	0.1849	0.984626	0.984626	0.65798	20	0.996934	1 (0.69-1.43)
ENSG00000118418	HMGN3	6	79927684	rs17787027	6	79986247	G	T	0.0646123	-0.000199877	0.0434169	0.996327	-0.21177	0.0154006	5.03691e-43	0.00094384	0.205019	0.996327	0.154704	0.640078	20	0.997573	1 (0.67-1.5)
ENSG00000160633	SAFB	19	5645767	rs2184854	19	5638815	T	C	0.346918	0.000104798	0.0235923	0.996456	0.0567636	0.0083811	1.2631e-11	0.00184622	0.415623	0.996456	0.996456	0.978125	20	0.997573	1 (0.44-2.26)
ENSG00000197971	MBP	18	74768211	rs470929	18	74723459	T	C	0.440358	-6.9331e-05	0.0227962	0.997573	-0.494133	0.00829717	0	0.000140308	0.0461337	0.997573	0.919716	0.458288	20	0.997573	1 (0.91-1.09)
