# Supplementary material for: Multiomics Mendelian Randomization Identifies Lactylation‐Related Molecular Traits in Type 1 Diabetes
Source: J Diabetes Res. 2026 Jul 3;2026:9544974. doi: 10.1155/jdr/9544974 (PMC13329454; doi:10.1155/jdr/9544974)
Supplement: Supplementary file 7 — Supporting Information 7 Table S5. SMR results for associations between blood pQTLs of lactylation‐related genes and T1D in the GCST90000529 dataset. pQTLs meeting SMR (p_SMR < 0.05, p_SMR_multi < 0.05, and p_HEIDI > 0.01) and colocalization criteria (PPH4 > 0.5 and PPH3 < 0.5) are highlighted in red. [file JDR-2026-9544974-s005.xlsx]

## Sheet: Sheet1
Table S5. SMR results for associations between blood pQTLs of lactylation-related genes and T1D in the GCST90000529 dataset. pQTLs meeting SMR (p_SMR < 0.05, p_SMR_multi < 0.05, and p_HEIDI > 0.01) and colocalization criteria (PPH4 > 0.5 and PPH3 < 0.5) are highlighted in red.
probeID	Protein	ProbeChr	Probe_bp	topSNP	topSNP_chr	topSNP_bp	A1	A2	Freq	b_GWAS	se_GWAS	p_GWAS	b_eQTL	se_eQTL	p_eQTL	b_SMR	se_SMR	p_SMR	p_SMR_multi	p_HEIDI	nsnp_HEIDI	p_FDR	OR SMR 95% CI	PP.H4.abf p12 = 5e-05	PP.H3.abf p12 = 1e-05
ENSA	Alpha-endosulfine	1	150615232	rs12119250	1	150556409	A	G	0.0755467	0.146192	0.0466348	0.00171959	0.102683	0.0169293	1.31613e-09	1.42372	0.511234	0.00535501	0.00535501	0.655964	18	0.109778	4.15 (1.52-11.31)	0.91	0.02
RPL14	60S ribosomal protein L14	3	40462940	rs41485644	3	40458560	A	G	0.0447316	-0.132184	0.0590884	0.0252828	-0.118313	0.0180945	6.20869e-11	1.11724	0.527845	0.0342935	0.0342935	0.30607	7	0.261545	3.06 (1.09-8.6)	0.55	0.01
PARK7	Protein/nucleic acid deglycase DJ-1	1	7969898	rs3766606	1	7962137	T	G	0.161034	0.000723388	0.030162	0.980866	0.20857	0.00980743	2.3179e-100	0.00346832	0.144613	0.980866	0.726074	0.567847	20	0.980866	1 (0.76-1.33)
ENO1	Alpha-enolase	1	8870095	rs59905044	1	8730072	G	A	0.0228628	-0.0448169	0.0724812	0.536362	-0.170635	0.0217354	4.14191e-15	0.262648	0.426089	0.53762	0.703362	0.323045	3	0.834628	1.3 (0.56-3)
PRDX1	Peroxiredoxin-1	1	45526823	rs487174	1	45543864	G	A	0.916501	0.0547294	0.0379197	0.148937	0.108315	0.0124774	3.92646e-18	0.50528	0.354893	0.154518	0.344918	0.0740544	14	0.57593	1.66 (0.83-3.32)
SLC16A1	Monocarboxylate transporter 1	1	112934720	rs6681552	1	112891643	A	G	0.550696	-0.028619	0.0224111	0.201602	-0.0613973	0.00771394	1.73062e-15	0.466128	0.369686	0.207353	0.407912	0.0423465	20	0.62125	1.59 (0.77-3.29)
S100A11	Protein S100-A11	1	152040206	rs2999553	1	152040058	C	G	0.0328032	0.126247	0.0583186	0.0304049	0.326276	0.0181519	3.06967e-72	0.386932	0.180032	0.031615	0.109803	0.33692	16	0.261545	1.47 (1.03-2.1)
S100A4	Protein S100-A4	1	153546874	rs56350425	1	153548044	C	T	0.0516899	-0.0870076	0.0529525	0.100357	0.361045	0.0169052	3.35734e-101	-0.240988	0.147098	0.101363	0.190535	0.364733	19	0.466564	0.79 (0.59-1.05)
HDGF	Hepatoma-derived growth factor	1	156754517	rs3806417	1	156741831	A	C	0.333996	0.0138761	0.0234957	0.554801	1.14633	0.00799834	0	0.0121048	0.0204966	0.554804	0.00130544	0.00200651	20	0.834628	1.01 (0.97-1.05)
MNDA	Myeloid cell nuclear differentiation antigen	1	158840428	rs2820121	1	158848185	C	T	0.582505	0.0265284	0.022197	0.232034	0.0411647	0.00733688	2.01563e-08	0.644445	0.551321	0.242439	0.242439	0.300936	16	0.62125	1.9 (0.65-5.61)
CACYBP	Calcyclin-binding protein	1	175005595	rs61826823	1	174018025	T	C	0.116302	-0.0020345	0.0337412	0.951919	-0.170282	0.011988	8.60591e-46	0.0119478	0.198151	0.951919	0.165664	0.523356	20	0.975717	1.01 (0.69-1.49)
TPR	Nucleoprotein TPR	1	186343672	rs12096032	1	186813993	T	C	0.0139165	0.163759	0.181886	0.36794	0.281594	0.0410899	7.22603e-12	0.581543	0.651466	0.372035	0.372035			0.735212	1.79 (0.5-6.41)
PFKFB2	6-phosphofructo-2-kinase/fructose-2,6-bisphosphatase 2	1	207057695	rs1560	1	207077286	G	A	0.44334	0.0272408	0.0224557	0.225096	-0.188351	0.00742106	4.13036e-142	-0.144628	0.119359	0.225625	0.149984	0.695106	20	0.62125	0.87 (0.68-1.09)
PARP1	Poly [ADP-ribose] polymerase 1	1	226384182	rs2793658	1	226399741	G	A	0.154076	0.0664941	0.0307236	0.0304441	-0.160882	0.0103359	1.25025e-54	-0.41331	0.192807	0.0320616	0.103448	0.158114	20	0.261545	0.66 (0.45-0.97)
TOP2B	DNA topoisomerase 2-beta	3	25631444	rs901952	3	25676356	G	A	0.188867	0.0504514	0.0279298	0.0708611	0.0946583	0.00954497	3.50833e-23	0.532984	0.299913	0.0755474	0.0755474	0.5644	18	0.442492	1.7 (0.95-3.07)
LAP3	Cytosol aminopeptidase	4	17592585	rs114838597	4	17578371	T	C	0.0198807	-0.0723862	0.0726491	0.319065	0.143116	0.023468	1.07164e-09	-0.505787	0.514355	0.325439	0.325439	0.975334	14	0.735212	0.6 (0.22-1.65)
XRCC4	DNA repair protein XRCC4	5	83215642	rs1056503	5	83353158	G	T	0.140159	-0.00497226	0.0366182	0.89199	0.102182	0.0124538	2.3078e-16	-0.0486608	0.358411	0.892005	0.892005	0.598834	18	0.937748	0.95 (0.47-1.92)
FABP5	Fatty acid-binding protein 5	8	81282656	rs118019635	8	81281047	A	C	0.0854871	-0.0281307	0.0494787	0.569667	-0.199588	0.0143706	7.42162e-44	0.140944	0.248112	0.56999	0.56999	0.83968	6	0.834628	1.15 (0.71-1.87)
DECR1	2,4-dienoyl-CoA reductase, mitochondrial	8	90027519	rs11784961	8	90529766	C	T	0.0139165	-0.0741315	0.0824622	0.368666	-0.172084	0.0311557	3.32583e-08	0.430787	0.485503	0.374917	0.374917			0.735212	1.54 (0.59-3.98)
ALDH1A1	Retinal dehydrogenase 1	9	72990556	rs2210103	9	72937217	A	G	0.277336	0.0406223	0.0246658	0.0995768	0.0893224	0.0080721	1.84288e-28	0.454783	0.279185	0.10332	0.211063	0.265415	20	0.466564	1.58 (0.91-2.72)
HSDL2	Hydroxysteroid dehydrogenase-like protein 2	9	112426242	rs62569992	9	112431249	T	G	0.172962	-0.0147114	0.0307475	0.632324	0.774775	0.0105827	0	-0.0189879	0.0396865	0.632331	0.605293	0.272583	20	0.864186	0.98 (0.91-1.06)
EDF1	Endothelial differentiation-related factor 1	9	136864214	rs7048838	9	136919355	A	G	0.742545	0.00980639	0.026	0.706048	-0.0473338	0.00862849	4.11709e-08	-0.207175	0.550587	0.706709	0.706709	0.677108	9	0.91319	0.81 (0.28-2.39)
RBM17	Splicing factor 45	10	6103246	rs11256719	10	6098857	A	G	0.0337972	0.180091	0.0611279	0.0032177	-0.377372	0.0198556	1.52548e-80	-0.477224	0.163918	0.00359852	0.000317275	0.000175527	16	0.109778	0.62 (0.45-0.86)
NUDT5	ADP-sugar pyrophosphatase	10	12180737	rs12248718	10	12200327	G	A	0.291252	-0.0293674	0.0244658	0.230006	0.0619191	0.00819566	4.18506e-14	-0.474286	0.400081	0.23583	0.264015	0.975923	20	0.62125	0.62 (0.28-1.36)
LSP1	Lymphocyte-specific protein 1	11	1871586	rs74047629	11	1873584	C	A	0.0656064	0.120199	0.0576092	0.0369375	0.266918	0.0151902	4.0597e-69	0.450321	0.217347	0.0382749	0.0845788	0.480787	20	0.261545	1.57 (1.02-2.4)
AHNAK	Neuroblast differentiation-associated protein AHNAK	11	62494888	rs75436331	11	62529975	C	T	0.0258449	0.0123757	0.0683615	0.856341	-0.472689	0.0224349	1.51844e-98	-0.0261815	0.144628	0.856346	0.390704	0.0198252	6	0.927332	0.97 (0.73-1.29)
CWC15	Spliceosome-associated protein CWC15 homolog	11	94968103	rs11020992	11	94976195	C	A	0.659046	0.0384008	0.023679	0.104863	-0.0576147	0.00807805	9.87418e-13	-0.66651	0.421479	0.113796	0.113796	0.804419	13	0.466564	0.51 (0.22-1.17)
TIGAR	Fructose-2,6-bisphosphatase TIGAR	12	4333896	rs3217860	12	4289884	G	A	0.262425	-0.00901557	0.0266081	0.734739	-0.0662248	0.00894833	1.35363e-13	0.136136	0.402205	0.735007	0.735007	0.400607	7	0.91319	1.15 (0.52-2.52)
PCBP2	Poly(rC)-binding protein 2	12	53466632	rs6580980	12	54298277	G	A	0.558648	0.0166265	0.0223465	0.456858	0.0439531	0.00758441	6.82449e-09	0.378278	0.51259	0.46053	0.139125	0.575568	13	0.780793	1.46 (0.53-3.99)
LCP1	Plastin-2	13	46168896	rs7323373	13	46133701	A	T	0.895626	-0.0269548	0.0378253	0.476085	-1.47256	0.0129523	0	0.0183047	0.0256873	0.476094	0.361325	0.159638	19	0.780793	1.02 (0.97-1.07)
SRP14	Signal recognition particle 14 kDa protein	15	40037436	rs6492926	15	40033628	G	T	0.930417	0.0576765	0.0424443	0.174186	-0.0894872	0.0139645	1.47245e-10	-0.644523	0.484852	0.183743	0.183743	0.823475	13	0.62125	0.52 (0.2-1.36)
JPT2	Jupiter microtubule associated homolog 2	16	1690268	rs4424913	16	1648527	T	C	0.203777	0.0275125	0.0365236	0.451281	0.0670522	0.0101663	4.23741e-11	0.410314	0.548244	0.45421	0.45421	0.593524	11	0.780793	1.51 (0.51-4.41)
HAGH	Hydroxyacylglutathione hydrolase, mitochondrial	16	1811388	rs11248891	16	1810127	T	C	0.0725646	0.0150606	0.042065	0.72032	-0.154165	0.0127804	1.6638e-33	-0.0976915	0.272977	0.720438	0.80701	0.443921	20	0.91319	0.91 (0.53-1.55)
BOLA2	BolA-like protein 2	16	29453970	rs144009214	16	30343759	T	C	0.0139165	0.0396713	0.133419	0.766204	-0.245732	0.027611	5.59499e-19	-0.161441	0.543248	0.766331	0.526322	0.872762	6	0.924105	0.85 (0.29-2.47)
TP53	Cellular tumor antigen p53	17	7674658	rs1625895	17	7674797	C	T	0.856859	-0.017115	0.0323652	0.596938	-0.078843	0.0117135	1.68539e-11	0.217077	0.411766	0.598066	0.598066	0.429436	5	0.845541	1.24 (0.55-2.78)
GFAP	Glial fibrillary acidic protein	17	44910048	rs59291670	17	44914081	T	C	0.0159046	-0.0224303	0.102698	0.827109	0.277537	0.0239523	4.79183e-31	-0.0808193	0.370099	0.827139	0.892889	0.543504	5	0.927332	0.92 (0.45-1.91)
HEXIM1	Protein HEXIM1	17	45150287	rs8064386	17	45158742	C	T	0.518887	0.0225725	0.022618	0.318285	0.0654341	0.0074201	1.16012e-18	0.344965	0.347867	0.321364	0.495078	0.0938921	20	0.735212	1.41 (0.71-2.79)
HDGFL2	Hepatoma-derived growth factor-related protein 2	19	4487252	rs11879706	19	4505344	T	C	0.493042	-0.021083	0.0235764	0.371193	-0.0442396	0.00746548	3.10613e-09	0.476564	0.53896	0.376572	0.611907	0.49094	20	0.735212	1.61 (0.56-4.63)
SIRT2	NAD-dependent protein deacetylase sirtuin-2	19	38889208	rs862462	19	38853494	A	G	0.583499	0.00609384	0.0239904	0.799486	-0.0752927	0.00760621	4.21116e-23	-0.0809353	0.318733	0.799551	0.251854	0.478357	20	0.927332	0.92 (0.49-1.72)
SOD1	Superoxide dismutase [Cu-Zn]	21	31664298	rs12626583	21	31755665	T	C	0.120278	0.0306391	0.0363023	0.39867	0.0977663	0.0123461	2.39773e-15	0.313391	0.37342	0.401331	0.401331	0.105204	20	0.747936	1.37 (0.66-2.84)
LGALS1	Galectin-1	22	37677719	rs739139	22	37671004	G	C	0.329026	-0.00412546	0.0233024	0.859477	-0.280686	0.00793612	5.27205e-274	0.0146978	0.0830204	0.859478	0.453143	0.640162	20	0.927332	1.01 (0.86-1.19)
