# Supplementary material for: Multiomics Mendelian Randomization Identifies Lactylation‐Related Molecular Traits in Type 1 Diabetes
Source: J Diabetes Res. 2026 Jul 3;2026:9544974. doi: 10.1155/jdr/9544974 (PMC13329454; doi:10.1155/jdr/9544974)
Supplement: Supplementary file 8 — Supporting Information 8 Table S6: SMR results for associations between blood mQTLs of lactylation‐related genes and T1D in the FinnGen_R12_T1D and Finngen R8_E4_DM1NEU cohorts. Results with p_SMR < 0.05 are shown. Signals replicated from the discovery cohort are highlighted in bold. [file JDR-2026-9544974-s006.xlsx]

## Sheet: Sheet1
Table S6. SMR results for associations between blood mQTLs of lactylation-related genes and T1D in the FinnGen_R12_T1D and Finngen R8_E4_DM1NEU cohorts. Results with p_SMR < 0.05 are shown. Signals replicated from the discovery cohort are highlighted in bold.
replication cohorts	probeID	SYMBOL	p_SMR	p_SMR_multi	p_HEIDI	OR_SMR (95% CI)	p_FDR
finngen_R12_T1D	cg14876906	SSB	0.0149544	0.0466019	0.784688	0.81 (0.68-0.96)	0.163281
	cg10277195	MDC1	1.48952e-08	5.00131e-14	0.223172	1.1 (1.06-1.14)	4.51181e-07
	cg22797644	HMGA1	2.80216e-08	2.80216e-08	0.0751689	2.38 (1.75-3.23)	7.97343e-07
	cg16499656	IKZF1	0.0207204	0.0207204	0.0586157	1.16 (1.02-1.31)	0.204804
	cg24752563	TSSC4	0.000614863	0.000384126	0.440955	0.95 (0.92-0.98)	0.0117999
	cg10172068	TSSC4	0.0168472	0.0168472	0.106985	1.22 (1.04-1.44)	0.181833
	cg11518359	PARK7	0.0440962	0.0440962	0.274693	0.83 (0.69-0.99)	0.366428
	cg10385390	PARK7	0.0387896	0.079077	0.236715	1.15 (1.01-1.31)	0.337254
	cg14164839	HMGN2	0.0118508	0.136206	0.0827884	1.05 (1.01-1.09)	0.148036
	cg08491437	FUBP1	0.0280242	0.0280242	0.227106	1.32 (1.03-1.7)	0.260542
	cg22814740	FUBP1	0.0199692	0.111902	0.673995	1.16 (1.02-1.3)	0.201624
	cg05051117	NUCKS1	0.000239994	0.00158014	0.0725776	1.48 (1.2-1.82)	0.00500788
	cg06142740	PPP1CB	0.00822597	0.00822597	0.514257	0.83 (0.72-0.95)	0.122606
	cg01373248	SATB1	0.0268802	0.0709843	0.105318	0.69 (0.49-0.96)	0.254954
	cg22984631	UBE2E1	0.0125477	0.0125477	0.17312	0.85 (0.74-0.96)	0.148036
	cg21610839	UBE2E1	0.023701	0.023701	0.770708	1.16 (1.02-1.32)	0.231825
	cg26151310	HLTF	0.0284523	0.0284523	0.0825564	1.48 (1.04-2.11)	0.261928
	cg02398045	HLTF	0.0252587	0.0252587	0.216964	1.4 (1.04-1.88)	0.24202
	cg18721397	SUB1	0.0188442	0.0188442	0.207912	1.24 (1.04-1.49)	0.195483
	cg06928983	EMB	0.0323846	0.0523426	0.487459	0.83 (0.7-0.98)	0.289611
	cg13314694	CDYL	0.00331635	0.00331635	0.95388	0.77 (0.65-0.92)	0.0576677
	cg27635394	HIST1H2BB	0.031591	0.0547178	4.42065e-10	1.22 (1.02-1.47)	0.28523
	cg05646373	HIST1H2BB	0.00857516	0.00857516	1.83556e-07	1.32 (1.07-1.62)	0.125814
	cg21479132	HIST1H1C	1.24421e-06	5.53938e-06	2.384e-07	2.57 (1.76-3.77)	3.24531e-05
	cg15022984	HIST1H1C	0.000169673	0.000169673	4.05017e-05	0.73 (0.62-0.86)	0.00362098
	cg16482183	HIST1H1C	4.91307e-05	4.04047e-10	1.82356e-06	1.19 (1.1-1.3)	0.00120373
	cg23407813	HIST1H1C	0.000690389	0.000690389	0.000485461	0.62 (0.47-0.82)	0.0127113
	cg18635670	HMGN4	0.0106437	0.0106437	1.77046e-06	0.71 (0.55-0.92)	0.140767
	cg10046620	HIST1H2BL	7.09147e-20	1.29699e-17	0.00202592	1.83 (1.6-2.08)	1.33178e-17
	cg25108566	HIST1H2BL	3.49044e-13	3.49044e-13	0.000131013	2.62 (2.02-3.39)	2.34109e-11
	cg09841124	HIST1H2BN	2.05577e-13	1.50277e-10	0.00182614	1.64 (1.44-1.87)	1.60864e-11
	cg09804616	DHX16	0.00015519	0.00015519	0.000836195	1.55 (1.24-1.95)	0.00346961
	cg00663832	DHX16	8.03931e-05	8.03931e-05	0.00243047	0.46 (0.31-0.67)	0.00188723
	cg16069331	DHX16	0.000615754	0.000615754	0.291791	2.01 (1.35-3)	0.0117999
	cg21719344	DHX16	1.03734e-09	1.09362e-22	3.87267e-07	0.26 (0.17-0.4)	3.74641e-08
	cg13054640	DHX16	8.36006e-10	3.13096e-15	3.33571e-06	0.13 (0.07-0.25)	3.14004e-08
	cg26193015	MDC1	2.60592e-11	2.60592e-11	8.24036e-20	0.74 (0.68-0.81)	1.43939e-09
	cg05546064	MDC1	0.000610755	1.61484e-10	7.24338e-10	1.47 (1.18-1.83)	0.0117999
	cg13983052	MDC1	3.49479e-09	3.49479e-09	1.08335e-11	1.78 (1.47-2.15)	1.13159e-07
	cg03157605	MDC1	0.0037112	0.0037112	0.00278382	0.69 (0.53-0.89)	0.0633603
	cg16580700	MDC1	0.0350062	5.57564e-16	1.0036e-06	0.85 (0.73-0.99)	0.307204
	cg22290047	DDX39B	2.23767e-08	2.23767e-08	0.0019251	0.04 (0.01-0.12)	6.56615e-07
	cg14130272	DDX39B	9.12813e-59	1.90938e-52	7.74888e-12	2.94 (2.58-3.35)	8.57132e-56
	cg00853714	DDX39B	1.80063e-10	1.80063e-10	0.0283906	0.06 (0.03-0.15)	7.68543e-09
	cg03031988	DDX39B	8.20365e-49	2.38151e-52	8.76806e-07	2.96 (2.56-3.42)	2.56774e-46
	cg21079591	DDX39B	2.34822e-57	1.70477e-57	2.98389e-07	2.66 (2.36-3)	1.10249e-54
	cg02932780	VARS	1.32427e-15	1.32427e-15	3.21683e-07	0.11 (0.06-0.18)	1.24349e-13
	cg02205391	VARS	1.3658e-18	2.496e-26	1.6463e-08	0.13 (0.08-0.2)	2.13748e-16
	cg06857094	VARS	2.96909e-17	1.29525e-18	2.82778e-08	0.13 (0.08-0.21)	3.98283e-15
	cg11073255	VARS	1.40622e-09	1.40622e-09	5.87036e-09	0.05 (0.02-0.13)	4.89051e-08
	cg12670305	VARS	1.66304e-16	1.66304e-16	2.5097e-07	0.16 (0.1-0.24)	1.95199e-14
	cg03078400	VARS	1.71682e-12	1.71682e-12	0.0023737	0.08 (0.04-0.16)	1.00756e-10
	cg16988810	VARS	2.75304e-13	2.75304e-13	3.99832e-07	0.1 (0.05-0.18)	1.98854e-11
	cg03877020	VARS	5.9578e-09	5.9578e-09	0.00900608	0.05 (0.02-0.13)	1.86479e-07
	cg26346875	VARS	1.55297e-09	1.55297e-09	9.34395e-08	0.2 (0.12-0.33)	5.20798e-08
	cg23739027	EHMT2	0.000141757	4.08038e-05	2.81621e-05	0.43 (0.28-0.66)	0.00324659
	cg10547205	EHMT2	4.9995e-05	2.94995e-16	2.37062e-06	1.96 (1.42-2.72)	0.00120373
	cg13613346	EHMT2	3.38092e-11	1.83924e-21	4.41393e-11	1.17 (1.12-1.22)	1.67089e-09
	cg25202877	EHMT2	4.2816e-14	5.82206e-21	6.69438e-17	0.5 (0.42-0.6)	3.65493e-12
	cg15988204	EHMT2	6.77738e-10	6.4826e-13	0.00287987	1.37 (1.24-1.51)	2.65165e-08
	cg12394289	EHMT2	6.12092e-11	4.72734e-16	0.0466898	1.27 (1.18-1.37)	2.73692e-09
	cg09618893	EHMT2	3.6566e-11	4.22997e-16	0.016552	1.24 (1.17-1.33)	1.71678e-09
	cg16113661	EHMT2	3.28094e-11	1.45931e-19	0.0354197	1.24 (1.17-1.33)	1.67089e-09
	cg14518907	EHMT2	0.000164037	6.17259e-19	2.09916e-26	1.22 (1.1-1.36)	0.00358212
	cg16361343	EHMT2	0.000495058	0.000495058	2.59375e-11	1.42 (1.17-1.73)	0.0101056
	cg00232453	EHMT2	8.61281e-38	2.94207e-79	3.55242e-07	0.45 (0.4-0.51)	2.02186e-35
	cg02778334	EHMT2	3.4706e-10	3.4706e-10	2.47727e-11	18.69 (7.49-46.63)	1.41691e-08
	cg07723114	EHMT2	5.35161e-16	3.06607e-20	4.22099e-12	0.12 (0.07-0.2)	5.58351e-14
	cg11064935	HMGA1	3.86603e-05	3.86603e-05	0.0229772	1.4 (1.19-1.65)	0.000981137
	cg14807793	HMGA1	1.7126e-12	1.15337e-13	0.00538017	1.66 (1.44-1.91)	1.00756e-10
	cg02654940	HMGA1	3.34786e-08	2.72062e-10	0.00600522	1.64 (1.38-1.95)	9.24602e-07
	cg08335767	HMGA1	3.06196e-07	3.06196e-07	0.00824092	1.8 (1.44-2.25)	8.2148e-06
	cg25207224	HMGA1	0.00388835	0.00388835	0.00809008	0.66 (0.5-0.88)	0.0651992
	cg13176979	HMGN3	0.0187711	0.0355063	0.071168	1.27 (1.04-1.55)	0.195483
	cg14009688	CALD1	0.0205775	0.0205775	0.830983	0.73 (0.55-0.95)	0.204804
	cg05314679	PABPC1	0.00933568	0.0338685	0.985342	0.91 (0.84-0.98)	0.132821
	cg02856338	PABPC1	0.00871012	0.0316824	0.924869	0.9 (0.84-0.97)	0.125828
	cg02904062	PFKP	0.007366	0.007366	0.676582	1.37 (1.09-1.73)	0.113388
	cg00941050	PFKP	0.0018601	0.000539616	0.420721	1.27 (1.09-1.47)	0.0335891
	cg19498112	PFKP	0.0128341	0.0563049	0.405677	0.9 (0.83-0.98)	0.148036
	cg14784372	PFKP	0.0128601	0.0468382	0.303912	0.9 (0.83-0.98)	0.148036
	cg14824052	PFKP	0.0124943	0.0855779	0.338327	0.92 (0.86-0.98)	0.148036
	cg01300641	PFKP	0.00627857	0.00627857	0.736994	1.28 (1.07-1.53)	0.101648
	cg03549227	PFKP	0.0031864	0.00946231	0.216736	1.21 (1.07-1.37)	0.0564535
	cg26254345	PFKP	0.0100422	0.0383376	0.057903	1.09 (1.02-1.16)	0.136661
	cg19766591	PFKP	0.000654337	0.00103031	0.291563	1.18 (1.07-1.3)	0.0122885
	cg09115646	PFKP	0.0463611	0.0463611	0.0491256	0.9 (0.81-1)	0.381869
	cg24599598	PFKP	0.0106128	0.112873	0.452942	0.89 (0.81-0.97)	0.140767
	cg10144336	PFKP	0.0130389	0.0185011	0.253916	1.12 (1.02-1.22)	0.148036
	cg24754223	PFKP	0.0345789	0.320183	0.493919	0.96 (0.93-1)	0.306317
	cg26644674	PFKP	0.0136729	0.0136729	0.849808	1.29 (1.05-1.57)	0.151045
	cg05394294	PFKP	0.00667413	0.00667413	0.0737551	1.4 (1.1-1.78)	0.10622
	cg14068301	PFKP	0.0409925	0.0409925	0.621618	0.82 (0.68-0.99)	0.346775
	cg06937939	RBM17	0.00714608	4.84047e-07	0.00508387	1.12 (1.03-1.21)	0.111836
	cg07097725	RBM17	0.0240387	0.166606	0.00634338	1.13 (1.02-1.25)	0.232705
	cg00326958	HNRNPF	0.0277027	0.0277027	0.145324	1.26 (1.03-1.55)	0.260129
	cg09202851	MIR210	0.0096398	0.0096398	0.698431	1.29 (1.06-1.55)	0.135101
	cg03880841	MIR210	0.0115061	0.0115061	0.919507	1.37 (1.07-1.74)	0.148036
	cg15482500	MIR210	0.0134584	0.0134584	0.332481	1.39 (1.07-1.81)	0.150445
	cg27193691	MIR210	0.00995685	0.00407921	0.968109	1.28 (1.06-1.55)	0.136661
	cg11124915	EIF4G2	0.00787242	0.0258406	0.553724	1.1 (1.03-1.18)	0.119229
	cg08506841	EIF4G2	0.0191528	0.0647929	0.741918	1.09 (1.01-1.17)	0.195483
	cg18825531	AHNAK	0.0190555	0.156343	0.615193	0.9 (0.83-0.98)	0.195483
	cg22862634	MTA2	0.0130852	0.204981	0.528541	1.06 (1.01-1.11)	0.148036
	cg13298116	MTA2	0.0130675	0.099359	0.533607	1.06 (1.01-1.11)	0.148036
	cg11742103	MTA2	0.0126447	0.33702	0.54527	1.06 (1.01-1.11)	0.148036
	cg02958126	MTA2	0.0127387	0.173499	0.635031	1.07 (1.01-1.12)	0.148036
	cg11755407	MTA2	0.0129338	0.245427	0.586824	1.08 (1.02-1.16)	0.148036
	cg19144497	ARID3B	0.0423234	0.0423234	0.942161	1.32 (1.01-1.71)	0.354837
	cg06469895	TERF2	0.0300292	0.0300292	0.0369947	1.35 (1.03-1.76)	0.273761
	cg08285646	TERF2	0.0483941	0.0483941	0.0117448	0.87 (0.76-1)	0.385103
	cg03990720	ZC3H18	0.0180385	0.0180385	0.159534	1.46 (1.07-1.99)	0.192479
	cg18345635	SLC16A3	0.0480805	0.152645	0.957814	0.92 (0.84-1)	0.385103
	cg20531020	SLC16A3	0.0476752	0.0365608	0.880252	0.88 (0.78-1)	0.385103
	cg19284277	SLC16A3	0.0470307	0.166789	0.895677	0.9 (0.81-1)	0.384016
	cg07006718	MBP	0.0392511	0.0392511	0.247087	0.77 (0.61-0.99)	0.338136
	cg05286348	CHERP	0.0397973	0.0015657	0.00122574	1.03 (1-1.07)	0.339724
	cg04455712	RRP1B	0.00482059	0.00664065	0.00298348	1.12 (1.04-1.22)	0.079413
finngen_R8_E4_DM1NEU	cg12633102	SFPQ	0.00741475	0.00741475	0.982658	0.76 (0.62-0.93)	0.165773
	cg10277195	MDC1	7.01278e-05	1.50416e-05	0.369433	1.14 (1.07-1.21)	0.00299318
	cg22797644	HMGA1	0.000356521	0.000356521	0.481736	2.26 (1.44-3.53)	0.0115439
	cg00395501	RPL5	0.00525337	0.00525337	0.389778	0.55 (0.36-0.84)	0.120315
	cg16373998	RPL5	0.0153542	0.106878	0.622761	1.25 (1.04-1.49)	0.282699
	cg13858687	RPL5	0.00328451	0.0260136	0.652994	0.73 (0.59-0.9)	0.0833556
	cg02928644	SSB	0.0324259	0.0450853	0.853581	1.25 (1.02-1.54)	0.491095
	cg21466315	CDV3	0.00440652	0.00440652	0.150228	0.77 (0.64-0.92)	0.103443
	cg26151310	HLTF	0.0191359	0.0191359	0.111289	2.03 (1.12-3.68)	0.330959
	cg02398045	HLTF	0.0163993	0.0163993	0.23999	1.83 (1.12-3.01)	0.292412
	cg06294803	EIF4G1	0.0488806	0.0488806	0.306897	1.83 (1-3.35)	0.631964
	cg13314694	CDYL	0.00403055	0.00403055	0.578645	0.59 (0.42-0.85)	0.0970433
	cg21479132	HIST1H1C	0.00101582	0.00182322	0.000144562	2.63 (1.48-4.67)	0.029808
	cg16482183	HIST1H1C	0.0488944	0.00268852	0.00413335	1.19 (1-1.42)	0.631964
	cg10046620	HIST1H2BL	2.70296e-07	4.93761e-07	0.00944652	1.62 (1.35-1.95)	1.41004e-05
	cg25108566	HIST1H2BL	1.7168e-06	1.7168e-06	0.040407	2.58 (1.75-3.8)	8.48463e-05
	cg09841124	HIST1H2BN	1.47643e-08	7.9751e-07	0.0190167	1.68 (1.4-2.01)	1.06644e-06
	cg21719344	DHX16	0.00228507	1.26837e-13	0.0013295	0.38 (0.2-0.71)	0.0613053
	cg13054640	DHX16	7.20542e-06	6.40605e-09	0.00053375	0.13 (0.05-0.32)	0.000322185
	cg26193015	MDC1	0.000346934	0.000346934	1.48336e-08	0.76 (0.66-0.88)	0.0115439
	cg13983052	MDC1	0.000572951	0.000572951	1.12109e-06	1.7 (1.26-2.29)	0.0179334
	cg22290047	DDX39B	1.42432e-07	1.42432e-07	0.00189241	0.04 (0.01-0.13)	7.86725e-06
	cg14130272	DDX39B	3.62842e-32	3.79365e-33	2.14058e-06	3.06 (2.54-3.68)	3.40709e-29
	cg00853714	DDX39B	2.18765e-09	2.18765e-09	0.0437683	0.06 (0.02-0.15)	1.71183e-07
	cg03031988	DDX39B	4.5123e-29	1.37679e-34	0.00168892	3.08 (2.53-3.75)	1.41235e-26
	cg21079591	DDX39B	9.27207e-32	5.37302e-36	0.000417815	2.76 (2.33-3.26)	4.35324e-29
	cg02932780	VARS	1.07121e-11	1.07121e-11	8.41846e-07	0.12 (0.06-0.22)	1.30685e-09
	cg02205391	VARS	1.27973e-14	9.36016e-19	1.31312e-07	0.14 (0.09-0.23)	3.00416e-12
	cg06857094	VARS	2.14313e-12	1.80464e-14	4.84948e-07	0.14 (0.08-0.25)	3.35399e-10
	cg11073255	VARS	4.19597e-08	4.19597e-08	9.23279e-08	0.06 (0.02-0.16)	2.8143e-06
	cg12670305	VARS	1.1134e-11	1.1134e-11	9.34797e-06	0.16 (0.09-0.27)	1.30685e-09
	cg03078400	VARS	5.93188e-10	5.93188e-10	0.00281686	0.09 (0.04-0.19)	5.06367e-08
	cg16988810	VARS	2.51121e-10	2.51121e-10	8.03703e-08	0.1 (0.05-0.21)	2.35802e-08
	cg03877020	VARS	1.25344e-07	1.25344e-07	0.00755725	0.05 (0.02-0.16)	7.35611e-06
	cg26346875	VARS	1.83451e-06	1.83451e-06	1.30285e-08	0.22 (0.12-0.41)	8.61304e-05
	cg23739027	EHMT2	0.00260888	0.00426194	0.00155479	0.33 (0.16-0.68)	0.0680483
	cg13613346	EHMT2	0.00111282	1.43805e-08	0.000421756	1.16 (1.06-1.27)	0.0316649
	cg25202877	EHMT2	0.000243418	0.000863912	1.18909e-06	0.61 (0.47-0.79)	0.00846553
	cg15988204	EHMT2	0.000156259	2.7169e-05	0.61134	1.4 (1.17-1.66)	0.00564336
	cg12394289	EHMT2	0.000112621	9.72151e-06	0.65302	1.29 (1.13-1.47)	0.00423005
	cg09618893	EHMT2	0.000105647	9.47096e-06	0.494282	1.26 (1.12-1.42)	0.00413343
	cg16113661	EHMT2	0.000104261	2.574e-07	0.627311	1.26 (1.12-1.42)	0.00413343
	cg00232453	EHMT2	8.94708e-14	3.22986e-52	0.000597829	0.52 (0.44-0.62)	1.68026e-11
	cg02778334	EHMT2	6.00784e-08	6.00784e-08	6.70995e-10	12.24 (4.95-30.29)	3.76091e-06
	cg07723114	EHMT2	9.88698e-11	1.05774e-12	4.24648e-09	0.16 (0.1-0.28)	1.03154e-08
	cg14807793	HMGA1	0.0149916	0.0162921	0.0512729	1.33 (1.06-1.67)	0.282699
	cg20294304	HMGA1	0.037226	0.037226	0.78532	1.48 (1.02-2.13)	0.537773
	cg02654940	HMGA1	0.000855142	0.000169444	0.736203	1.7 (1.24-2.32)	0.0259025
	cg08335767	HMGA1	0.00119875	0.00119875	0.0864601	1.87 (1.28-2.74)	0.0331065
	cg20282913	SIRT3	0.0193852	0.0193852	0.183603	0.63 (0.43-0.93)	0.330959
	cg08012287	ACTN3	0.00391021	0.00391021	0.103482	0.44 (0.25-0.77)	0.0966233
	cg06898279	DHRS7	0.00955758	0.278289	0.919306	1.12 (1.03-1.22)	0.208058
	cg00846580	DHRS7	0.0112233	0.015772	0.894878	1.38 (1.08-1.77)	0.234192
	cg18906360	DHRS7	0.0149042	0.0149042	0.81071	0.6 (0.4-0.91)	0.282699
	cg19144497	ARID3B	0.00974926	0.00974926	0.218629	0.46 (0.25-0.83)	0.208058
	cg05337711	RSL1D1	0.0313049	0.0359843	0.792992	0.75 (0.58-0.97)	0.48189
	cg05852052	RSL1D1	0.0308419	0.0462955	0.801339	0.76 (0.6-0.98)	0.48189
	cg07742718	ALDOA	0.03815	0.0245814	0.77419	1.64 (1.03-2.62)	0.54277
	cg06469895	TERF2	0.0122797	0.0122797	0.380487	0.47 (0.26-0.85)	0.250665
	cg13672106	KRT10	0.0151557	0.0356171	0.105923	0.75 (0.6-0.95)	0.282699
	cg01717830	DDX42	0.0150617	0.213679	0.317632	0.86 (0.76-0.97)	0.282699
	cg01411255	DDX42	0.0225765	0.0225765	0.219371	0.56 (0.35-0.92)	0.371917
	cg20496928	SLC16A3	0.046051	0.046051	0.975724	0.78 (0.61-1)	0.626694
	cg23141183	SLC16A3	0.0415541	0.0415541	0.994883	1.42 (1.01-1.99)	0.582378
	cg07763231	SLC16A3	0.0224078	0.0224078	0.933691	1.29 (1.04-1.6)	0.371917
	cg01731500	SLC16A3	0.0459053	0.0459053	0.91649	0.63 (0.4-0.99)	0.626694
	cg13583535	MBP	0.035851	0.035851	0.282331	0.69 (0.49-0.98)	0.534351
	cg11454334	ARID3A	0.0275628	0.0275628	0.60089	1.24 (1.02-1.51)	0.438668
	cg15035911	ARID3A	0.0368305	0.0119794	0.00573042	1.22 (1.01-1.46)	0.537773
	cg06616765	PRAM1	0.0492303	0.0492303	0.918144	1.39 (1-1.93)	0.631964
	cg01047613	MAPRE1	0.0165046	0.0165046	0.552385	0.63 (0.43-0.92)	0.292412
	cg07495470	POLDIP3	0.0274284	0.0274284	0.426409	0.53 (0.3-0.93)	0.438668
