# Supplementary material for: Multiomics Mendelian Randomization Identifies Lactylation‐Related Molecular Traits in Type 1 Diabetes
Source: J Diabetes Res. 2026 Jul 3;2026:9544974. doi: 10.1155/jdr/9544974 (PMC13329454; doi:10.1155/jdr/9544974)
Supplement: Supplementary file 9 — Supporting Information 9 Table S7: SMR results for associations between blood eQTLs of lactylation‐related genes and T1D in the FinnGen_R12_T1D and Finngen R8_E4_DM1NEU cohorts. Results with p_SMR < 0.05 are shown. Signals replicated from the discovery cohort are highlighted in bold. [file JDR-2026-9544974-s007.xlsx]

## Sheet: Sheet1
Table S7. SMR results for associations between blood eQTLs of lactylation-related genes and T1D in the FinnGen_R12_T1D and Finngen R8_E4_DM1NEU cohorts. Results with p_SMR < 0.05 are shown. Signals replicated from the discovery cohort are highlighted in bold.
replication cohorts	probeID	SYMBOL	p_SMR	p_SMR_multi	p_HEIDI	OR_SMR (95% CI)	p_FDR
finngen_R12_T1D	ENSG00000130592	LSP1	0.0157222	0.00186241	0.190356	1.32 (1.05-1.66)	0.255042
	ENSG00000162613	FUBP1	0.028524	0.00695392	0.218635	0.22 (0.06-0.85)	0.267729
	ENSG00000143294	PRCC	0.0294348	0.0294348	0.647461	2.67 (1.1-6.45)	0.267729
	ENSG00000069275	NUCKS1	9.73455e-06	0.000118667	0.0509975	0.74 (0.65-0.85)	0.000340709
	ENSG00000123836	PFKFB2	0.0443749	0.281364	0.125543	1.87 (1.02-3.44)	0.339745
	ENSG00000138095	LRPPRC	0.0189137	0.637242	0.220005	1.18 (1.03-1.35)	0.257437
	ENSG00000153201	RANBP2	0.0176968	0.0359575	0.546468	0.61 (0.41-0.92)	0.255042
	ENSG00000115524	SF3B1	0.0295048	0.00635078	0.209222	0.69 (0.5-0.96)	0.267729
	ENSG00000115541	HSPE1	0.0106436	0.0387755	0.177213	0.65 (0.46-0.9)	0.186262
	ENSG00000163918	RFC4	0.0474492	0.182495	0.764998	1.1 (1-1.22)	0.352275
	ENSG00000164032	H2AFZ	0.0397559	0.0353485	0.682677	1.16 (1.01-1.33)	0.324673
	ENSG00000113387	SUB1	0.0172757	0.0277345	0.331382	0.48 (0.26-0.88)	0.255042
	ENSG00000170571	EMB	0.0279203	0.224918	0.34014	0.85 (0.74-0.98)	0.267729
	ENSG00000124532	MRS2	0.0254813	2.93141e-06	0.0119793	1.19 (1.02-1.39)	0.267729
	ENSG00000158373	HIST1H2BD	4.46415e-27	4.5206e-72	4.19599e-14	0.71 (0.67-0.76)	5.46858e-25
	ENSG00000233822	HIST1H2BN	4.82105e-12	4.82105e-12	0.0490235	0.05 (0.02-0.11)	3.93719e-10
	ENSG00000196331	HIST1H2BO	7.67936e-10	1.61829e-12	0.0155085	54.97 (15.33-197.04)	3.76288e-08
	ENSG00000204560	DHX16	0.00422317	4.77651e-05	0.00069595	3.5 (1.48-8.27)	0.103468
	ENSG00000137337	MDC1	2.8615e-09	2.88605e-17	0.000227745	4.13 (2.59-6.59)	1.16844e-07
	ENSG00000198563	DDX39B	1.06799e-54	5.46359e-50	1.76874e-46	0.21 (0.18-0.26)	2.61658e-52
	ENSG00000204371	EHMT2	9.10759e-12	5.71735e-16	0.0879552	0 (0-0.02)	5.5784e-10
	ENSG00000118418	HMGN3	0.0210656	0.0171198	0.0765245	1.63 (1.08-2.47)	0.258054
	ENSG00000136261	BZW2	0.0293627	0.11493	0.84136	1.53 (1.04-2.24)	0.267729
	ENSG00000165609	NUDT5	0.00492233	0.0376379	0.269969	0.85 (0.75-0.95)	0.109634
	ENSG00000169813	HNRNPF	0.00340887	0.315331	0.663355	1.43 (1.13-1.82)	0.101332
	ENSG00000110321	EIF4G2	0.0078138	0.0144715	0.762526	0.56 (0.36-0.86)	0.159532
	ENSG00000152556	PFKM	0.0434518	0.0597242	0.147334	0.74 (0.56-0.99)	0.339745
	ENSG00000179361	ARID3B	0.0261797	0.111812	0.684579	0.76 (0.59-0.97)	0.267729
	ENSG00000132604	TERF2	0.0379366	0.001041	0.00269033	1.34 (1.02-1.76)	0.320499
	ENSG00000153774	CFDP1	0.0037224	0.0036135	0.0190311	1.18 (1.06-1.33)	0.101332
	ENSG00000135698	MPHOSPH6	0.0314642	0.475826	0.108175	1.08 (1.01-1.16)	0.275311
	ENSG00000142168	SOD1	0.0206452	0.00817349	0.844295	0.64 (0.44-0.93)	0.258054
	ENSG00000160208	RRP1B	0.0101736	0.0886949	0.0060339	0.71 (0.54-0.92)	0.186262
finngen_R8_E4_DM1NEU	ENSG00000115241	PPM1G	0.0269853	0.0667951	0.180209	0.51 (0.28-0.93)	0.474231
	ENSG00000117450	PRDX1	0.0290345	0.15834	0.999459	0.64 (0.43-0.96)	0.474231
	ENSG00000067704	IARS2	0.0163941	0.0371388	0.0386895	6.12 (1.39-26.84)	0.446284
	ENSG00000163931	TKT	0.0288934	0.495064	0.864494	0.87 (0.76-0.99)	0.474231
	ENSG00000158373	HIST1H2BD	2.53657e-08	7.47843e-22	5.18679e-07	0.7 (0.62-0.79)	3.1073e-06
	ENSG00000233822	HIST1H2BN	4.78998e-07	4.78998e-07	0.0185214	0.06 (0.02-0.19)	2.93387e-05
	ENSG00000196331	HIST1H2BO	3.35604e-06	3.83953e-07	0.177326	77.95 (12.42-489.37)	0.000164446
	ENSG00000137337	MDC1	0.000903767	9.94408e-08	0.041227	3.72 (1.71-8.07)	0.0369038
	ENSG00000198563	DDX39B	1.38648e-27	7.00572e-27	1.36781e-19	0.2 (0.15-0.27)	3.39688e-25
	ENSG00000204371	EHMT2	4.77551e-08	9.80276e-12	0.0374625	0.02 (0-0.07)	3.9e-06
	ENSG00000077809	GTF2I	0.0242246	0.145244	0.337807	1.3 (1.03-1.63)	0.474231
	ENSG00000100813	ACIN1	0.00181949	0.00181949	0.074272	0.15 (0.04-0.49)	0.0636821
	ENSG00000179361	ARID3B	0.0233079	0.107049	0.538532	1.78 (1.08-2.92)	0.474231
	ENSG00000186395	KRT10	0.0322832	0.00925232	0.834383	1.37 (1.03-1.82)	0.494336
	ENSG00000134046	MBD2	0.0118825	0.000278175	0.021846	0.5 (0.29-0.86)	0.363902
	ENSG00000088247	KHSRP	0.0273875	0.081198	0.203139	0.17 (0.04-0.82)	0.474231
	ENSG00000101367	MAPRE1	0.0359908	0.239341	0.238857	1.69 (1.03-2.76)	0.518691
