# Supplementary material for: Multiomics Mendelian Randomization Identifies Lactylation‐Related Molecular Traits in Type 1 Diabetes
Source: J Diabetes Res. 2026 Jul 3;2026:9544974. doi: 10.1155/jdr/9544974 (PMC13329454; doi:10.1155/jdr/9544974)
Supplement: Supplementary file 10 — Supporting Information 10 Table S8: SMR results for associations between blood pQTLs of lactylation‐related genes and T1D in the FinnGen_R12_T1D and Finngen R8_E4_DM1NEU cohorts. Results with p_SMR < 0.05 are shown. [file JDR-2026-9544974-s008.xlsx]

## Sheet: Sheet1
Table S8. SMR results for associations between blood pQTLs of lactylation-related genes and T1D in the FinnGen_R12_T1D and Finngen R8_E4_DM1NEU cohorts. Results with p_SMR < 0.05 are shown.
replication cohorts	probeID	protein	p_SMR	p_SMR_multi	p_HEIDI	OR_SMR (95% CI)	p_FDR
finngen_R12_T1D	PFKFB2	PFKFB2	0.036659	0.0992103	0.116552	1.27 (1.02-1.6)	0.367258
	PCBP2	PCBP2	0.0297503	0.0932588	0.0140534	3.46 (1.13-10.58)	0.367258
	SIRT2	SIRT2	0.0467504	0.121273	0.261419	0.73 (0.53-1)	0.367258
	SOD1	SOD1	0.0261635	0.0261635	0.780449	0.51 (0.28-0.92)	0.367258
finngen_R8_E4_DM1NEU	NA	NA	NA	NA	NA	NA	NA
NA, not applicable.
