# Supplementary material for: Multiomics Mendelian Randomization Identifies Lactylation‐Related Molecular Traits in Type 1 Diabetes
Source: J Diabetes Res. 2026 Jul 3;2026:9544974. doi: 10.1155/jdr/9544974 (PMC13329454; doi:10.1155/jdr/9544974)
Supplement: Supplementary file 11 — Supporting Information 11 Table S9: SMR results for mQTL‐eQTL associations of lactylation‐related genes. CpG sites significant in both mQTL‐T1D and mQTL‐eQTL analyses are highlighted in red (p_SMR < 0.05, p_SMR_multi < 0.05, and p_HEIDI > 0.01). [file JDR-2026-9544974-s009.xlsx]

## Sheet: Sheet1
Table S9. SMR results for mQTL-eQTL associations of lactylation-related genes. CpG sites significant in both mQTL-T1D and mQTL-eQTL analyses are highlighted in red (p_SMR < 0.05, p_SMR_multi < 0.05, and p_HEIDI > 0.01).
Expo_ID	Expo_Located_Gene	Expo_Chr	Expo_bp	Outco_ID	Outco_Gene	Outco_Chr	Outco_bp	topSNP	topSNP_chr	topSNP_bp	A1	A2	Freq	b_Outco	se_Outco	p_Outco	b_Expo	se_Expo	p_Expo	b_SMR	se_SMR	p_SMR	p_SMR_multi	p_HEIDI	nsnp_HEIDI	p_FDR	OR SMR 95% CI
cg05991184	PNKD	2	219186017	ENSG00000127838	PNKD	2	219173315	rs2015863	2	219185161	T	C	0.33996	-0.501558	0.00786795	0	0.231007	0.0333566	4.3477e-12	-2.17118	0.315355	5.78354e-12	5.78354e-12	5.257459e-01	20	1.97881e-11	0.11 (0.06-0.21)
cg22712983	PNKD	2	219187374	ENSG00000127838	PNKD	2	219173315	rs4672884	2	219182481	A	G	0.388668	-0.527811	0.00761678	0	-0.399164	0.0325683	1.55596e-34	1.32229	0.109562	1.54184e-33	1.54184e-33	1.360569e-01	20	1.51303e-32	3.75 (3.03-4.65)
cg26786924	PNKD	2	219187654	ENSG00000127838	PNKD	2	219173315	rs897877	2	219192755	A	G	0.390656	-0.52565	0.00764386	0	-0.366245	0.0329682	1.13354e-28	1.43524	0.130871	5.51453e-28	2.04163e-27	5.188428e-01	20	4.39685e-27	4.2 (3.25-5.43)
cg04880052	PNKD	2	219191631	ENSG00000127838	PNKD	2	219173315	rs3731861	2	219191256	C	T	0.343936	-0.498378	0.00784161	0	-0.384029	0.0328473	1.41169e-31	1.29776	0.112865	1.34394e-30	1.34394e-30	2.402393e-02	20	1.18825e-29	3.66 (2.93-4.57)
cg25251738	HMGB1	13	30995663	ENSG00000189403	HMGB1	13	31112309	rs4769036	13	31005142	T	C	0.388668	0.0654053	0.00885579	1.5177e-13	0.373099	0.0323874	1.04733e-30	0.175303	0.0281949	5.05061e-10	5.05061e-10	1.969161e-02	20	1.43181e-09	1.19 (1.13-1.26)
cg08756594	LSP1	11	1892392	ENSG00000130592	LSP1	11	1893848	rs115259312	11	1892946	T	G	0.0427435	0.327614	0.0238762	7.55924e-43	-0.730212	0.0794894	4.06661e-20	-0.448657	0.0587747	2.28463e-14	9.90253e-15	8.883971e-02	14	9.62347e-14	0.64 (0.57-0.72)
cg05715492	PDAP1	7	98991138	ENSG00000106244	PDAP1	7	98998061	rs2003499	7	99014984	C	T	0.116302	-0.0690674	0.0129899	1.0549e-07	0.475553	0.052356	1.0556e-19	-0.145236	0.0316513	4.4616e-06	4.4616e-06	1.712201e-01	20	8.33517e-06	0.86 (0.81-0.92)
cg09298818	PPP1CC	12	111181546	ENSG00000186298	PPP1CC	12	111169114	rs7975139	12	111221131	C	T	0.133201	0.181332	0.0133409	4.45487e-42	-0.315176	0.0504715	4.24763e-10	-0.575335	0.101391	1.3915e-08	1.3915e-08	1.841989e-01	20	3.32249e-08	0.56 (0.46-0.69)
cg17216583	RPL22	1	6258591	ENSG00000116251	RPL22	1	6255389	rs3789524	1	6258794	G	A	0.256461	-0.0684744	0.00951351	6.12822e-13	0.271898	0.0370103	2.03411e-13	-0.251839	0.0489833	2.72816e-07	2.72816e-07	3.758496e-01	4	5.61348e-07	0.78 (0.71-0.86)
cg24251814	PARK7	1	8013974	ENSG00000116288	PARK7	1	8029958	rs226473	1	8008968	T	C	0.367793	0.00348044	0.00844768	0.680339	-0.218204	0.0343964	2.24149e-10	-0.0159504	0.0387961	0.680974	0.680974	8.425478e-09	20	0.718806	0.98 (0.91-1.06)
cg11518359	PARK7	1	8014650	ENSG00000116288	PARK7	1	8029958	rs75353960	1	7953453	T	C	0.122266	0.294268	0.0115805	1.92566e-142	0.287162	0.0476623	1.69187e-09	1.02475	0.1748	4.56241e-09	4.56241e-09	9.854160e-04	20	1.1635e-08	2.79 (1.98-3.92)
cg25007680	PARK7	1	8021821	ENSG00000116288	PARK7	1	8029958	rs226253	1	8027706	T	C	0.405567	-0.236169	0.00796181	2.32619e-193	-0.271107	0.0304986	6.15638e-19	0.871127	0.102304	1.66523e-17	1.66523e-17	1.120453e-11	20	8.21573e-17	2.39 (1.96-2.92)
cg10385390	PARK7	1	8022505	ENSG00000116288	PARK7	1	8029958	rs75353960	1	7953453	T	C	0.122266	0.294268	0.0115805	1.92566e-142	-0.39314	0.0481475	3.20578e-16	-0.748507	0.0962855	7.6147e-15	3.72641e-12	1.498273e-05	20	3.28499e-14	0.47 (0.39-0.57)
cg15591616	PARK7	1	8024678	ENSG00000116288	PARK7	1	8029958	rs226252	1	8026003	C	G	0.261431	-0.189013	0.00896085	9.1833e-99	-0.245139	0.0366232	2.17842e-11	0.771046	0.120853	1.77079e-10	1.77079e-10	9.751231e-04	20	5.23613e-10	2.16 (1.71-2.74)
cg20971527	ENO1	1	8921294	ENSG00000074800	ENO1	1	8930184	rs11121245	1	8916224	T	C	0.477137	-0.165359	0.0117664	7.34231e-45	0.318317	0.0316814	9.43038e-24	-0.519478	0.0635574	2.99894e-16	2.99894e-16	2.465289e-03	20	1.4095e-15	0.59 (0.53-0.67)
cg10443148	ENO1	1	8922612	ENSG00000074800	ENO1	1	8930184	rs10864368	1	8918313	T	C	0.478131	-0.164953	0.0117671	1.20639e-44	0.588235	0.0312178	3.358e-79	-0.28042	0.0249326	2.39231e-29	1.17053e-26	3.637871e-14	20	1.97809e-28	0.76 (0.72-0.79)
cg02088347	ENO1	1	8923969	ENSG00000074800	ENO1	1	8930184	rs10864368	1	8918313	T	C	0.478131	-0.164953	0.0117671	1.20639e-44	0.178921	0.0309992	7.84257e-09	-0.921932	0.17274	9.44363e-08	9.44363e-08	2.568983e-04	13	2.07713e-07	0.4 (0.28-0.56)
cg13785123	ENO1	1	8931135	ENSG00000074800	ENO1	1	8930184	rs7540170	1	8928811	T	C	0.245527	0.0546091	0.0132129	3.5806e-05	-0.344962	0.0353787	1.83463e-22	-0.158305	0.0416014	0.00014165	0.00014165	2.577835e-10	20	0.000239119	0.85 (0.79-0.93)
cg12711814	ENO1	1	8939529	ENSG00000074800	ENO1	1	8930184	rs2038904	1	8935149	A	G	0.187873	0.123816	0.0153305	6.67071e-16	0.29174	0.0437485	2.58326e-11	0.424404	0.0825333	2.71511e-07	2.71511e-07	1.985164e-06	20	5.59952e-07	1.53 (1.3-1.8)
cg10207928	ENO1	1	8963950	ENSG00000074800	ENO1	1	8930184	rs2274971	1	8931149	T	C	0.245527	0.0535666	0.0131821	4.8322e-05	-0.27549	0.0351628	4.70029e-15	-0.194441	0.0539028	0.000309451	0.000309451	3.602709e-10	20	0.000508912	0.82 (0.74-0.92)
cg17278062	RCC2	1	17732728	ENSG00000179051	RCC2	1	17749738	rs2762889	1	17733147	A	C	0.389662	-0.0121281	0.00865179	0.160975	-0.329515	0.0334886	7.59986e-23	0.0368059	0.0265213	0.165202	2.06876e-07	5.259942e-18	20	0.19802	1.04 (0.98-1.09)
cg07965774	RCC2	1	17746286	ENSG00000179051	RCC2	1	17749738	rs6688886	1	17753639	A	G	0.351889	0.109751	0.00867047	1.01041e-36	1.10725	0.0249174	0	0.0991205	0.00814217	4.29013e-34	6.09597e-54	2.624531e-41	20	4.56081e-33	1.1 (1.09-1.12)
cg01904812	RCC2	1	17746340	ENSG00000179051	RCC2	1	17749738	rs6688886	1	17753639	A	G	0.351889	0.109751	0.00867047	1.01041e-36	1.18553	0.0225438	0	0.092575	0.00752244	8.35518e-35	1.76257e-55	1.963553e-44	20	9.099e-34	1.1 (1.08-1.11)
cg13439596	RCC2	1	17746491	ENSG00000179051	RCC2	1	17749738	rs111932154	1	17757221	G	T	0.360835	0.110853	0.0086719	2.04041e-37	0.227365	0.0332205	7.69454e-12	0.487554	0.0808048	1.60221e-09	1.60221e-09	1.886754e-10	19	4.34886e-09	1.63 (1.39-1.91)
cg00794400	RCC2	1	17746510	ENSG00000179051	RCC2	1	17749738	rs4920606	1	17748288	A	G	0.352883	0.108848	0.00869057	5.46292e-36	0.262656	0.0333553	3.42128e-15	0.414411	0.062164	2.62135e-11	1.63932e-14	5.458066e-11	20	8.36022e-11	1.51 (1.34-1.71)
cg22614327	RCC2	1	17750198	ENSG00000179051	RCC2	1	17749738	rs12728891	1	17750263	C	G	0.0884692	-0.157948	0.0154174	1.2488e-24	0.494942	0.0578501	1.17264e-17	-0.319125	0.0485965	5.13979e-11	8.29169e-16	5.088711e-04	20	1.59369e-10	0.73 (0.66-0.8)
cg00967854	RCC2	1	17750646	ENSG00000179051	RCC2	1	17749738	rs57142672	1	17744536	G	A	0.355865	0.116429	0.00942199	4.45402e-35	-0.292965	0.0336212	2.94126e-18	-0.397418	0.0558072	1.06944e-12	1.06944e-12	5.464104e-10	20	3.86644e-12	0.67 (0.6-0.75)
cg21932513	RCC2	1	17751974	ENSG00000179051	RCC2	1	17749738	rs6688886	1	17753639	A	G	0.351889	0.109751	0.00867047	1.01041e-36	0.257006	0.0340119	4.14509e-14	0.427036	0.0658174	8.68672e-11	8.68672e-11	2.925846e-08	20	2.62069e-10	1.53 (1.35-1.74)
cg07394400	RCC2	1	17752023	ENSG00000179051	RCC2	1	17749738	rs4920606	1	17748288	A	G	0.352883	0.108848	0.00869057	5.46292e-36	0.27373	0.0337937	5.49536e-16	0.397646	0.0584638	1.03474e-11	1.03474e-11	2.742172e-11	20	3.43502e-11	1.49 (1.33-1.67)
cg10329579	RCC2	1	17754830	ENSG00000179051	RCC2	1	17749738	rs12122129	1	17772148	A	G	0.354871	0.113999	0.00869202	2.68763e-39	-0.291128	0.0323589	2.32277e-19	-0.391578	0.05278	1.17956e-13	4.22924e-16	5.704792e-07	20	4.72353e-13	0.68 (0.61-0.75)
cg26688257	RCC2	1	17763961	ENSG00000179051	RCC2	1	17749738	rs77461166	1	17722875	T	C	0.0387674	-0.352854	0.0249096	1.50011e-45	0.504604	0.0833443	1.40901e-09	-0.699269	0.125604	2.5879e-08	2.5879e-08	4.902879e-02	6	6.0656e-08	0.5 (0.39-0.64)
cg25660961	RCC2	1	17764073	ENSG00000179051	RCC2	1	17749738	rs77461166	1	17722875	T	C	0.0387674	-0.352854	0.0249096	1.50011e-45	0.549737	0.0837699	5.29265e-11	-0.64186	0.107794	2.60851e-09	2.60851e-09	4.837925e-02	9	6.91216e-09	0.53 (0.43-0.65)
cg06769739	RCC2	1	17802692	ENSG00000179051	RCC2	1	17749738	rs6674891	1	17809846	A	T	0.372763	0.189081	0.00855615	3.2458e-108	-0.634754	0.0322503	3.06916e-86	-0.29788	0.020267	6.65917e-49	1.32016e-40	1.541089e-10	20	1.0079e-47	0.74 (0.71-0.77)
cg09895325	SRRM1	1	24968182	ENSG00000133226	SRRM1	1	24978982	rs6678310	1	24964953	A	T	0.425447	0.0808811	0.0119572	1.3405e-11	0.489317	0.0315588	3.21232e-54	0.165294	0.0266608	5.65038e-10	1.33353e-08	2.673635e-03	20	1.59677e-09	1.18 (1.12-1.24)
cg09874213	SRRM1	1	24968352	ENSG00000133226	SRRM1	1	24978982	rs4648872	1	25000495	A	C	0.469185	0.0483318	0.0141428	0.00063222	0.306968	0.032006	8.7274e-22	0.157449	0.04891	0.0012857	0.000103883	9.662277e-03	20	0.00200722	1.17 (1.06-1.29)
cg20826610	STMN1	1	26235868	ENSG00000117632	STMN1	1	26222077	rs807056	1	26235816	C	T	0.439364	-0.1051	0.00880131	7.20005e-33	-0.221718	0.0321898	5.66456e-12	0.474024	0.0794482	2.4246e-09	2.4246e-09	2.769691e-03	20	6.46319e-09	1.61 (1.37-1.88)
cg11197916	STMN1	1	26249040	ENSG00000117632	STMN1	1	26222077	rs2992056	1	26317383	A	G	0.199801	-0.199104	0.0108805	8.3973e-75	0.225734	0.0388933	6.47832e-09	-0.88203	0.159432	3.16021e-08	3.16021e-08	2.547531e-03	20	7.33005e-08	0.41 (0.3-0.57)
cg26108329	HMGN2	1	26797585	ENSG00000198830	HMGN2	1	26800702	rs2061234	1	26807312	G	A	0.150099	0.0772807	0.0123756	4.2489e-10	-0.23626	0.0430886	4.17904e-08	-0.327101	0.0793892	3.78518e-05	3.78518e-05	1.847887e-07	20	6.5762e-05	0.72 (0.62-0.84)
cg19621076	HMGN2	1	26800075	ENSG00000198830	HMGN2	1	26800702	rs7365446	1	26767765	G	A	0.306163	0.0207682	0.0100117	0.0380422	-0.214993	0.0360327	2.42229e-09	-0.0965994	0.0493015	0.0500706	0.0500706	2.571980e-05	18	0.064428	0.91 (0.82-1)
cg14164839	HMGN2	1	26823481	ENSG00000198830	HMGN2	1	26800702	rs12045800	1	26845366	G	A	0.235586	-0.056716	0.0110081	2.5745e-07	-1.29214	0.0300321	0	0.043893	0.00858014	3.12661e-07	3.48416e-11	8.486623e-10	20	6.38915e-07	1.04 (1.03-1.06)
cg16701767	ARID1A	1	27026841	ENSG00000117713	ARID1A	1	27065559	rs78129710	1	27178579	C	T	0.0616302	0.0621937	0.0143257	1.4158e-05	0.671148	0.0555331	1.25927e-33	0.0926676	0.0226805	4.39295e-05	4.39295e-05	5.102245e-12	20	7.61729e-05	1.1 (1.05-1.15)
cg05649922	ARID1A	1	27029290	ENSG00000117713	ARID1A	1	27065559	rs57215361	1	27314814	G	A	0.0516899	-0.660417	0.0173473	0	-0.401897	0.0719921	2.37055e-08	1.64325	0.297504	3.32399e-08	3.32399e-08	1.641259e-02	15	7.68995e-08	5.17 (2.89-9.27)
cg27539046	KHDRBS1	1	32451252	ENSG00000121774	KHDRBS1	1	32502940	rs6660562	1	32451343	G	A	0.0298211	-0.000397447	0.0268545	0.988192	-1.34418	0.132974	5.06123e-24	0.000295679	0.0199784	0.988192	0.988192	7.056796e-01	17	0.988192	1 (0.96-1.04)
cg24468890	HDAC1	1	32757294	ENSG00000116478	HDAC1	1	32778461	rs1042546	1	32751510	G	A	0.0894632	-0.0243574	0.0178338	0.172002	-0.592079	0.0557298	2.30244e-26	0.0411387	0.0303685	0.175529	0.175529	1.121070e-02	17	0.209275	1.04 (0.98-1.11)
cg24529615	SFPQ	1	35661778	ENSG00000116560	SFPQ	1	35650364	rs11264113	1	35655590	T	C	0.0328032	-0.0442893	0.0219124	0.0432591	-4.25156	0.12815	2.34817e-241	0.0104172	0.00516352	0.0436476	0.247357	1.682281e-01	20	0.0565708	1.01 (1-1.02)
cg12633102	SFPQ	1	35676489	ENSG00000116560	SFPQ	1	35650364	rs76167968	1	35681738	C	T	0.0894632	-0.00633979	0.0146011	0.664143	-0.649032	0.0614728	4.66254e-26	0.00976807	0.0225157	0.664409	0.823501	4.480815e-01	20	0.704489	1.01 (0.97-1.06)
cg24527881	KIF2C	1	45187630	ENSG00000142945	KIF2C	1	45219464	rs184848629	1	45358175	A	C	0.0188867	0.00249704	0.0275004	0.927651	1.2361	0.114311	2.97081e-27	0.0020201	0.0222485	0.927654	0.711618	5.481768e-02	15	0.944585	1 (0.96-1.05)
cg03320492	KIF2C	1	45187810	ENSG00000142945	KIF2C	1	45219464	rs116407893	1	45555700	T	G	0.0149105	0.0184313	0.028736	0.521263	0.842136	0.125608	2.02146e-11	0.0218863	0.0342785	0.523158	0.523158	1.139340e-01	10	0.574637	1.02 (0.96-1.09)
cg06884882	KIF2C	1	45187946	ENSG00000142945	KIF2C	1	45219464	rs184848629	1	45358175	A	C	0.0188867	0.00249704	0.0275004	0.927651	0.667892	0.115915	8.31741e-09	0.00373869	0.0411801	0.92766	0.92766	4.723278e-02	9	0.944585	1 (0.93-1.09)
cg03984347	KIF2C	1	45190262	ENSG00000142945	KIF2C	1	45219464	rs2983715	1	45186056	A	G	0.253479	-0.0110375	0.00938407	0.239515	0.226194	0.0389827	6.5361e-09	-0.0487968	0.0423306	0.249011	0.249011	1.129102e-02	20	0.289918	0.95 (0.88-1.03)
cg04212926	KIF2C	1	45190912	ENSG00000142945	KIF2C	1	45219464	rs263970	1	45366323	T	A	0.476143	0.0329332	0.00809647	4.75001e-05	-0.25002	0.0324706	1.36198e-14	-0.131722	0.0366242	0.000322411	0.000322411	2.845225e-02	20	0.000525389	0.88 (0.82-0.94)
cg07780762	KIF2C	1	45193615	ENSG00000142945	KIF2C	1	45219464	rs12136099	1	45237296	C	T	0.361829	-0.0281771	0.00819292	0.00058344	0.21381	0.0325775	5.26986e-11	-0.131786	0.0432612	0.00231687	0.00231687	3.202842e-03	20	0.00351864	0.88 (0.81-0.95)
cg03907454	KIF2C	1	45205136	ENSG00000142945	KIF2C	1	45219464	rs6671255	1	45192949	C	T	0.365805	-0.0233417	0.00814889	0.004178	-0.558897	0.0320015	2.6594e-68	0.0417638	0.0147751	0.00470399	0.0371431	1.160726e-04	20	0.00689765	1.04 (1.01-1.07)
cg08483560	PRDX1	1	45981424	ENSG00000117450	PRDX1	1	45982713	rs12037411	1	45853539	T	C	0.240557	-0.120346	0.00957072	2.92011e-36	0.245607	0.0364302	1.56372e-11	-0.489994	0.0824668	2.82051e-09	2.82051e-09	2.068736e-10	20	7.45182e-09	0.61 (0.52-0.72)
cg06070002	PRDX1	1	45986120	ENSG00000117450	PRDX1	1	45982713	rs487174	1	46009536	A	G	0.083499	0.138048	0.0134652	1.15681e-24	0.561338	0.0537854	1.68726e-25	0.245926	0.0336253	2.59831e-13	9.22488e-22	1.215018e-21	18	9.87359e-13	1.28 (1.2-1.37)
cg02631906	PRDX1	1	45987864	ENSG00000117450	PRDX1	1	45982713	rs3219492	1	45796354	T	G	0.100398	-0.315431	0.0134993	9.3892e-121	0.289497	0.0524272	3.3536e-08	-1.08958	0.202755	7.70603e-08	7.70603e-08	4.348976e-03	20	1.71181e-07	0.34 (0.23-0.5)
cg08491437	FUBP1	1	78442533	ENSG00000162613	FUBP1	1	78427267	rs17391694	1	78623626	T	C	0.0964215	-0.0682954	0.0128947	1.1811e-07	0.271984	0.0472779	8.77349e-09	-0.251101	0.0644423	9.75854e-05	9.75854e-05	4.379565e-01	10	0.000167263	0.78 (0.69-0.88)
cg22814740	FUBP1	1	78442554	ENSG00000162613	FUBP1	1	78427267	rs17391694	1	78623626	T	C	0.0964215	-0.0682954	0.0128947	1.1811e-07	0.527134	0.0463028	4.99489e-30	-0.12956	0.0269795	1.56972e-06	4.39985e-06	5.807371e-01	20	3.00162e-06	0.88 (0.83-0.93)
cg00395501	RPL5	1	93296860	ENSG00000122406	RPL5	1	93302531	rs579800	1	93465783	T	C	0.498012	0.00496793	0.00922722	0.590301	0.219478	0.0319786	6.72955e-12	0.0226352	0.0421708	0.59144	0.59144	6.509957e-01	20	0.636332	1.02 (0.94-1.11)
cg16373998	RPL5	1	93296988	ENSG00000122406	RPL5	1	93302531	rs10874744	1	93306317	G	A	0.377734	0.00192666	0.00958538	0.840699	-0.497999	0.0331543	5.37667e-51	-0.0038688	0.0192495	0.840713	0.856352	8.619258e-02	20	0.870947	1 (0.96-1.03)
cg13858687	RPL5	1	93297071	ENSG00000122406	RPL5	1	93302531	rs619784	1	93454314	C	T	0.45825	0.000504559	0.00927498	0.956616	-0.417908	0.031514	3.89541e-40	-0.00120734	0.022194	0.956617	0.700647	2.470608e-01	20	0.958764	1 (0.96-1.04)
cg10992558	CNN3	1	95369272	ENSG00000117519	CNN3	1	95377670	rs77369148	1	95377678	T	A	0.104374	-0.0121586	0.0135972	0.371215	-0.94943	0.0552451	3.39422e-66	0.0128063	0.0143408	0.371861	1.17585e-07	2.116888e-06	20	0.420345	1.01 (0.98-1.04)
cg10247864	HIST2H2BF	1	149783242	ENSG00000203814	HIST2H2BF	1	149769086	rs41265172	1	149913562	T	C	0.0377734	0.388735	0.0345193	2.035e-29	1.17714	0.0877279	4.73722e-41	0.330237	0.0382838	6.35288e-18	6.35288e-18	4.385069e-09	9	3.24178e-17	1.39 (1.29-1.5)
cg20946037	ENSA	1	150582344	ENSG00000143420	ENSA	1	150587707	rs4970966	1	150584103	T	G	0.241551	0.0171031	0.00979337	0.0807415	0.275241	0.0398589	5.00668e-12	0.0621387	0.0367013	0.0904376	0.0904376	7.481172e-04	17	0.112324	1.06 (0.99-1.14)
cg07929029	ENSA	1	150623203	ENSG00000143420	ENSA	1	150587707	rs3087960	1	150620569	G	C	0.431412	0.0174983	0.00810407	0.0308346	0.374862	0.0326782	1.8383e-30	0.0466793	0.0219984	0.0338429	0.0338429	3.827040e-09	20	0.0444437	1.05 (1-1.09)
cg12280317	S100A11	1	152008083	ENSG00000163191	S100A11	1	152012682	rs3122300	1	152012386	T	C	0.0328032	0.375012	0.0195103	2.46011e-82	-0.602811	0.0779498	1.04774e-14	-0.622105	0.0867114	7.26119e-13	7.26119e-13	1.042983e-02	14	2.67944e-12	0.54 (0.45-0.64)
cg10069121	S100A11	1	152009711	ENSG00000163191	S100A11	1	152012682	rs3811422	1	152009530	T	C	0.0328032	0.377724	0.0196033	9.89486e-83	-0.685147	0.0777836	1.26983e-18	-0.551304	0.0688184	1.13788e-15	1.13788e-15	1.861674e-01	16	5.1843e-15	0.58 (0.5-0.66)
cg19930352	S100A11	1	152009772	ENSG00000163191	S100A11	1	152012682	rs3811422	1	152009530	T	C	0.0328032	0.377724	0.0196033	9.89486e-83	-0.841904	0.0767815	5.63448e-28	-0.448654	0.0470785	1.57403e-21	4.36322e-20	2.490938e-02	17	9.62743e-21	0.64 (0.58-0.7)
cg24155129	S100A6	1	153505790	ENSG00000197956	S100A6	1	153507897	rs4845555	1	153495671	G	A	0.0994036	-0.134816	0.0132281	2.1618e-24	0.261146	0.046396	1.81648e-08	-0.516247	0.104776	8.3442e-07	8.3442e-07	1.151611e-01	16	1.61986e-06	0.6 (0.49-0.73)
cg01910639	S100A6	1	153507779	ENSG00000197956	S100A6	1	153507897	rs7534343	1	153484148	T	C	0.101392	-0.131975	0.0130245	3.95171e-24	-0.441299	0.0470994	7.28649e-21	0.29906	0.0434726	6.01551e-12	4.84957e-10	9.967646e-02	18	2.05033e-11	1.35 (1.24-1.47)
cg00018184	S100A4	1	153519850	ENSG00000196154	S100A4	1	153519350	rs4845554	1	153492017	G	A	0.102386	-0.0370105	0.0147042	0.0118359	-0.305259	0.0479202	1.88835e-10	0.121243	0.0517935	0.0192378	0.0192378	2.688062e-01	8	0.0259115	1.13 (1.02-1.25)
cg08202226	GATAD2B	1	153896590	ENSG00000143614	GATAD2B	1	153836326	rs1043608	1	153909069	C	G	0.291252	0.0238645	0.0128581	0.0634536	-0.711691	0.0340146	3.29881e-97	-0.0335322	0.0181378	0.0644953	0.0269319	1.317740e-05	20	0.0821602	0.97 (0.93-1)
cg24304309	ADAR	1	154577895	ENSG00000160710	ADAR	1	154577506	rs61300392	1	154575685	T	A	0.0705765	0.0101973	0.0154927	0.51041	-0.150446	0.0163466	3.46535e-20	-0.0677805	0.103242	0.511487	2.30732e-10	2.122470e-13	20	0.563204	0.93 (0.76-1.14)
cg06269322	ADAR	1	154580460	ENSG00000160710	ADAR	1	154577506	rs59618219	1	154589931	T	C	0.189861	0.103178	0.00949182	1.59849e-27	0.604438	0.0398788	6.82648e-52	0.170701	0.0193246	1.016e-18	1.79541e-20	4.645903e-15	20	5.36858e-18	1.19 (1.14-1.23)
cg03920003	ADAR	1	154582007	ENSG00000160710	ADAR	1	154577506	rs9427102	1	154586957	G	A	0.470179	-0.171731	0.00789885	8.3684e-105	1.12146	0.0227372	0	-0.153132	0.00769729	4.56822e-88	1.47661e-58	6.614101e-03	20	1.63177e-86	0.86 (0.85-0.87)
cg17218026	ADAR	1	154582156	ENSG00000160710	ADAR	1	154577506	rs9427102	1	154586957	G	A	0.470179	-0.171731	0.00789885	8.3684e-105	1.09604	0.0235943	0	-0.156683	0.00795699	2.5616e-86	8.59866e-58	1.349832e-02	20	7.88796e-85	0.85 (0.84-0.87)
cg09786420	ADAR	1	154583389	ENSG00000160710	ADAR	1	154577506	rs9427102	1	154586957	G	A	0.470179	-0.171731	0.00789885	8.3684e-105	0.491299	0.0317035	3.65257e-54	-0.349544	0.0276994	1.65591e-36	1.68686e-25	1.515817e-05	20	1.8958e-35	0.71 (0.67-0.74)
cg27530370	ADAR	1	154589288	ENSG00000160710	ADAR	1	154577506	rs3766922	1	154577055	G	T	0.471173	-0.170502	0.00789924	2.50658e-103	0.249899	0.0320268	6.05395e-15	-0.682283	0.0929786	2.16711e-13	2.16711e-13	1.152764e-01	20	8.34149e-13	0.51 (0.42-0.61)
cg16736018	CRABP2	1	156661648	ENSG00000143320	CRABP2	1	156672503	rs7532302	1	156659768	C	T	0.333002	-0.0426629	0.00982292	1.4042e-05	-0.262922	0.0340784	1.2079e-14	0.162265	0.0428737	0.000153884	0.000188788	1.427242e-05	10	0.000258791	1.18 (1.08-1.28)
cg02363950	CRABP2	1	156676793	ENSG00000143320	CRABP2	1	156672503	rs3806412	1	156676553	G	T	0.384692	0.0225762	0.0082461	0.00618517	0.268111	0.0326631	2.24172e-16	0.0842045	0.0324219	0.00940018	0.00940018	1.478755e-02	13	0.0131151	1.09 (1.02-1.16)
cg13470735	CRABP2	1	156678548	ENSG00000143320	CRABP2	1	156672503	rs11264529	1	156679345	A	G	0.412525	0.0278392	0.0081287	0.000615249	-0.226503	0.0325644	3.51207e-12	-0.122909	0.0400023	0.00212247	0.00212247	1.687664e-02	12	0.00324549	0.88 (0.82-0.96)
cg08597205	HDGF	1	156723647	ENSG00000143321	HDGF	1	156724308	rs12354190	1	156728195	C	A	0.0417495	0.0486771	0.022372	0.0295702	-0.718818	0.0866571	1.0861e-16	-0.0677183	0.0321763	0.0353259	0.0353259	2.460259e-03	12	0.0463231	0.93 (0.88-1)
cg06872172	PRCC	1	156738798	ENSG00000143294	PRCC	1	156745504	rs76807267	1	156738464	G	A	0.0417495	0.0989749	0.022149	7.8733e-06	-1.13498	0.0898815	1.48826e-36	-0.0872038	0.0207007	2.52438e-05	1.18586e-08	1.109413e-03	10	4.46391e-05	0.92 (0.88-0.95)
cg19939130	IFI16	1	158978468	ENSG00000163565	IFI16	1	158997351	rs72704962	1	158974569	C	T	0.134195	0.132219	0.0120001	3.12239e-28	-0.331254	0.0481958	6.28238e-12	-0.399147	0.0684463	5.49216e-09	5.49216e-09	2.956083e-03	14	1.38155e-08	0.67 (0.59-0.77)
cg04085339	CACYBP	1	174967695	ENSG00000116161	CACYBP	1	174974575	rs10912871	1	174995659	C	T	0.229622	-0.0326931	0.0103492	0.00158311	0.22873	0.0384146	2.61275e-09	-0.142933	0.0512199	0.00526142	0.00526142	6.509671e-02	10	0.00762735	0.87 (0.78-0.96)
cg08250118	DHX9	1	182858007	ENSG00000135829	DHX9	1	182832695	rs2275171	1	182784022	T	C	0.430418	-0.00586379	0.00815776	0.472264	-1.26847	0.0166344	0	0.00462273	0.00643147	0.472284	0.0239468	4.098567e-03	20	0.521859	1 (0.99-1.02)
cg26033504	CSRP1	1	201458737	ENSG00000159176	CSRP1	1	201465621	rs2070942	1	201458694	G	T	0.405567	0.0652201	0.0081168	9.34261e-16	-0.211444	0.03369	3.4701e-10	-0.30845	0.0623614	7.56866e-07	7.56866e-07	3.047282e-05	20	1.47572e-06	0.73 (0.65-0.83)
cg25018049	CSRP1	1	201472826	ENSG00000159176	CSRP1	1	201465621	rs3753984	1	201477367	G	A	0.403579	0.135827	0.0080766	1.81972e-63	0.207866	0.0334872	5.389e-10	0.653436	0.11221	5.76885e-09	5.76885e-09	8.001386e-04	20	1.44707e-08	1.92 (1.54-2.39)
cg11145461	CSRP1	1	201475451	ENSG00000159176	CSRP1	1	201465621	rs3767541	1	201455910	C	T	0.387674	0.0705474	0.0081671	5.72059e-18	0.349317	0.0332837	9.09614e-26	0.201958	0.0302809	2.56668e-11	3.24044e-12	1.900126e-11	20	8.21522e-11	1.22 (1.15-1.3)
cg05812950	CSRP1	1	201476362	ENSG00000159176	CSRP1	1	201465621	rs12088790	1	201355761	G	A	0.028827	0.029572	0.0258136	0.251961	0.6978	0.117737	3.08985e-09	0.0423789	0.0376775	0.260682	0.260682	NA	NA	0.30154	1.04 (0.97-1.12)
cg16357582	CSRP1	1	201476557	ENSG00000159176	CSRP1	1	201465621	rs11585456	1	201458522	C	G	0.38668	0.0709255	0.00819096	4.7592e-18	0.226158	0.0345447	5.87662e-11	0.31361	0.0600531	1.768e-07	1.768e-07	1.114730e-07	6	3.73245e-07	1.37 (1.22-1.54)
cg24155190	CSRP1	1	201476619	ENSG00000159176	CSRP1	1	201465621	rs11585456	1	201458522	C	G	0.38668	0.0709255	0.00819096	4.7592e-18	0.208936	0.0334911	4.41668e-10	0.339461	0.067065	4.15611e-07	4.15611e-07	4.851335e-07	9	8.39685e-07	1.4 (1.23-1.6)
cg02104952	CSRP1	1	201481480	ENSG00000159176	CSRP1	1	201465621	rs115048059	1	201481158	G	A	0.028827	-0.278699	0.038382	3.83671e-13	1.28388	0.102498	5.38569e-36	-0.217076	0.0345552	3.34245e-10	2.31677e-12	1.510093e-03	13	9.59745e-10	0.8 (0.75-0.86)
cg05051117	NUCKS1	1	205719564	ENSG00000069275	NUCKS1	1	205700675	rs3747973	1	205677148	A	G	0.410537	0.265352	0.00803397	3.13603e-239	-0.239492	0.0320319	7.62339e-14	-1.10798	0.151942	3.0502e-13	7.51394e-15	6.138305e-04	20	1.15416e-12	0.33 (0.25-0.44)
cg18590995	PARP1	1	226558496	ENSG00000143799	PARP1	1	226572086	rs12143101	1	226545785	C	G	0.15507	-0.305077	0.0103971	2.96967e-189	0.379183	0.0460038	1.68749e-16	-0.804563	0.10139	2.09988e-15	2.09988e-15	1.354738e-07	20	9.37596e-15	0.45 (0.37-0.55)
cg23712594	PARP1	1	226591890	ENSG00000143799	PARP1	1	226572086	rs932002	1	226577306	T	C	0.154076	-0.306424	0.0104219	5.17772e-190	0.549813	0.0453838	8.82425e-34	-0.557324	0.049756	4.0244e-29	4.06729e-35	2.825835e-02	20	3.26708e-28	0.57 (0.52-0.63)
cg24937136	PARP1	1	226593346	ENSG00000143799	PARP1	1	226572086	rs2255403	1	226576270	G	A	0.154076	-0.295181	0.0102273	3.57202e-183	1.20653	0.0398363	1.69287e-201	-0.244653	0.0117091	6.04424e-97	1.12901e-117	1.910792e-05	20	2.45341e-95	0.78 (0.77-0.8)
cg17127702	PARP1	1	226594323	ENSG00000143799	PARP1	1	226572086	rs932002	1	226577306	T	C	0.154076	-0.306424	0.0104219	5.17772e-190	1.3524	0.0383755	4.68118e-272	-0.226578	0.0100361	7.38996e-113	3.36573e-95	1.255610e-10	20	3.8819e-111	0.8 (0.78-0.81)
cg18764804	PARP1	1	226596668	ENSG00000143799	PARP1	1	226572086	rs56033994	1	226545433	C	A	0.15507	-0.305061	0.0103957	2.76767e-189	0.337355	0.0458384	1.84379e-13	-0.904275	0.126674	9.43018e-13	9.43018e-13	5.070576e-07	20	3.42323e-12	0.4 (0.32-0.52)
cg21202276	PARP1	1	226599374	ENSG00000143799	PARP1	1	226572086	rs77173384	1	226602215	T	C	0.167992	0.445669	0.0105876	0	-0.6029	0.0419114	6.41809e-47	-0.739209	0.054305	3.38966e-42	3.38966e-42	2.927409e-16	20	4.3869e-41	0.48 (0.43-0.53)
cg17439967	NUP133	1	229644775	ENSG00000069248	NUP133	1	229610574	rs767303	1	229698931	C	A	0.209742	-0.308656	0.00997045	2.03891e-210	-0.281526	0.0390629	5.71937e-13	1.09637	0.156193	2.22981e-12	2.22981e-12	1.551759e-01	20	7.83944e-12	2.99 (2.2-4.07)
cg21450547	IRF2BP2	1	234739831	ENSG00000168264	IRF2BP2	1	234742643	rs500564	1	234763954	A	T	0.171968	0.0979253	0.0104094	5.08562e-21	0.475646	0.0396205	3.34285e-33	0.205879	0.0278037	1.31411e-13	4.90705e-18	8.910462e-06	20	5.14694e-13	1.23 (1.16-1.3)
cg02977524	IRF2BP2	1	234747788	ENSG00000168264	IRF2BP2	1	234742643	rs6695708	1	234747692	T	C	0.419483	-0.0202048	0.00838514	0.01597	0.229196	0.0342158	2.10519e-11	-0.0881553	0.0388801	0.023368	0.023368	5.089896e-08	20	0.0311922	0.92 (0.85-0.99)
cg06142740	PPP1CB	2	28973577	ENSG00000213639	PPP1CB	2	29000156	rs7562170	2	28943516	C	T	0.290258	-0.401187	0.00837708	0	0.352006	0.0344202	1.50519e-24	-1.13972	0.113957	1.50499e-23	1.50499e-23	2.388097e-09	20	9.95522e-23	0.32 (0.26-0.4)
cg09522027	PPP1CB	2	28974177	ENSG00000213639	PPP1CB	2	29000156	rs12475612	2	29030006	G	T	0.411531	-0.421549	0.00770948	0	0.741338	0.0300442	1.98722e-134	-0.568633	0.0252828	5.09104e-112	1.47688e-84	3.042807e-15	20	2.52572e-110	0.57 (0.54-0.6)
cg06359167	CEBPZ	2	37458670	ENSG00000115816	CEBPZ	2	37443805	rs6743782	2	37461473	A	G	0.398608	-0.397279	0.00792488	0	-0.222766	0.0339768	5.51103e-11	1.78339	0.274322	7.97523e-11	7.97523e-11	7.033751e-01	20	2.43068e-10	5.95 (3.48-10.19)
cg19572912	LRPPRC	2	44264617	ENSG00000138095	LRPPRC	2	44168395	rs4541287	2	44323064	C	G	0.0636183	-0.137748	0.0163027	2.928e-17	-0.436385	0.0686352	2.04351e-10	0.315657	0.0621328	3.76709e-07	3.76709e-07	3.008028e-05	20	7.64549e-07	1.37 (1.21-1.55)
cg09073493	LRPPRC	2	44279420	ENSG00000138095	LRPPRC	2	44168395	rs188634891	2	44302748	G	T	0.236581	-0.053282	0.010373	2.7975e-07	-0.258965	0.0370745	2.84871e-12	0.205749	0.0497202	3.50125e-05	3.50125e-05	2.177064e-10	20	6.09476e-05	1.23 (1.11-1.35)
cg06365623	RPS27A	2	55389666	ENSG00000143947	RPS27A	2	55461014	rs17046778	2	55459373	G	T	0.159046	-0.0607979	0.0207275	0.00335488	-0.568786	0.0433829	2.85437e-39	0.106891	0.0373425	0.00420394	0.0419822	3.817627e-01	20	0.00620516	1.11 (1.03-1.2)
cg19384241	RPS27A	2	55393977	ENSG00000143947	RPS27A	2	55461014	rs10176835	2	55396417	C	T	0.309145	0.0352822	0.0161165	0.0285823	-1.35662	0.0182957	0	-0.0260075	0.0118851	0.0286517	0.0469853	1.117852e-02	20	0.0379051	0.97 (0.95-1)
cg22480459	RPS27A	2	55395888	ENSG00000143947	RPS27A	2	55461014	rs6758504	2	55453099	T	C	0.521869	-0.00146175	0.0147354	0.920979	0.417416	0.03223	2.31431e-38	-0.00350191	0.0353025	0.920982	0.0101629	2.818801e-03	20	0.941003	1 (0.93-1.07)
cg04846451	RPS27A	2	55452363	ENSG00000143947	RPS27A	2	55461014	rs10167895	2	55427790	T	C	0.121272	0.0560643	0.0212768	0.00841373	0.981157	0.0426626	4.87406e-117	0.057141	0.0218273	0.00884797	0.0396158	1.511952e-01	20	0.0124429	1.06 (1.01-1.11)
cg25477606	RPS27A	2	55458422	ENSG00000143947	RPS27A	2	55461014	rs17046778	2	55459373	G	T	0.159046	-0.0607979	0.0207275	0.00335488	-0.642051	0.0431124	3.68836e-50	0.0946933	0.0329035	0.00400319	0.0193341	3.539029e-01	20	0.00594817	1.1 (1.03-1.17)
cg02717117	RPS27A	2	55458694	ENSG00000143947	RPS27A	2	55461014	rs17046778	2	55459373	G	T	0.159046	-0.0607979	0.0207275	0.00335488	-1.08447	0.0390898	2.1128e-169	0.0560623	0.0192195	0.00353482	0.343458	2.114821e-01	20	0.00529309	1.06 (1.02-1.1)
cg08053355	RPS27A	2	55458963	ENSG00000143947	RPS27A	2	55461014	rs17046778	2	55459373	G	T	0.159046	-0.0607979	0.0207275	0.00335488	-0.319261	0.0428671	9.49801e-14	0.190433	0.069777	0.00634946	0.0261418	2.791796e-01	20	0.00910124	1.21 (1.06-1.39)
cg12926341	PCBP1	2	70330714	ENSG00000169564	PCBP1	2	70315458	rs11689890	2	70355951	T	C	0.0725646	0.0298493	0.016845	0.0763946	-0.469682	0.0715459	5.21165e-11	-0.0635522	0.0371483	0.0871232	0.0871232	3.905271e-02	11	0.108785	0.94 (0.87-1.01)
cg02558543	SPR	2	73089983	ENSG00000116096	SPR	2	73116888	rs7570103	2	73095338	A	G	0.0984095	0.0147678	0.0141481	0.296578	0.543609	0.0492436	2.47313e-28	0.0271663	0.0261424	0.298728	0.298728	4.631538e-01	20	0.342444	1.03 (0.98-1.08)
cg12436443	SPR	2	73114314	ENSG00000116096	SPR	2	73116888	rs11126384	2	73048648	C	A	0.2833	0.00213024	0.00897323	0.812346	0.293462	0.0348874	4.04139e-17	0.007259	0.0305893	0.81242	0.81242	3.895054e-01	20	0.843594	1.01 (0.95-1.07)
cg04807855	SPR	2	73114341	ENSG00000116096	SPR	2	73116888	rs12479094	2	73086770	T	C	0.274354	0.0045359	0.00930251	0.625833	0.315341	0.0363028	3.74045e-18	0.0143841	0.0295463	0.626376	0.626376	4.447578e-01	20	0.669805	1.01 (0.96-1.07)
cg05964953	SPR	2	73114371	ENSG00000116096	SPR	2	73116888	rs12479094	2	73086770	T	C	0.274354	0.0045359	0.00930251	0.625833	0.208859	0.0360671	7.00344e-09	0.0217176	0.0446973	0.627052	0.627052	2.819236e-01	20	0.669805	1.02 (0.94-1.12)
cg17020726	SPR	2	73122091	ENSG00000116096	SPR	2	73116888	rs2421095	2	73113524	G	A	0.0984095	0.00716331	0.0148864	0.630374	0.643357	0.0489772	2.0515e-39	0.0111343	0.0231541	0.630604	0.378255	1.952336e-01	20	0.672795	1.01 (0.97-1.06)
cg04664968	DDX18	2	118570237	ENSG00000088205	DDX18	2	118581090	rs80317494	2	118631426	G	T	0.084493	0.00137237	0.0213766	0.948811	-0.336131	0.0517783	8.48566e-11	-0.00408286	0.063599	0.948813	0.948813	8.569405e-03	20	0.954201	1 (0.88-1.13)
cg02256105	DDX18	2	118593478	ENSG00000088205	DDX18	2	118581090	rs61000472	2	118557805	T	G	0.375746	0.0706205	0.0121764	6.6394e-09	-0.348288	0.0333634	1.6414e-25	-0.202765	0.0399939	3.98045e-07	3.98045e-07	9.648661e-10	20	8.06019e-07	0.82 (0.75-0.88)
cg14318477	DDX18	2	118593724	ENSG00000088205	DDX18	2	118581090	rs1052637	2	118575215	G	C	0.368787	-0.143502	0.0121968	5.87072e-32	0.35035	0.0334561	1.16227e-25	-0.409596	0.0523625	5.18554e-15	5.18554e-15	8.710223e-10	20	2.25887e-14	0.66 (0.6-0.74)
cg23729417	DDX18	2	118593926	ENSG00000088205	DDX18	2	118581090	rs1052637	2	118575215	G	C	0.368787	-0.143502	0.0121968	5.87072e-32	0.253198	0.0340723	1.07622e-13	-0.566759	0.0902062	3.32267e-10	3.32267e-10	5.201190e-05	20	9.57143e-10	0.57 (0.48-0.68)
cg08838158	DDX18	2	118594167	ENSG00000088205	DDX18	2	118581090	rs1052637	2	118575215	G	C	0.368787	-0.143502	0.0121968	5.87072e-32	0.457394	0.0332868	5.76535e-43	-0.313738	0.0351052	3.99515e-19	2.61794e-18	5.759514e-09	20	2.16222e-18	0.73 (0.68-0.78)
cg05295388	DDX18	2	118594304	ENSG00000088205	DDX18	2	118581090	rs61000472	2	118557805	T	G	0.375746	0.0706205	0.0121764	6.6394e-09	-0.645858	0.0313957	4.93223e-94	-0.109344	0.019588	2.3751e-08	2.95394e-15	4.282388e-16	20	5.58149e-08	0.9 (0.86-0.93)
cg15796911	DDX18	2	118594622	ENSG00000088205	DDX18	2	118581090	rs11689073	2	118573396	G	A	0.45328	0.0688455	0.0118503	6.2622e-09	-0.403422	0.0328061	9.37927e-35	-0.170654	0.0324876	1.49727e-07	4.1007e-11	6.336402e-13	20	3.19108e-07	0.84 (0.79-0.9)
cg05370471	DDX18	2	118594649	ENSG00000088205	DDX18	2	118581090	rs58672569	2	118567340	A	C	0.366799	0.0733017	0.0121582	1.6498e-09	-0.2498	0.0330943	4.41483e-14	-0.293441	0.0622917	2.46802e-06	2.46802e-06	5.548872e-08	20	4.65951e-06	0.75 (0.66-0.84)
cg25619440	DDX18	2	118616155	ENSG00000088205	DDX18	2	118581090	rs2551884	2	118620809	T	C	0.0944334	0.238983	0.0209227	3.23933e-30	0.321601	0.0580494	3.02257e-08	0.743105	0.149077	6.20503e-07	6.20503e-07	1.010729e-04	20	1.22862e-06	2.1 (1.57-2.82)
cg22762992	DDX18	2	118616377	ENSG00000088205	DDX18	2	118581090	rs9789523	2	118774025	T	C	0.0934394	0.224335	0.0196751	4.08621e-30	0.31548	0.0567406	2.69708e-08	0.711092	0.142289	5.8072e-07	5.8072e-07	7.314757e-06	20	1.15497e-06	2.04 (1.54-2.69)
cg06940110	DDX18	2	118616430	ENSG00000088205	DDX18	2	118581090	rs9789523	2	118774025	T	C	0.0934394	0.224335	0.0196751	4.08621e-30	0.35601	0.0564368	2.82444e-10	0.630137	0.114162	3.39597e-08	3.39597e-08	8.798236e-06	20	7.83617e-08	1.88 (1.5-2.35)
cg24213669	DDX18	2	118616576	ENSG00000088205	DDX18	2	118581090	rs2216869	2	118635854	T	C	0.0944334	0.234923	0.0202771	4.87541e-31	0.491453	0.0569267	5.9716e-18	0.478016	0.0690523	4.43642e-12	9.06752e-10	1.357460e-06	20	1.52962e-11	1.61 (1.41-1.85)
cg00046336	DDX18	2	118617230	ENSG00000088205	DDX18	2	118581090	rs417651	2	118504764	A	C	0.0854871	0.222042	0.021253	1.5028e-25	-0.449316	0.0589051	2.38825e-14	-0.494179	0.0802165	7.24833e-10	7.24833e-10	1.539592e-04	20	2.02274e-09	0.61 (0.52-0.71)
cg22545206	DDX18	2	118617499	ENSG00000088205	DDX18	2	118581090	rs1433526	2	118618718	C	T	0.432406	0.0439931	0.0118836	0.00021391	0.475825	0.0312927	3.24553e-52	0.0924564	0.0257043	0.000321997	1.72889e-06	1.677929e-07	20	0.000525389	1.1 (1.04-1.15)
cg08569850	DDX18	2	118618054	ENSG00000088205	DDX18	2	118581090	rs204832	2	118528072	A	G	0.175944	0.142596	0.0154793	3.20098e-20	-0.251897	0.0426912	3.62544e-09	-0.566088	0.113933	6.74369e-07	2.2032e-09	2.641244e-04	20	1.32646e-06	0.57 (0.45-0.71)
cg19263433	DDX18	2	118618151	ENSG00000088205	DDX18	2	118581090	rs6708056	2	118623540	A	T	0.293241	-0.102029	0.0127066	9.77911e-16	0.260508	0.0349462	9.01754e-14	-0.391652	0.0716897	4.67741e-08	3.12651e-11	7.298629e-10	20	1.06283e-07	0.68 (0.59-0.78)
cg08621926	WDR33	2	128569178	ENSG00000136709	WDR33	2	128513678	rs113472280	2	128559476	T	C	0.200795	0.0842319	0.00965254	2.6291e-18	0.595211	0.0426935	3.54425e-44	0.141516	0.0191318	1.39423e-13	5.16768e-11	4.614804e-18	20	5.41324e-13	1.15 (1.11-1.2)
cg00255882	WDR33	2	128569347	ENSG00000136709	WDR33	2	128513678	rs113472280	2	128559476	T	C	0.200795	0.0842319	0.00965254	2.6291e-18	0.596386	0.0426996	2.47781e-44	0.141237	0.0190843	1.35486e-13	5.62566e-11	1.156302e-17	20	5.28335e-13	1.15 (1.11-1.2)
cg15602054	SSB	2	170624685	ENSG00000138385	SSB	2	170658508	rs3754917	2	170608785	C	A	0.37674	-0.0317265	0.0137487	0.0210214	-0.586101	0.0321666	3.52865e-74	0.0541315	0.0236453	0.0220611	3.40565e-05	6.522601e-05	20	0.0295361	1.06 (1.01-1.11)
cg17598339	SSB	2	170624727	ENSG00000138385	SSB	2	170658508	rs7590503	2	170602280	T	C	0.37674	-0.0310306	0.013734	0.0238585	-0.697099	0.0311434	5.69342e-111	0.044514	0.0198018	0.0245777	2.73646e-06	9.205469e-05	20	0.0326605	1.05 (1.01-1.09)
cg01268571	SSB	2	170624998	ENSG00000138385	SSB	2	170658508	rs7590503	2	170602280	T	C	0.37674	-0.0310306	0.013734	0.0238585	-0.510809	0.032652	3.64744e-55	0.060748	0.0271657	0.0253388	0.00207567	5.373667e-05	20	0.033572	1.06 (1.01-1.12)
cg04362989	SSB	2	170625479	ENSG00000138385	SSB	2	170658508	rs12692918	2	170610065	G	A	0.374751	-0.0317377	0.0137548	0.0210325	-0.454361	0.0326195	4.21479e-44	0.0698513	0.0306853	0.0228234	0.00347971	1.709627e-04	20	0.0305109	1.07 (1.01-1.14)
cg02928644	SSB	2	170646566	ENSG00000138385	SSB	2	170658508	rs13402634	2	170623384	G	A	0.363817	0.0609271	0.013805	1.0176e-05	0.434634	0.0341718	4.63155e-37	0.14018	0.0336202	3.05239e-05	2.77448e-06	4.698956e-02	20	5.35517e-05	1.15 (1.08-1.23)
cg23497644	SSB	2	170654835	ENSG00000138385	SSB	2	170658508	rs2353707	2	170654265	A	G	0.318091	-0.109591	0.0140519	6.24e-15	-0.337158	0.0347785	3.18409e-22	0.325043	0.0534901	1.22692e-09	1.22692e-09	3.191546e-03	20	3.36086e-09	1.38 (1.25-1.54)
cg26783666	SSB	2	170654954	ENSG00000138385	SSB	2	170658508	rs13393212	2	170662634	A	C	0.163022	-0.0499912	0.0174904	0.00426052	-0.543885	0.0423527	9.56222e-38	0.0919149	0.0329452	0.00527191	1.53051e-05	1.488123e-07	20	0.00763017	1.1 (1.03-1.17)
cg14876906	SSB	2	170658438	ENSG00000138385	SSB	2	170658508	rs12233047	2	170949905	A	G	0.161034	0.0709958	0.0180458	8.3474e-05	-0.381148	0.0426058	3.68832e-19	-0.186268	0.051722	0.000316592	0.00155949	5.168594e-03	20	0.000518746	0.83 (0.75-0.92)
cg07204893	SF3B1	2	198300525	ENSG00000115524	SF3B1	2	198278256	rs7577835	2	198378056	C	T	0.21173	-0.0721464	0.0105425	7.73352e-12	0.314323	0.0402793	6.01689e-15	-0.22953	0.0446105	2.67242e-07	2.67242e-07	2.647687e-03	20	5.52425e-07	0.79 (0.73-0.87)
cg13194260	BZW1	2	201659991	ENSG00000082153	BZW1	2	201681943	rs2247016	2	201560740	T	G	0.241551	0.0163159	0.00950146	0.0859426	0.715737	0.0376614	1.56459e-80	0.022796	0.0133292	0.0872229	9.51124e-06	3.872328e-01	20	0.108785	1.02 (1-1.05)
cg23892690	BZW1	2	201675739	ENSG00000082153	BZW1	2	201681943	rs3754937	2	201675353	G	C	0.450298	0.0703308	0.0083789	4.70678e-17	-0.310359	0.0324516	1.13552e-21	-0.226611	0.0359208	2.81512e-10	2.81512e-10	1.360630e-03	20	8.2423e-10	0.8 (0.74-0.86)
cg10637955	BZW1	2	201675829	ENSG00000082153	BZW1	2	201681943	rs11688852	2	201683986	G	T	0.447316	0.0703625	0.00837948	4.58029e-17	-0.268003	0.0320133	5.68239e-17	-0.262543	0.0442843	3.05551e-09	5.38481e-08	1.419557e-01	20	8.02521e-09	0.77 (0.71-0.84)
cg09046974	BZW1	2	201676437	ENSG00000082153	BZW1	2	201681943	rs3754937	2	201675353	G	C	0.450298	0.0703308	0.0083789	4.70678e-17	0.764508	0.0300268	5.35741e-143	0.0919949	0.0115401	1.56426e-15	6.72895e-17	1.369045e-03	20	7.09081e-15	1.1 (1.07-1.12)
cg01741999	PNKD	2	219137824	ENSG00000127838	PNKD	2	219173315	rs13412734	2	218927116	A	G	0.028827	-0.0797767	0.0300885	0.00801588	-0.598067	0.109624	4.8808e-08	0.133391	0.0559364	0.0170934	0.0170934	NA	NA	0.023163	1.14 (1.02-1.28)
cg18259342	PNKD	2	219184859	ENSG00000127838	PNKD	2	219173315	rs62183995	2	219189654	A	G	0.337972	-0.501778	0.0078579	0	-0.936536	0.0277493	1.07139e-249	0.535781	0.0179559	1.23097e-195	1.10512e-155	6.729519e-09	20	1.2214e-193	1.71 (1.65-1.77)
cg15100426	PNKD	2	219187432	ENSG00000127838	PNKD	2	219173315	rs4672884	2	219182481	A	G	0.388668	-0.527811	0.00761678	0	-0.214701	0.0326688	4.96225e-11	2.45835	0.375739	6.0416e-11	3.929e-14	2.433726e-05	20	1.854e-10	11.69 (5.6-24.41)
cg26786924	PNKD	2	219187654	ENSG00000127838	PNKD	2	219173315	rs897877	2	219192755	A	G	0.390656	-0.52565	0.00764386	0	-0.366245	0.0329682	1.13354e-28	1.43524	0.130871	5.51453e-28	2.04163e-27	5.188428e-01	20	4.39685e-27	4.2 (3.25-5.43)
cg04880052	PNKD	2	219191631	ENSG00000127838	PNKD	2	219173315	rs3731861	2	219191256	C	T	0.343936	-0.498378	0.00784161	0	-0.384029	0.0328473	1.41169e-31	1.29776	0.112865	1.34394e-30	1.34394e-30	2.402393e-02	20	1.18825e-29	3.66 (2.93-4.57)
cg07310916	NCL	2	232330273	ENSG00000115053	NCL	2	232333297	rs10933375	2	232367296	T	A	0.291252	0.0596457	0.00911847	6.1027e-11	0.221601	0.0344835	1.30744e-10	0.269158	0.0587147	4.55804e-06	4.55804e-06	9.351995e-07	20	8.47985e-06	1.31 (1.17-1.47)
cg01443467	NCL	2	232333030	ENSG00000115053	NCL	2	232333297	rs79106302	2	232334335	T	C	0.201789	0.0282899	0.0105686	0.0074329	0.43474	0.0427954	3.03526e-24	0.0650732	0.0251399	0.00964101	2.97721e-10	6.754370e-11	20	0.0133895	1.07 (1.02-1.12)
cg06281680	NCL	2	232347922	ENSG00000115053	NCL	2	232333297	rs1667305	2	232403829	C	T	0.512922	-0.0599718	0.00795445	4.72141e-14	-0.213101	0.0320964	3.14955e-11	0.281424	0.0564799	6.26906e-07	1.94992e-09	1.027418e-07	20	1.23856e-06	1.33 (1.19-1.48)
cg03727500	NCL	2	232348334	ENSG00000115053	NCL	2	232333297	rs10210351	2	232348665	A	G	0.408549	0.0808777	0.00805202	9.72382e-24	-0.364233	0.0324687	3.3282e-29	-0.222049	0.0296735	7.25941e-14	7.25941e-14	3.218885e-19	20	2.92011e-13	0.8 (0.76-0.85)
cg05868531	NCL	2	232348602	ENSG00000115053	NCL	2	232333297	rs10933375	2	232367296	T	A	0.291252	0.0596457	0.00911847	6.1027e-11	-0.362417	0.0353356	1.10736e-24	-0.164578	0.0298416	3.48677e-08	1.14736e-06	5.551259e-17	20	8.00433e-08	0.85 (0.8-0.9)
cg15371801	NCL	2	232348684	ENSG00000115053	NCL	2	232333297	rs10210351	2	232348665	A	G	0.408549	0.0808777	0.00805202	9.72382e-24	-0.40683	0.0325133	6.36177e-36	-0.1988	0.0253801	4.76767e-15	8.30407e-17	5.348133e-22	20	2.08702e-14	0.82 (0.78-0.86)
cg11559198	NCL	2	232348794	ENSG00000115053	NCL	2	232333297	rs10933375	2	232367296	T	A	0.291252	0.0596457	0.00911847	6.1027e-11	-0.353586	0.0354753	2.12369e-23	-0.168688	0.0308462	4.53396e-08	1.41391e-06	4.853875e-16	20	1.03286e-07	0.84 (0.8-0.9)
cg25951717	NCL	2	232349118	ENSG00000115053	NCL	2	232333297	rs13034749	2	232349232	G	A	0.243539	-0.168304	0.00965578	4.85067e-68	-1.53224	0.0197856	0	0.109842	0.0064594	7.54221e-65	3.81139e-58	7.587328e-54	20	1.6838e-63	1.12 (1.1-1.13)
cg14046043	GIGYF2	2	233561679	ENSG00000204120	GIGYF2	2	233643647	rs35428351	2	233633990	T	C	0.138171	0.0619346	0.0120505	2.7532e-07	-0.532129	0.0415211	1.33615e-37	-0.11639	0.0243989	1.83953e-06	2.19497e-08	3.177442e-03	20	3.51004e-06	0.89 (0.85-0.93)
cg07230446	GIGYF2	2	233561722	ENSG00000204120	GIGYF2	2	233643647	rs2675969	2	233766528	G	A	0.250497	0.035953	0.010236	0.00044408	-0.377518	0.0369899	1.86414e-24	-0.0952351	0.0286747	0.00089625	1.47037e-07	1.911106e-05	20	0.00140907	0.91 (0.86-0.96)
cg08000102	GIGYF2	2	233561755	ENSG00000204120	GIGYF2	2	233643647	rs35375923	2	233558465	T	C	0.133201	0.0615866	0.0122751	5.243e-07	0.306832	0.040713	4.82897e-14	0.200717	0.0480601	2.96186e-05	2.96186e-05	7.207099e-03	20	5.20657e-05	1.22 (1.11-1.34)
cg00934464	GIGYF2	2	233562332	ENSG00000204120	GIGYF2	2	233643647	rs7606011	2	233677601	C	T	0.0586481	0.0138928	0.017366	0.423711	0.367268	0.0653296	1.89019e-08	0.0378275	0.0477607	0.428349	0.428349	1.878820e-02	9	0.477416	1.04 (0.95-1.14)
cg05664072	PER2	2	239198294	ENSG00000132326	PER2	2	239175711	rs11894491	2	239198325	A	G	0.304175	0.030496	0.009153	0.00086286	0.367716	0.0342234	6.28569e-27	0.0829335	0.0260608	0.00146105	0.00607669	7.663225e-03	20	0.0022612	1.09 (1.03-1.14)
cg04169774	PER2	2	239198437	ENSG00000132326	PER2	2	239175711	rs11894491	2	239198325	A	G	0.304175	0.030496	0.009153	0.00086286	0.544288	0.0327822	6.61296e-62	0.0560291	0.0171517	0.00108818	0.00174645	3.430219e-03	20	0.00170781	1.06 (1.02-1.09)
cg10780517	PER2	2	239198818	ENSG00000132326	PER2	2	239175711	rs11894491	2	239198325	A	G	0.304175	0.030496	0.009153	0.00086286	0.276155	0.0333108	1.13018e-16	0.110431	0.035721	0.00199164	0.00199164	1.550363e-02	20	0.00305066	1.12 (1.04-1.2)
cg01373248	SATB1	3	18480297	ENSG00000182568	SATB1	3	18436972	rs34656249	3	18473052	A	G	0.0397614	0.0901187	0.0192677	2.9082e-06	0.39427	0.0572763	5.83401e-12	0.228571	0.0590828	0.000109435	1.73333e-08	5.030997e-01	11	0.000186143	1.26 (1.12-1.41)
cg00390724	SATB1	3	18484742	ENSG00000182568	SATB1	3	18436972	rs7618405	3	18250509	A	C	0.205765	0.0651251	0.00955166	9.21879e-12	-0.353886	0.0389135	9.53143e-20	-0.184029	0.0337342	4.89016e-08	4.89016e-08	2.875733e-04	20	1.10555e-07	0.83 (0.78-0.89)
cg02032841	UBE2E1	3	23713275	ENSG00000170142	UBE2E1	3	23890100	rs7646732	3	23713652	A	G	0.385686	-0.0150786	0.00822439	0.0667431	-0.185333	0.0333831	2.82903e-08	0.0813594	0.0467335	0.0816969	0.0816969	1.076126e-01	16	0.102465	1.08 (0.99-1.19)
cg16415457	UBE2E1	3	23713441	ENSG00000170142	UBE2E1	3	23890100	rs7646732	3	23713652	A	G	0.385686	-0.0150786	0.00822439	0.0667431	-0.425709	0.0329398	3.30233e-38	0.0354199	0.0195127	0.0694893	0.0916175	3.302851e-01	20	0.0878951	1.04 (1-1.08)
cg18648917	UBE2E1	3	23713773	ENSG00000170142	UBE2E1	3	23890100	rs7646732	3	23713652	A	G	0.385686	-0.0150786	0.00822439	0.0667431	-0.524096	0.0327153	9.2771e-58	0.0287707	0.015795	0.0685294	0.179951	1.640108e-01	20	0.0869272	1.03 (1-1.06)
cg07478795	UBE2E1	3	23782847	ENSG00000170142	UBE2E1	3	23890100	rs35064400	3	23782848	A	G	0.188867	0.0267953	0.0101969	0.0085939	-1.54522	0.0206606	0	-0.0173408	0.00660305	0.00863493	0.000698138	3.234332e-01	20	0.0121624	0.98 (0.97-1)
cg09023624	UBE2E1	3	23784916	ENSG00000170142	UBE2E1	3	23890100	rs7651576	3	23785060	G	A	0.212724	0.0204916	0.00977001	0.0359582	-0.435017	0.0372078	1.40802e-31	-0.0471053	0.0228174	0.0389757	0.107758	1.473672e-01	20	0.0509594	0.95 (0.91-1)
cg08135406	UBE2E1	3	23785035	ENSG00000170142	UBE2E1	3	23890100	rs7637651	3	23784819	G	C	0.377734	0.000974589	0.00870169	0.910823	-0.369462	0.0332057	9.32653e-29	-0.00263786	0.0235535	0.910828	0.55043	5.423152e-03	20	0.937061	1 (0.95-1.04)
cg26785220	UBE2E1	3	23792669	ENSG00000170142	UBE2E1	3	23890100	rs6798793	3	23782915	T	A	0.191849	0.0248645	0.0100268	0.0131456	0.419753	0.0389233	4.09136e-27	0.0592361	0.0245108	0.0156607	0.0563378	5.914475e-01	20	0.0213511	1.06 (1.01-1.11)
cg22984631	UBE2E1	3	23803182	ENSG00000170142	UBE2E1	3	23890100	rs3845923	3	23802647	G	A	0.333996	0.014202	0.00843151	0.0921044	-0.342415	0.0333281	9.22383e-25	-0.0414761	0.0249524	0.0964708	0.0964708	1.993972e-02	10	0.119319	0.96 (0.91-1.01)
cg21610839	UBE2E1	3	23861312	ENSG00000170142	UBE2E1	3	23890100	rs11707828	3	23861272	G	A	0.27336	0.000518372	0.00899951	0.954067	0.372602	0.0375525	3.33489e-23	0.00139122	0.0241536	0.954068	0.954068	4.246612e-02	20	0.957284	1 (0.96-1.05)
cg18143863	TOP2B	3	25706824	ENSG00000077097	TOP2B	3	25672936	rs3806631	3	25706846	T	A	0.190855	-0.122268	0.0100156	2.8242e-34	0.283354	0.0378355	6.93442e-14	-0.431505	0.0675957	1.72959e-10	1.72959e-10	6.059068e-03	16	5.13131e-10	0.65 (0.57-0.74)
cg24591563	RPL14	3	40498842	ENSG00000188846	RPL14	3	40501322	rs12487955	3	40412853	C	T	0.305169	0.312349	0.00962471	4.94596e-231	0.246177	0.0353966	3.52967e-12	1.2688	0.186576	1.04308e-11	1.04308e-11	7.271355e-01	20	3.43847e-11	3.56 (2.47-5.13)
cg13683864	RPL14	3	40499215	ENSG00000188846	RPL14	3	40501322	rs56841336	3	40336671	A	G	0.314115	0.287072	0.00956149	4.80035e-198	-0.480704	0.0330605	6.74528e-48	-0.597192	0.0456348	3.9432e-39	8.36484e-37	1.182685e-03	20	4.69503e-38	0.55 (0.5-0.6)
cg24969254	TKT	3	53259768	ENSG00000163931	TKT	3	53274395	rs62256000	3	53280735	T	C	0.251491	0.0654285	0.0141632	3.8448e-06	0.24945	0.0388309	1.32725e-10	0.262291	0.0699342	0.000176455	2.08932e-09	5.228815e-12	20	0.000294531	1.3 (1.13-1.49)
cg16894138	TKT	3	53270350	ENSG00000163931	TKT	3	53274395	rs2035450	3	53269317	T	C	0.366799	0.197451	0.0120363	1.77293e-60	0.616079	0.0316825	3.18566e-84	0.320497	0.0255606	4.58538e-36	8.32505e-39	5.059990e-45	20	5.18322e-35	1.38 (1.31-1.45)
cg07621169	TKT	3	53277395	ENSG00000163931	TKT	3	53274395	rs9830895	3	53286976	T	C	0.252485	0.0872063	0.0141638	7.41361e-10	0.883514	0.0373585	1.19219e-123	0.098704	0.0165656	2.54743e-09	3.01223e-21	5.138248e-51	20	6.7704e-09	1.1 (1.07-1.14)
cg00748718	TKT	3	53283691	ENSG00000163931	TKT	3	53274395	rs7630080	3	53520140	G	A	0.0695825	-0.594805	0.0232717	4.33862e-144	0.352677	0.0646444	4.87955e-08	-1.68654	0.316102	9.53064e-08	9.53064e-08	6.713206e-03	19	2.086e-07	0.19 (0.1-0.34)
cg04860291	TKT	3	53286651	ENSG00000163931	TKT	3	53274395	rs7633966	3	53289527	G	T	0.416501	-0.429783	0.0116979	1.66104e-295	0.192149	0.0335732	1.04482e-08	-2.23672	0.395523	1.55769e-08	1.55769e-08	2.145134e-02	20	3.70938e-08	0.11 (0.05-0.23)
cg00836091	TKT	3	53290192	ENSG00000163931	TKT	3	53274395	rs141424904	3	53354121	G	C	0.0457256	-0.75168	0.0267042	2.50694e-174	0.590672	0.0648271	8.12556e-20	-1.27259	0.146803	4.37234e-18	5.03947e-18	1.299745e-06	20	2.27006e-17	0.28 (0.21-0.37)
cg00223877	TKT	3	53290290	ENSG00000163931	TKT	3	53274395	rs7633966	3	53289527	G	T	0.416501	-0.429783	0.0116979	1.66104e-295	0.462875	0.0328844	5.3475e-45	-0.928506	0.07064	1.83738e-39	8.90145e-36	4.934113e-40	20	2.21727e-38	0.4 (0.34-0.45)
cg19378537	TKT	3	53290327	ENSG00000163931	TKT	3	53274395	rs7633966	3	53289527	G	T	0.416501	-0.429783	0.0116979	1.66104e-295	0.645883	0.0318381	1.69361e-91	-0.665419	0.0374691	1.46542e-70	4.53612e-74	7.048917e-12	20	3.63504e-69	0.51 (0.48-0.55)
cg00707777	TKT	3	53290340	ENSG00000163931	TKT	3	53274395	rs6792874	3	53321002	C	T	0.414513	-0.419659	0.0115111	5.36838e-291	0.574073	0.0329218	4.287e-68	-0.731021	0.0464711	9.32319e-56	6.15987e-49	9.460347e-54	20	1.66512e-54	0.48 (0.44-0.53)
cg07918978	TKT	3	53290343	ENSG00000163931	TKT	3	53274395	rs62256059	3	53330051	T	C	0.415507	-0.419385	0.0115025	4.72432e-291	0.529926	0.0327529	7.03442e-59	-0.791403	0.0535137	1.73012e-49	1.20944e-51	1.318976e-43	20	2.75892e-48	0.45 (0.41-0.5)
cg05647519	CDV3	3	133292323	ENSG00000091527	CDV3	3	133300839	rs9839156	3	133399880	T	C	0.00994036	-0.180728	0.0560639	0.0012659	1.00962	0.155372	8.13421e-11	-0.179005	0.061987	0.00387965	0.00387965	4.643706e-01	5	0.00577421	0.84 (0.74-0.94)
cg17055934	CDV3	3	133292432	ENSG00000091527	CDV3	3	133300839	rs13321896	3	133312753	A	G	0.00695825	-0.157298	0.0508463	0.00197744	1.10422	0.153192	5.6743e-13	-0.142451	0.0501088	0.00447142	0.00447142	7.176178e-01	5	0.00656739	0.87 (0.79-0.96)
cg21466315	CDV3	3	133294854	ENSG00000091527	CDV3	3	133300839	rs9839682	3	133295969	C	T	0.188867	-0.0355479	0.009934	0.0003457	0.549808	0.0402548	1.80404e-42	-0.064655	0.0186779	0.000537036	0.000537036	4.705602e-09	20	0.000860992	0.94 (0.9-0.97)
cg01520402	U2SURP	3	142790398	ENSG00000163714	U2SURP	3	142749788	rs10451867	3	142790604	G	A	0.39165	-0.0151332	0.00914064	0.0978028	1.12886	0.0243701	0	-0.0134058	0.00810243	0.0980171	0.126307	2.341951e-16	20	0.121064	0.99 (0.97-1)
cg26151310	HLTF	3	148803905	ENSG00000071794	HLTF	3	148776127	rs79447083	3	147854082	T	C	0.0119284	-0.0667872	0.0570051	0.241358	0.80694	0.143291	1.78677e-08	-0.082766	0.0721562	0.251365	0.251365	4.201950e-01	3	0.292278	0.92 (0.8-1.06)
cg02398045	HLTF	3	148804489	ENSG00000071794	HLTF	3	148776127	rs79447083	3	147854082	T	C	0.0119284	-0.0667872	0.0570051	0.241358	0.943882	0.143074	4.19078e-11	-0.0707579	0.0613393	0.248685	0.248685	NA	NA	0.289915	0.93 (0.83-1.05)
cg21111416	HLTF	3	148804720	ENSG00000071794	HLTF	3	148776127	rs12486555	3	148817518	G	A	0.335984	0.0831467	0.00865246	7.28315e-22	-0.19597	0.0343282	1.13841e-08	-0.424284	0.0864477	9.20184e-07	9.20184e-07	1.419937e-02	20	1.77862e-06	0.65 (0.55-0.78)
cg21835021	HLTF	3	148805105	ENSG00000071794	HLTF	3	148776127	rs772809	3	148828439	C	A	0.383698	-0.122964	0.0082909	9.20726e-50	0.187252	0.0335399	2.36439e-08	-0.656676	0.125679	1.74123e-07	1.74123e-07	2.802970e-02	20	3.68464e-07	0.52 (0.41-0.66)
cg06294803	EIF4G1	3	184033282	ENSG00000114867	EIF4G1	3	184042714	rs55829914	3	184047354	G	A	0.234592	0.00472541	0.00949639	0.618766	0.211883	0.036968	9.95309e-09	0.022302	0.0449876	0.620081	0.620081	5.345993e-02	20	0.663948	1.02 (0.94-1.12)
cg12930392	PAK2	3	196481615	ENSG00000180370	PAK2	3	196513123	rs844542	3	196479303	C	T	0.473161	-0.0720847	0.00868846	1.0713e-16	-0.260817	0.0324362	8.9156e-16	0.27638	0.0478658	7.73791e-09	7.73791e-09	6.563958e-04	16	1.92413e-08	1.32 (1.2-1.45)
cg21104449	PAK2	3	196485278	ENSG00000180370	PAK2	3	196513123	rs7612937	3	196490162	G	C	0.451292	-0.0649508	0.00876316	1.246e-13	-0.459403	0.0323274	7.83755e-46	0.141381	0.0215137	4.97506e-11	9.53906e-10	3.253312e-06	20	1.54799e-10	1.15 (1.1-1.2)
cg06034459	PAK2	3	196515643	ENSG00000180370	PAK2	3	196513123	rs143173842	3	196470613	T	C	0.00695825	-0.0602564	0.0697735	0.387808	-1.01926	0.147854	5.43547e-12	0.0591176	0.0689899	0.391499	0.391499	NA	NA	0.438656	1.06 (0.93-1.21)
cg10189774	LAP3	4	17578691	ENSG00000002549	LAP3	4	17594205	rs60777810	4	17643170	T	C	0.37674	0.716629	0.00754168	0	-0.214314	0.0318216	1.64097e-11	-3.34383	0.497742	1.84236e-11	1.84236e-11	2.858361e-01	20	5.96098e-11	0.04 (0.01-0.09)
cg22109262	LAP3	4	17578738	ENSG00000002549	LAP3	4	17594205	rs12233712	4	17570063	T	A	0.348907	0.77309	0.0074683	0	-0.322001	0.032127	1.21086e-23	-2.4009	0.240665	1.93944e-23	5.56441e-24	1.436857e-01	20	1.27347e-22	0.09 (0.06-0.15)
cg27347728	LAP3	4	17578864	ENSG00000002549	LAP3	4	17594205	rs7658240	4	17588950	G	A	0.340954	0.780178	0.0075467	0	-0.51281	0.0307195	1.46622e-62	-1.52138	0.0923176	5.12212e-61	6.51349e-49	1.488288e-01	20	1.06373e-59	0.22 (0.18-0.26)
cg16339924	LAP3	4	17578868	ENSG00000002549	LAP3	4	17594205	rs62296304	4	17578253	G	A	0.348907	0.781981	0.00744299	0	-0.287429	0.0308349	1.14649e-20	-2.72061	0.293008	1.61586e-20	1.61586e-20	2.270591e-01	20	9.36987e-20	0.07 (0.04-0.12)
cg00598235	LAP3	4	17580680	ENSG00000002549	LAP3	4	17594205	rs62296304	4	17578253	G	A	0.348907	0.781981	0.00744299	0	-0.383243	0.0321994	1.15294e-32	-2.04043	0.17253	2.84658e-32	1.24341e-33	7.218301e-02	20	2.67579e-31	0.13 (0.09-0.18)
cg14806045	RFC1	4	39367699	ENSG00000035928	RFC1	4	39328535	rs6851075	4	39367654	C	T	0.351889	-0.120015	0.00851845	4.4506e-45	0.223332	0.0338736	4.30772e-11	-0.537383	0.0899903	2.34986e-09	2.34986e-09	7.456947e-03	20	6.30157e-09	0.58 (0.49-0.7)
cg11620996	RFC1	4	39368162	ENSG00000035928	RFC1	4	39328535	rs6823497	4	39385821	A	C	0.450298	0.154949	0.00802919	5.56111e-83	-0.226255	0.0322358	2.23882e-12	-0.684844	0.103827	4.22312e-11	4.22312e-11	1.204965e-03	15	1.32325e-10	0.5 (0.41-0.62)
cg16714752	RFC1	4	39368184	ENSG00000035928	RFC1	4	39328535	rs6823497	4	39385821	A	C	0.450298	0.154949	0.00802919	5.56111e-83	-0.648216	0.0310909	1.55441e-96	-0.239039	0.0168784	1.56427e-45	1.57086e-36	1.272955e-04	20	2.21729e-44	0.79 (0.76-0.81)
cg12062995	RFC1	4	39368212	ENSG00000035928	RFC1	4	39328535	rs10033019	4	39391940	A	G	0.45328	0.153987	0.00803152	6.24558e-82	-0.406535	0.0324106	4.32636e-36	-0.378779	0.036086	8.96032e-26	8.96032e-26	4.804405e-03	20	6.45288e-25	0.68 (0.64-0.73)
cg00595051	COPS4	4	83955429	ENSG00000138663	COPS4	4	83976285	rs1563646	4	83941370	G	A	0.186879	0.00834056	0.0101049	0.409145	0.781877	0.0382462	6.90033e-93	0.0106674	0.0129344	0.409526	0.604796	5.880041e-01	20	0.457706	1.01 (0.99-1.04)
cg11939075	COPS4	4	83956728	ENSG00000138663	COPS4	4	83976285	rs115940108	4	84316990	T	C	0.0188867	-0.002243	0.0347213	0.948492	0.783679	0.142303	3.64773e-08	-0.00286214	0.0443086	0.948496	0.948496	NA	NA	0.954201	1 (0.91-1.09)
cg20573242	CCNA2	4	122745356	ENSG00000145386	CCNA2	4	122741343	rs1507994	4	122749541	T	C	0.349901	0.0423419	0.00826248	2.9817e-07	0.400674	0.0318969	3.4368e-36	0.105677	0.0222715	2.08572e-06	2.08572e-06	9.743245e-12	20	3.96288e-06	1.11 (1.06-1.16)
cg26420013	NSUN2	5	6632020	ENSG00000037474	NSUN2	5	6616378	rs484418	5	6608877	A	G	0.209742	0.59852	0.00934174	0	-0.501488	0.0394355	4.77761e-37	-1.19349	0.0956831	1.04342e-35	1.65618e-39	1.099902e-30	20	1.15034e-34	0.3 (0.25-0.37)
cg07758902	NSUN2	5	6633253	ENSG00000037474	NSUN2	5	6616378	rs11134173	5	6659696	A	C	0.388668	-0.245981	0.00827624	4.06303e-194	-0.249438	0.0325744	1.89616e-14	0.986143	0.132987	1.21329e-13	1.21329e-13	1.751531e-13	20	4.83693e-13	2.68 (2.07-3.48)
cg10789808	NSUN2	5	6633262	ENSG00000037474	NSUN2	5	6616378	rs10055803	5	6654416	T	C	0.389662	-0.241352	0.00832647	9.84991e-185	-0.245179	0.0315789	8.22966e-15	0.984392	0.131259	6.40018e-14	6.40018e-14	1.918325e-11	20	2.59789e-13	2.68 (2.07-3.46)
cg15686949	SUB1	5	32532223	ENSG00000113387	SUB1	5	32567962	rs593768	5	32507751	G	T	0.445328	-0.02289	0.0081199	0.00481735	0.204309	0.0334958	1.06379e-09	-0.112036	0.0437826	0.0104996	0.0104996	1.575501e-02	20	0.0144471	0.89 (0.82-0.97)
cg08750510	SUB1	5	32537617	ENSG00000113387	SUB1	5	32567962	rs16889895	5	32537758	C	T	0.194831	-0.00882636	0.00961896	0.358828	-1.0568	0.0322233	6.64831e-236	0.00835193	0.00910549	0.359016	7.96009e-06	7.438875e-02	20	0.406339	1.01 (0.99-1.03)
cg18721397	SUB1	5	32584912	ENSG00000113387	SUB1	5	32567962	rs10472809	5	32568381	A	G	0.388668	0.0690232	0.00881409	4.84001e-15	-0.264444	0.033084	1.3157e-15	-0.261012	0.0466611	2.22166e-08	2.22166e-08	2.452031e-02	20	5.23468e-08	0.77 (0.7-0.84)
cg06928983	EMB	5	49738016	ENSG00000170571	EMB	5	49715554	rs148270495	5	49592626	T	C	0.331014	-0.310675	0.00982736	2.42397e-219	-0.280515	0.0332056	2.96755e-17	1.10752	0.135701	3.31e-16	6.97311e-18	4.042771e-05	8	1.54756e-15	3.03 (2.32-3.95)
cg14854901	BTF3	5	72793969	ENSG00000145741	BTF3	5	72797846	rs17663872	5	72791309	C	T	0.0964215	-0.0409666	0.014331	0.00425515	0.40083	0.0541238	1.30359e-13	-0.102204	0.0383243	0.0076571	1.57561e-06	2.484173e-03	16	0.0108536	0.9 (0.84-0.97)
cg21594278	BTF3	5	72815513	ENSG00000145741	BTF3	5	72797846	rs13172804	5	72813673	G	A	0.0685885	0.043089	0.0151754	0.00451985	1.59714	0.0605974	4.30839e-153	0.0269788	0.00955656	0.00475669	2.65537e-07	3.317522e-04	20	0.00696349	1.03 (1.01-1.05)
cg26158133	BTF3	5	72824251	ENSG00000145741	BTF3	5	72797846	rs819550	5	72824956	C	T	0.390656	0.0320625	0.00819509	9.1383e-05	0.215136	0.0319371	1.62512e-11	0.149033	0.0440513	0.000716521	0.000716521	3.060369e-01	12	0.00113853	1.16 (1.06-1.27)
cg22692507	RPS23	5	81446503	ENSG00000186468	RPS23	5	81571786	rs11747552	5	81378792	T	C	0.0924453	0.358738	0.014176	2.74372e-141	-0.303465	0.0550421	3.52105e-08	-1.18214	0.219444	7.16576e-08	7.16576e-08	7.176752e-03	16	1.59577e-07	0.31 (0.2-0.47)
cg03785828	RPS23	5	81573306	ENSG00000186468	RPS23	5	81571786	rs226205	5	81593654	C	T	0.234592	-0.829539	0.00830068	0	-0.596438	0.0370865	3.39225e-58	1.39082	0.0875938	8.98995e-57	8.87042e-52	8.399258e-07	20	1.6725e-55	4.02 (3.38-4.77)
cg22507960	XRCC4	5	82373934	ENSG00000152422	XRCC4	5	82511461	rs10474079	5	82373917	A	G	0.119284	-0.0251157	0.0121815	0.0392268	1.31105	0.0432741	1.27917e-201	-0.019157	0.00931287	0.0396822	0.0933107	4.807263e-01	20	0.0518073	0.98 (0.96-1)
cg26849931	HDAC3	5	141014062	ENSG00000171720	HDAC3	5	141008440	rs1421896	5	141016288	T	G	0.417495	-0.123642	0.0121846	3.40311e-24	-0.211253	0.0332085	1.99919e-10	0.585281	0.108589	7.05158e-08	7.05158e-08	4.238163e-03	20	1.57427e-07	1.8 (1.45-2.22)
cg14558566	HDAC3	5	141016453	ENSG00000171720	HDAC3	5	141008440	rs72792345	5	141023308	A	G	0.0308151	0.0592764	0.0331301	0.0735826	1.71729	0.0935804	3.24277e-75	0.0345174	0.0193836	0.0749523	0.000444084	8.911792e-02	20	0.094671	1.04 (1-1.08)
cg03708230	TCOF1	5	149736866	ENSG00000070814	TCOF1	5	149758536	rs113921178	5	149744678	T	C	0.0626243	0.0384923	0.0156307	0.0137934	0.416228	0.0591929	2.03987e-12	0.0924787	0.0397896	0.0201152	0.0201152	1.297947e-02	7	0.0270119	1.1 (1.01-1.19)
cg05700348	DDX41	5	176948150	ENSG00000183258	DDX41	5	176941524	rs115528069	5	177003781	T	C	0.0646123	0.0235791	0.0179282	0.188443	-0.41541	0.0671257	6.07255e-10	-0.0567611	0.0441216	0.198279	0.198279	6.659160e-01	5	0.235457	0.94 (0.87-1.03)
cg26889552	HNRNPH1	5	179032532	ENSG00000169045	HNRNPH1	5	179051482	rs56198018	5	179002092	A	G	0.375746	0.184783	0.00824409	2.87421e-111	-0.573564	0.0319565	4.95201e-72	-0.322166	0.0229954	1.35344e-44	4.51339e-58	1.672148e-76	20	1.80391e-43	0.72 (0.69-0.76)
cg11715789	HNRNPH1	5	179036461	ENSG00000169045	HNRNPH1	5	179051482	rs10479544	5	179009704	T	C	0.375746	0.182055	0.0082784	3.46548e-107	0.182607	0.0333045	4.18269e-08	0.996976	0.187398	1.0371e-07	1.0371e-07	1.027220e-07	20	2.25335e-07	2.71 (1.88-3.91)
cg02767634	HNRNPH1	5	179036637	ENSG00000169045	HNRNPH1	5	179051482	rs74814444	5	178998059	A	G	0.166998	0.00536419	0.0113456	0.636356	-0.722877	0.0458992	6.95323e-56	-0.00742062	0.0157021	0.636508	1.18336e-20	5.369046e-38	20	0.677475	0.99 (0.96-1.02)
cg13016797	HNRNPH1	5	179038561	ENSG00000169045	HNRNPH1	5	179051482	rs4131080	5	179044292	A	G	0.298211	-0.350995	0.00826118	0	-1.03024	0.0284035	4.56421e-288	0.340693	0.0123502	1.6307e-167	5.42142e-121	1.833871e-20	20	1.45621e-165	1.41 (1.37-1.44)
cg26012092	HNRNPH1	5	179040212	ENSG00000169045	HNRNPH1	5	179051482	rs57785769	5	179031037	G	A	0.167992	0.00484087	0.0113263	0.669088	0.262788	0.0473845	2.92529e-08	0.0184212	0.0432285	0.670009	0.670009	1.101897e-07	12	0.708068	1.02 (0.94-1.11)
cg19723775	HNRNPH1	5	179050963	ENSG00000169045	HNRNPH1	5	179051482	rs4131080	5	179044292	A	G	0.298211	-0.350995	0.00826118	0	0.229612	0.0342723	2.08938e-11	-1.52864	0.230987	3.64421e-11	3.64421e-11	2.397398e-02	20	1.154e-10	0.22 (0.14-0.34)
cg11517094	HNRNPH1	5	179051568	ENSG00000169045	HNRNPH1	5	179051482	rs34436769	5	179037556	C	T	0.0974155	-0.265133	0.0137615	1.03241e-82	-0.33294	0.0554389	1.90705e-09	0.796338	0.138893	9.84123e-09	7.44924e-12	1.176257e-06	17	2.40115e-08	2.22 (1.69-2.91)
cg26338703	HNRNPH1	5	179056596	ENSG00000169045	HNRNPH1	5	179051482	rs4700817	5	179040521	A	G	0.105368	0.375886	0.0127365	1.9841e-191	-0.574399	0.0520904	2.83241e-28	-0.6544	0.0633525	5.18298e-25	5.18298e-25	1.231331e-08	20	3.50636e-24	0.52 (0.46-0.59)
cg24585418	HNRNPH1	5	179059426	ENSG00000169045	HNRNPH1	5	179051482	rs17355294	5	179036433	A	G	0.428429	0.176987	0.00803119	1.26183e-107	0.622618	0.03044	5.53856e-93	0.284262	0.0189613	8.31989e-51	1.73581e-58	8.364936e-56	20	1.37586e-49	1.33 (1.28-1.38)
cg26135573	HNRNPH1	5	179059668	ENSG00000169045	HNRNPH1	5	179051482	rs6601058	5	179032187	A	G	0.258449	-0.120631	0.00939174	9.24667e-38	-0.667801	0.0359963	7.86843e-77	0.180639	0.0171054	4.54902e-26	3.03554e-42	1.184946e-61	20	3.32973e-25	1.2 (1.16-1.24)
cg13838713	CDYL	6	4663795	ENSG00000153046	CDYL	6	4831089	rs62386274	6	4660924	A	G	0.202783	-0.0106027	0.0105102	0.313071	-0.357255	0.0408876	2.38366e-18	0.0296781	0.0296147	0.316275	0.311984	1.282067e-01	20	0.359961	1.03 (0.97-1.09)
cg02148751	CDYL	6	4672226	ENSG00000153046	CDYL	6	4831089	rs7768553	6	4676555	T	C	0.296223	-0.00945169	0.00849361	0.265794	0.341336	0.0344226	3.54482e-23	-0.0276903	0.0250396	0.268788	0.465669	5.751472e-01	20	0.310113	0.97 (0.93-1.02)
cg02099148	CDYL	6	4706170	ENSG00000153046	CDYL	6	4831089	rs9766246	6	4704199	A	G	0.225646	0.00769797	0.00914248	0.399788	0.309886	0.0369467	4.97151e-17	0.0248413	0.029651	0.402149	0.402149	3.167989e-01	20	0.450024	1.03 (0.97-1.09)
cg13314694	CDYL	6	4734661	ENSG00000153046	CDYL	6	4831089	rs4960038	6	4735834	C	A	0.360835	0.00516188	0.00829085	0.533547	0.268844	0.0327723	2.33691e-16	0.0192003	0.0309276	0.534722	0.534722	3.191184e-02	18	0.585897	1.02 (0.96-1.08)
cg08354681	CDYL	6	4773278	ENSG00000153046	CDYL	6	4831089	rs1355825	6	4693902	A	G	0.384692	0.000711565	0.00812289	0.930195	-0.578751	0.0310654	1.8326e-77	-0.00122948	0.0140354	0.930195	0.407953	1.530207e-01	20	0.945011	1 (0.97-1.03)
cg27163936	CDYL	6	4774309	ENSG00000153046	CDYL	6	4831089	rs12174773	6	4695787	C	T	0.343936	0.00626314	0.00834641	0.453014	-0.198425	0.0326949	1.28713e-09	-0.0315642	0.0423835	0.456436	0.456436	6.578852e-02	17	0.506061	0.97 (0.89-1.05)
cg01474544	CDYL	6	4774793	ENSG00000153046	CDYL	6	4831089	rs4960018	6	4692159	G	A	0.342942	0.00308509	0.00830665	0.71034	-0.471594	0.0319798	3.23544e-49	-0.00654183	0.0176196	0.710427	0.118164	1.212570e-01	20	0.747246	0.99 (0.96-1.03)
cg24031505	CDYL	6	4779396	ENSG00000153046	CDYL	6	4831089	rs1999868	6	4761062	C	T	0.109344	0.02359	0.0129062	0.0675796	0.287642	0.0525635	4.44262e-08	0.0820116	0.0473057	0.08298	0.08298	8.710778e-01	10	0.103929	1.09 (0.99-1.19)
cg23610213	CDYL	6	4802019	ENSG00000153046	CDYL	6	4831089	rs1016877	6	4820005	C	T	0.11332	0.0146405	0.0117463	0.212618	-0.43001	0.0469908	5.64407e-20	-0.034047	0.0275685	0.216832	0.216832	5.849374e-01	20	0.254442	0.97 (0.92-1.02)
cg27180974	CDYL	6	4932189	ENSG00000153046	CDYL	6	4831089	rs17356441	6	4932188	G	A	0.0477137	-0.022434	0.0220981	0.310011	0.59451	0.0779254	2.36177e-14	-0.0377353	0.0374979	0.314257	0.314257	8.546485e-01	6	0.358406	0.96 (0.89-1.04)
cg09012091	MRS2	6	24431322	ENSG00000124532	MRS2	6	24414481	rs114422935	6	24431455	T	C	0.028827	0.0221976	0.0251901	0.37821	-1.43806	0.084583	7.96227e-65	-0.0154357	0.0175402	0.378849	2.33294e-11	2.978222e-06	20	0.425608	0.98 (0.95-1.02)
cg21479132	HIST1H1C	6	26055353	ENSG00000187837	HIST1H1C	6	26056333	rs13206501	6	26110148	C	T	0.0954274	0.0434057	0.0132504	0.00105363	0.320345	0.0493694	8.65571e-11	0.135496	0.046335	0.00345257	0.00191755	2.249722e-05	20	0.00518176	1.15 (1.05-1.25)
cg15022984	HIST1H1C	6	26056706	ENSG00000187837	HIST1H1C	6	26056333	rs8384	6	26056072	C	G	0.195825	0.160092	0.00969007	2.58216e-61	-0.33071	0.0381334	4.22895e-18	-0.484084	0.0630416	1.60586e-14	1.60586e-14	4.954202e-02	20	6.79639e-14	0.62 (0.54-0.7)
cg16482183	HIST1H1C	6	26056742	ENSG00000187837	HIST1H1C	6	26056333	rs8384	6	26056072	C	G	0.195825	0.160092	0.00969007	2.58216e-61	0.587728	0.0335077	7.07801e-69	0.27239	0.0226495	2.58369e-33	7.32226e-27	4.076664e-03	20	2.50787e-32	1.31 (1.26-1.37)
cg23407813	HIST1H1C	6	26056797	ENSG00000187837	HIST1H1C	6	26056333	rs8384	6	26056072	C	G	0.195825	0.160092	0.00969007	2.58216e-61	-0.217917	0.0373774	5.53642e-09	-0.734644	0.133623	3.84343e-08	3.84343e-08	5.932223e-01	20	8.77797e-08	0.48 (0.37-0.62)
cg18635670	HMGN4	6	26539327	ENSG00000182952	HMGN4	6	26542557	rs6456739	6	26604140	T	C	0.50497	-0.366445	0.0114382	3.35254e-225	0.179415	0.032392	3.04445e-08	-2.04245	0.374219	4.81824e-08	4.81824e-08	6.142800e-03	20	1.09205e-07	0.13 (0.06-0.27)
cg18835472	HMGN4	6	26546056	ENSG00000182952	HMGN4	6	26542557	rs9467773	6	26498426	G	A	0.442346	0.470606	0.0113028	0	-0.554747	0.0311957	9.60352e-71	-0.848325	0.0518736	4.09401e-60	9.41603e-56	1.882087e-03	20	8.12433e-59	0.43 (0.39-0.47)
cg09841124	HIST1H2BN	6	27807322	ENSG00000233822	HIST1H2BN	6	27813148	rs113029277	6	27139741	C	T	0.0129225	-0.191374	0.0306356	4.1895e-10	1.33456	0.15899	4.69885e-17	-0.143398	0.0286146	5.40466e-07	5.69631e-07	3.744674e-01	7	1.07972e-06	0.87 (0.82-0.92)
cg26520712	DHX16	6	30633243	ENSG00000204560	DHX16	6	30630855	rs190058489	6	30533096	T	C	0.0109344	-0.319782	0.0677161	2.3308e-06	-2.42924	0.21802	7.80822e-29	0.131639	0.0302757	1.37382e-05	1.37382e-05	1.188899e-05	6	2.48345e-05	1.14 (1.07-1.21)
cg09804616	DHX16	6	30644832	ENSG00000204560	DHX16	6	30630855	rs146387647	6	30602697	G	A	0.0159046	-0.402731	0.0604701	2.7383e-11	-1.85416	0.196927	4.71128e-21	0.217205	0.0399475	5.41106e-08	5.41106e-08	8.410738e-04	8	1.22022e-07	1.24 (1.15-1.34)
cg00663832	DHX16	6	30646846	ENSG00000204560	DHX16	6	30630855	rs146387647	6	30602697	G	A	0.0159046	-0.402731	0.0604701	2.7383e-11	1.11553	0.201945	3.3148e-08	-0.361021	0.0849106	2.12079e-05	2.12079e-05	5.342115e-02	5	3.77044e-05	0.7 (0.59-0.82)
cg16069331	DHX16	6	30646860	ENSG00000204560	DHX16	6	30630855	rs146387647	6	30602697	G	A	0.0159046	-0.402731	0.0604701	2.7383e-11	-1.16842	0.190772	9.08461e-10	0.34468	0.076456	6.53783e-06	6.53783e-06	5.292880e-02	3	1.20626e-05	1.41 (1.22-1.64)
cg21719344	DHX16	6	30647128	ENSG00000204560	DHX16	6	30630855	rs114882073	6	29659591	T	C	0.0477137	0.0622749	0.0319686	0.051415	0.553956	0.062184	5.18033e-19	0.112419	0.0590734	0.0570363	0.163549	2.405912e-01	8	0.0730752	1.12 (1-1.26)
cg13054640	DHX16	6	30647148	ENSG00000204560	DHX16	6	30630855	rs28732101	6	31106302	T	C	0.0497018	0.0174421	0.0284537	0.539876	0.523297	0.0707635	1.41392e-13	0.0333312	0.0545604	0.541263	0.421591	4.749186e-01	20	0.591613	1.03 (0.93-1.15)
cg25988105	MDC1	6	30681476	ENSG00000137337	MDC1	6	30676625	rs189414734	6	30674165	A	G	0.0168986	-0.479749	0.0504818	2.03149e-21	-0.86234	0.138969	5.45969e-10	0.556333	0.107075	2.03887e-07	2.03887e-07	2.770084e-02	10	4.27398e-07	1.74 (1.41-2.15)
cg26193015	MDC1	6	30683144	ENSG00000137337	MDC1	6	30676625	rs114834243	6	30429273	A	G	0.0129225	0.827892	0.184041	6.8467e-06	-3.84884	0.172465	2.54498e-110	-0.215101	0.0487791	1.03511e-05	1.03511e-05	8.544163e-05	17	1.89417e-05	0.81 (0.73-0.89)
cg10277195	MDC1	6	30684931	ENSG00000137337	MDC1	6	30676625	rs150423802	6	30645812	A	C	0.00795229	0.2337	0.0619435	0.00016143	4.71662	0.0805337	0	0.0495482	0.0131603	0.000166556	0.000140527	1.396529e-01	4	0.000279052	1.05 (1.02-1.08)
cg05546064	MDC1	6	30685074	ENSG00000137337	MDC1	6	30676625	rs1632958	6	29688643	A	G	0.176938	0.0852921	0.018179	2.7081e-06	-0.259901	0.0426208	1.07412e-09	-0.328171	0.088253	0.000200388	0.000421377	3.856713e-02	20	0.000333233	0.72 (0.61-0.86)
cg13983052	MDC1	6	30685120	ENSG00000137337	MDC1	6	30676625	rs114834243	6	30429273	A	G	0.0129225	0.827892	0.184041	6.8467e-06	1.98557	0.179541	1.98003e-28	0.416955	0.100064	3.08801e-05	3.08801e-05	4.688204e-02	14	5.40705e-05	1.52 (1.25-1.85)
cg03157605	MDC1	6	30685409	ENSG00000137337	MDC1	6	30676625	rs142096226	6	30696332	T	C	0.0139165	-0.0790698	0.0613515	0.197468	1.31257	0.165867	2.50435e-15	-0.0602404	0.0473573	0.203359	0.203359	5.369729e-01	6	0.240848	0.94 (0.86-1.03)
cg16580700	MDC1	6	30685744	ENSG00000137337	MDC1	6	30676625	rs116771824	6	30710271	G	A	0.0387674	-0.345508	0.0350045	5.59406e-23	1.10318	0.0923316	6.64925e-33	-0.313193	0.0411576	2.74929e-14	2.0193e-18	4.187636e-04	20	1.15264e-13	0.73 (0.67-0.79)
cg22290047	DDX39B	6	31502962	ENSG00000198563	DDX39B	6	31504110	rs3132466	6	31476339	C	T	0.27336	0.242723	0.0239859	4.5319e-24	0.198894	0.0348412	1.13909e-08	1.22036	0.245446	6.62584e-07	6.62584e-07	2.569423e-04	20	1.30615e-06	3.39 (2.09-5.48)
cg14130272	DDX39B	6	31509427	ENSG00000198563	DDX39B	6	31504110	rs2523504	6	31510858	T	C	0.274354	0.153359	0.0180155	1.7008e-17	-0.602904	0.0311357	1.56092e-83	-0.254367	0.0326412	6.55333e-15	8.04343e-17	3.734065e-10	20	2.84084e-14	0.78 (0.73-0.83)
cg00853714	DDX39B	6	31510077	ENSG00000198563	DDX39B	6	31504110	rs2523504	6	31510858	T	C	0.274354	0.153359	0.0180155	1.7008e-17	0.237659	0.0363754	6.42407e-11	0.645289	0.124503	2.18429e-07	2.18429e-07	5.752128e-04	20	4.54679e-07	1.91 (1.49-2.43)
cg03031988	DDX39B	6	31510729	ENSG00000198563	DDX39B	6	31504110	rs2523504	6	31510858	T	C	0.274354	0.153359	0.0180155	1.7008e-17	-0.5995	0.035352	1.67856e-64	-0.255811	0.0336246	2.78665e-14	1.53909e-19	7.297188e-09	20	1.16284e-13	0.77 (0.72-0.83)
cg21079591	DDX39B	6	31510735	ENSG00000198563	DDX39B	6	31504110	rs2523504	6	31510858	T	C	0.274354	0.153359	0.0180155	1.7008e-17	-0.665215	0.034974	1.15916e-80	-0.23054	0.0296709	7.85384e-15	1.12388e-18	2.872927e-09	20	3.37186e-14	0.79 (0.75-0.84)
cg10807309	VARS	6	31761062	ENSG00000204394	VARS	6	31754512	rs9461719	6	31732207	T	C	0.027833	0.00856794	0.0269093	0.750181	-1.7212	0.0849399	2.68917e-91	-0.00497789	0.015636	0.750211	0.336697	8.001167e-01	20	0.785391	1 (0.97-1.03)
cg02932780	VARS	6	31762353	ENSG00000204394	VARS	6	31754512	rs9267654	6	31841009	A	G	0.158052	0.0165101	0.0106585	0.121382	0.340066	0.0400598	2.08474e-17	0.0485496	0.0318601	0.127549	0.127549	1.179536e-01	20	0.155603	1.05 (0.99-1.12)
cg02205391	VARS	6	31762409	ENSG00000204394	VARS	6	31754512	rs9267653	6	31840415	T	C	0.299205	-0.00567572	0.00896921	0.526864	0.332568	0.0361731	3.79218e-20	-0.0170663	0.0270334	0.52784	0.0191438	6.498506e-03	20	0.579068	0.98 (0.93-1.04)
cg06857094	VARS	6	31762442	ENSG00000204394	VARS	6	31754512	rs3117572	6	31717692	A	G	0.156064	0.0143738	0.0112243	0.200334	0.365581	0.0402347	1.02549e-19	0.0393177	0.031006	0.204774	0.261481	3.113822e-01	20	0.242203	1.04 (0.98-1.11)
cg11073255	VARS	6	31762455	ENSG00000204394	VARS	6	31754512	rs9267654	6	31841009	A	G	0.158052	0.0165101	0.0106585	0.121382	0.255383	0.0407808	3.7927e-10	0.0646483	0.0429933	0.132663	0.132663	2.135578e-01	20	0.160962	1.07 (0.98-1.16)
cg25843346	VARS	6	31762555	ENSG00000204394	VARS	6	31754512	rs521977	6	31836827	T	G	0.232604	0.0281252	0.00899834	0.00177443	0.281412	0.0336329	5.90211e-17	0.0999431	0.0341338	0.00341174	0.0433945	9.847162e-03	20	0.00512909	1.11 (1.03-1.18)
cg12670305	VARS	6	31762630	ENSG00000204394	VARS	6	31754512	rs9267576	6	31812038	T	G	0.107356	0.018322	0.0120825	0.129418	0.403901	0.0449783	2.7097e-19	0.0453625	0.0303381	0.134854	0.134854	1.895079e-01	20	0.163399	1.05 (0.99-1.11)
cg03078400	VARS	6	31762644	ENSG00000204394	VARS	6	31754512	rs9267654	6	31841009	A	G	0.158052	0.0165101	0.0106585	0.121382	0.302006	0.0408644	1.46333e-13	0.0546681	0.0360593	0.129505	0.129505	1.519138e-01	20	0.157773	1.06 (0.98-1.13)
cg16988810	VARS	6	31762650	ENSG00000204394	VARS	6	31754512	rs3117572	6	31717692	A	G	0.156064	0.0143738	0.0112243	0.200334	0.315329	0.0409135	1.28593e-14	0.0455835	0.0360834	0.206488	0.206488	1.312569e-01	20	0.243908	1.05 (0.98-1.12)
cg03877020	VARS	6	31762680	ENSG00000204394	VARS	6	31754512	rs3117572	6	31717692	A	G	0.156064	0.0143738	0.0112243	0.200334	0.244482	0.0406484	1.80383e-09	0.0587929	0.0469396	0.210379	0.210379	2.984745e-01	20	0.247848	1.06 (0.97-1.16)
cg18274559	VARS	6	31762685	ENSG00000204394	VARS	6	31754512	rs521977	6	31836827	T	G	0.232604	0.0281252	0.00899834	0.00177443	0.222181	0.0342056	8.27797e-11	0.126587	0.0449451	0.00485526	0.00485526	3.836165e-02	20	0.00709615	1.13 (1.04-1.24)
cg04659729	VARS	6	31762688	ENSG00000204394	VARS	6	31754512	rs521977	6	31836827	T	G	0.232604	0.0281252	0.00899834	0.00177443	0.284271	0.0337746	3.8718e-17	0.0989381	0.0337663	0.00338869	0.0260456	7.715246e-03	20	0.00510303	1.1 (1.03-1.18)
cg26346875	VARS	6	31762719	ENSG00000204394	VARS	6	31754512	rs2596494	6	31323838	C	G	0.168986	0.00843356	0.0108596	0.437395	0.272969	0.0399162	7.99959e-12	0.0308956	0.0400389	0.440327	0.440327	5.475869e-01	20	0.48907	1.03 (0.95-1.12)
cg23739027	EHMT2	6	31850912	ENSG00000204371	EHMT2	6	31856500	rs613281	6	31834317	A	G	0.0427435	0.0565669	0.0338117	0.0943273	-0.541861	0.0843699	1.34103e-10	-0.104394	0.0644815	0.105453	0.265608	1.234937e-01	5	0.12971	0.9 (0.79-1.02)
cg10547205	EHMT2	6	31854520	ENSG00000204371	EHMT2	6	31856500	rs142576462	6	31853858	T	C	0.0417495	0.0496745	0.0427491	0.245235	-1.23873	0.0641022	3.35922e-83	-0.0401013	0.0345729	0.246087	0.00349173	3.399498e-01	20	0.287639	0.96 (0.9-1.03)
cg13613346	EHMT2	6	31855008	ENSG00000204371	EHMT2	6	31856500	rs143504217	6	32115284	T	C	0.0198807	0.0348613	0.044039	0.428594	-4.34643	0.149662	1.96693e-185	-0.00802067	0.010136	0.428765	0.0673142	2.220963e-01	20	0.477416	0.99 (0.97-1.01)
cg25202877	EHMT2	6	31856228	ENSG00000204371	EHMT2	6	31856500	rs146903072	6	31847180	A	G	0.0149105	0.0974352	0.0442324	0.0276088	1.44055	0.125223	1.26177e-30	0.0676376	0.0312631	0.0305032	0.0305032	4.640653e-01	20	0.0401761	1.07 (1.01-1.14)
cg15988204	EHMT2	6	31856617	ENSG00000204371	EHMT2	6	31856500	rs149826579	6	31856712	A	C	0.00298211	0.0442887	0.0741605	0.550374	2.33515	0.186722	6.9178e-36	0.0189661	0.0317945	0.550828	0.208104	NA	NA	0.598405	1.02 (0.96-1.08)
cg12394289	EHMT2	6	31856706	ENSG00000204371	EHMT2	6	31856500	rs149826579	6	31856712	A	C	0.00298211	0.0442887	0.0741605	0.550374	3.09044	0.182674	3.32725e-64	0.0143309	0.0240117	0.550622	0.199475	NA	NA	0.598405	1.01 (0.97-1.06)
cg09618893	EHMT2	6	31856773	ENSG00000204371	EHMT2	6	31856500	rs149826579	6	31856712	A	C	0.00298211	0.0442887	0.0741605	0.550374	3.41843	0.185852	1.48649e-75	0.0129559	0.0217058	0.550584	0.200039	NA	NA	0.598405	1.01 (0.97-1.06)
cg16113661	EHMT2	6	31857007	ENSG00000204371	EHMT2	6	31856500	rs149826579	6	31856712	A	C	0.00298211	0.0442887	0.0741605	0.550374	3.41062	0.181941	2.09513e-78	0.0129855	0.021755	0.550576	0.18875	NA	NA	0.598405	1.01 (0.97-1.06)
cg14518907	EHMT2	6	31860292	ENSG00000204371	EHMT2	6	31856500	rs589428	6	31848220	T	G	0.27833	0.0601623	0.0131686	4.9099e-06	-0.438281	0.0325677	2.78062e-41	-0.137269	0.0317303	1.51767e-05	2.34935e-06	5.097667e-06	20	2.72692e-05	0.87 (0.82-0.93)
cg01667634	EHMT2	6	31860439	ENSG00000204371	EHMT2	6	31856500	rs115699278	6	31860832	T	C	0.0139165	-0.0845746	0.0572844	0.139837	1.24413	0.16549	5.56889e-14	-0.0679789	0.0469232	0.147414	0.000784566	5.679334e-01	17	0.177652	0.93 (0.85-1.02)
cg25633383	EHMT2	6	31860763	ENSG00000204371	EHMT2	6	31856500	rs115699278	6	31860832	T	C	0.0139165	-0.0845746	0.0572844	0.139837	1.62718	0.165285	7.22665e-23	-0.0519763	0.0355984	0.14427	0.113851	4.981348e-01	18	0.174099	0.95 (0.89-1.02)
cg16361343	EHMT2	6	31863472	ENSG00000204371	EHMT2	6	31856500	rs589428	6	31848220	T	G	0.27833	0.0601623	0.0131686	4.9099e-06	-0.250245	0.0331326	4.25814e-14	-0.240413	0.0615009	9.26424e-05	9.26424e-05	9.460393e-03	20	0.000159096	0.79 (0.7-0.89)
cg00232453	EHMT2	6	31864574	ENSG00000204371	EHMT2	6	31856500	rs2844458	6	31851469	A	C	0.346918	-0.0899447	0.0128909	3.0069e-12	-0.571391	0.0355143	3.04554e-58	0.157413	0.0245906	1.54002e-10	9.65554e-07	6.255670e-04	20	4.58412e-10	1.17 (1.12-1.23)
cg02778334	EHMT2	6	31864682	ENSG00000204371	EHMT2	6	31856500	rs137893789	6	32055486	A	G	0.0377734	-0.138818	0.0372666	0.00019532	0.377455	0.0581031	8.23172e-11	-0.367773	0.113811	0.00123164	0.00123164	2.925475e-02	15	0.00192619	0.69 (0.55-0.87)
cg07723114	EHMT2	6	31864706	ENSG00000204371	EHMT2	6	31856500	rs41268899	6	32070074	A	G	0.100398	-0.11934	0.0222443	8.09489e-08	-0.361255	0.0490043	1.68216e-13	0.33035	0.0761551	1.43879e-05	1.43879e-05	2.397912e-01	20	2.59041e-05	1.39 (1.2-1.62)
cg14807793	HMGA1	6	34164564	ENSG00000137309	HMGA1	6	34209329	rs1759627	6	34197105	C	T	0.16004	0.00670721	0.0114653	0.558548	-0.546362	0.0446387	1.9081e-34	-0.0122761	0.0210088	0.558996	0.876278	4.996006e-03	20	0.605071	0.99 (0.95-1.03)
cg20294304	HMGA1	6	34203153	ENSG00000137309	HMGA1	6	34209329	rs4713781	6	34400318	A	G	0.0427435	-0.0462666	0.0181367	0.0107414	0.470571	0.0794166	3.11641e-09	-0.0983203	0.041962	0.0191253	0.0191253	3.910424e-01	20	0.0257989	0.91 (0.83-0.98)
cg02654940	HMGA1	6	34206400	ENSG00000137309	HMGA1	6	34209329	rs61175078	6	34223443	A	G	0.129225	0.0185903	0.0128938	0.149359	-0.448711	0.047915	7.62417e-21	-0.0414305	0.0290738	0.154154	0.341345	1.098389e-02	20	0.185525	0.96 (0.91-1.02)
cg22797644	HMGA1	6	34206491	ENSG00000137309	HMGA1	6	34209329	rs56097866	6	34238004	T	C	0.162028	0.0225596	0.0117547	0.054959	-0.315396	0.0445057	1.37414e-12	-0.0715278	0.0386121	0.0639585	0.0639585	1.719090e-02	20	0.0815928	0.93 (0.86-1)
cg08335767	HMGA1	6	34206495	ENSG00000137309	HMGA1	6	34209329	rs181452300	6	34225355	T	C	0.128231	0.00841009	0.0138188	0.54279	-0.377597	0.0488453	1.07145e-14	-0.0222727	0.0367098	0.544035	0.544035	3.836141e-03	20	0.593916	0.98 (0.91-1.05)
cg25207224	HMGA1	6	34211189	ENSG00000137309	HMGA1	6	34209329	rs55692303	6	34202879	A	C	0.0298211	0.0893519	0.0223346	6.3182e-05	0.532635	0.0759898	2.39517e-12	0.167755	0.0482816	0.000511807	0.000511807	1.448179e-02	16	0.000823502	1.18 (1.08-1.3)
cg09059156	CDC5L	6	44344842	ENSG00000096401	CDC5L	6	44386712	rs564988	6	44399190	G	A	0.175944	-0.0537526	0.0103814	2.2452e-07	-0.459444	0.044961	1.63483e-24	0.116995	0.0253306	3.86107e-06	5.09412e-05	2.007173e-08	20	7.24355e-06	1.12 (1.07-1.18)
cg12942320	CDC5L	6	44354771	ENSG00000096401	CDC5L	6	44386712	rs9462989	6	44364835	C	T	0.175944	-0.0568533	0.0103482	3.9293e-08	-0.345984	0.0447828	1.11139e-14	0.164323	0.0367011	7.55785e-06	7.55785e-06	4.703795e-05	20	1.38872e-05	1.18 (1.1-1.27)
cg03845383	CDC5L	6	44354883	ENSG00000096401	CDC5L	6	44386712	rs9462987	6	44359274	T	C	0.0934394	-0.146061	0.0130645	5.109e-29	-0.328365	0.0596124	3.62239e-08	0.444813	0.0900219	7.76597e-07	7.76597e-07	1.274997e-03	20	1.51089e-06	1.56 (1.31-1.86)
cg10428733	CDC5L	6	44359274	ENSG00000096401	CDC5L	6	44386712	rs9462987	6	44359274	T	C	0.0934394	-0.146061	0.0130645	5.109e-29	-1.65403	0.0515976	1.78818e-225	0.0883059	0.00836514	4.74461e-26	5.95226e-15	5.870624e-04	20	3.44466e-25	1.09 (1.07-1.11)
cg00240178	EEF1A1	6	74232108	ENSG00000156508	EEF1A1	6	74229496	rs11963033	6	74277249	T	C	0.028827	0.619881	0.0232581	1.68765e-156	0.537445	0.0801864	2.04968e-11	1.15339	0.177442	8.02907e-11	8.02907e-11	7.119075e-01	17	2.43876e-10	3.17 (2.24-4.49)
cg21953307	EEF1A1	6	74233640	ENSG00000156508	EEF1A1	6	74229496	rs62438400	6	74237769	T	G	0.190855	0.416855	0.0119299	1.71303e-267	0.563432	0.0380334	1.18712e-49	0.739849	0.0542452	2.34796e-42	2.30551e-40	1.589444e-10	20	3.08343e-41	2.1 (1.88-2.33)
cg13176979	HMGN3	6	79944654	ENSG00000118418	HMGN3	6	79927684	rs9361501	6	79930225	A	G	0.331014	0.0559586	0.00828181	1.4107e-11	-0.229242	0.0345774	3.36062e-11	-0.244102	0.0515826	2.22042e-06	3.36316e-11	5.503569e-06	20	4.20092e-06	0.78 (0.71-0.87)
cg04060561	ECHDC1	6	127663200	ENSG00000093144	ECHDC1	6	127637304	rs13215850	6	127699043	C	T	0.343936	0.247244	0.00833299	1.84521e-193	-0.587358	0.0350584	5.31818e-63	-0.420942	0.0288541	3.31639e-48	4.85178e-45	6.814218e-06	20	4.9359e-47	0.66 (0.62-0.69)
cg04064050	ECHDC1	6	127663586	ENSG00000093144	ECHDC1	6	127637304	rs7771923	6	127675774	T	C	0.280318	0.279446	0.00899455	6.43812e-212	-0.46894	0.0363435	4.32959e-38	-0.59591	0.0500085	9.74662e-33	8.97259e-33	1.056151e-02	20	9.35885e-32	0.55 (0.5-0.61)
cg05544413	ECHDC1	6	127663627	ENSG00000093144	ECHDC1	6	127637304	rs9375503	6	127677071	T	C	0.280318	0.28293	0.00901855	4.87697e-216	-0.490811	0.0373917	2.33048e-39	-0.576453	0.0476053	9.46301e-34	7.62168e-28	5.154355e-09	20	9.60281e-33	0.56 (0.51-0.62)
cg07513276	ECHDC1	6	127665252	ENSG00000093144	ECHDC1	6	127637304	rs3798857	6	127659473	A	T	0.280318	0.282695	0.00902745	2.91646e-215	-0.433108	0.0375257	8.13743e-31	-0.652712	0.0602717	2.49524e-27	9.82118e-30	3.045471e-10	20	1.92091e-26	0.52 (0.46-0.59)
cg11201284	ECHDC1	6	127665315	ENSG00000093144	ECHDC1	6	127637304	rs12663218	6	127706380	T	C	0.0238569	0.0822194	0.0230151	0.00035372	0.907009	0.0987524	4.12759e-20	0.0906489	0.0272266	0.000870255	4.40933e-15	7.455070e-04	15	0.00137061	1.09 (1.04-1.15)
cg02103895	ECHDC1	6	127665881	ENSG00000093144	ECHDC1	6	127637304	rs2281491	6	127677659	A	T	0.280318	0.281875	0.00900062	2.71342e-215	0.616721	0.0368246	5.90129e-63	0.457054	0.0309481	2.34113e-49	3.50989e-42	1.255444e-04	20	3.60454e-48	1.58 (1.49-1.68)
cg18145961	PPIL4	6	149866213	ENSG00000131013	PPIL4	6	149846521	rs9406344	6	149861604	G	A	0.177932	-0.0841764	0.019469	1.535e-05	0.717085	0.0438762	4.84844e-60	-0.117387	0.0280842	2.91746e-05	0.000467169	7.997147e-02	20	5.13865e-05	0.89 (0.84-0.94)
cg08662619	PCMT1	6	150070041	ENSG00000120265	PCMT1	6	150101567	rs11155676	6	150070529	G	C	0.357853	0.25309	0.00870966	1.20178e-185	0.611932	0.032581	1.06311e-78	0.413591	0.0262201	4.7123e-56	7.915e-45	1.358319e-03	20	8.58792e-55	1.51 (1.44-1.59)
cg15181151	PCMT1	6	150070149	ENSG00000120265	PCMT1	6	150101567	rs9505972	6	150096391	C	A	0.355865	0.257545	0.00855682	5.11525e-199	0.811834	0.0308811	2.55972e-152	0.317238	0.0160223	2.98915e-87	2.28041e-59	3.406651e-06	20	9.88635e-86	1.37 (1.33-1.42)
cg00933542	PCMT1	6	150070202	ENSG00000120265	PCMT1	6	150101567	rs9505972	6	150096391	C	A	0.355865	0.257545	0.00855682	5.11525e-199	0.958049	0.0288385	5.31686e-242	0.268822	0.012052	3.28783e-110	3.97368e-72	1.954753e-07	20	1.46802e-108	1.31 (1.28-1.34)
cg17952826	ACAT2	6	160182184	ENSG00000120437	ACAT2	6	160190752	rs16890798	6	160211441	C	T	0.243539	0.0760629	0.0104779	3.88811e-13	0.300824	0.0408001	1.66678e-13	0.252849	0.0488794	2.30477e-07	2.30477e-07	5.386415e-07	20	4.77532e-07	1.29 (1.17-1.42)
cg15298323	ACAT2	6	160182438	ENSG00000120437	ACAT2	6	160190752	rs9355749	6	160195205	C	G	0.209742	0.105465	0.0103285	1.77031e-24	0.834567	0.0408141	6.25957e-93	0.126371	0.0138332	6.52152e-20	1.65466e-29	1.623729e-27	20	3.66271e-19	1.13 (1.1-1.17)
cg06131755	ACAT2	6	160182447	ENSG00000120437	ACAT2	6	160190752	rs9355749	6	160195205	C	G	0.209742	0.105465	0.0103285	1.77031e-24	0.840406	0.0405868	3.03296e-95	0.125493	0.013703	5.28611e-20	6.82253e-30	1.490100e-28	20	2.98766e-19	1.13 (1.1-1.16)
cg25736982	ACAT2	6	160182554	ENSG00000120437	ACAT2	6	160190752	rs6925350	6	160159221	G	A	0.209742	0.105047	0.010278	1.6035e-24	0.79471	0.0407433	9.90038e-85	0.132183	0.014601	1.39028e-19	1.03871e-29	3.479874e-28	20	7.6637e-19	1.14 (1.11-1.17)
cg05504194	ACAT2	6	160182624	ENSG00000120437	ACAT2	6	160190752	rs1128670	6	160211636	G	A	0.242545	0.209867	0.00945508	3.73738e-109	-0.306694	0.0385134	1.67481e-15	-0.684287	0.0912927	6.6034e-14	6.6034e-14	3.843282e-09	20	2.66825e-13	0.5 (0.42-0.6)
cg11366901	ACAT2	6	160182831	ENSG00000120437	ACAT2	6	160190752	rs2495278	6	160123674	G	A	0.21173	0.158975	0.0107866	3.66419e-49	0.29089	0.0377264	1.25304e-14	0.546512	0.0799926	8.37209e-12	8.37209e-12	2.112801e-04	20	2.82124e-11	1.73 (1.48-2.02)
cg23829577	ACAT2	6	160183769	ENSG00000120437	ACAT2	6	160190752	rs3818298	6	160206716	C	T	0.212724	0.104201	0.0102853	4.02512e-24	0.468284	0.0419169	5.60797e-29	0.222517	0.0296502	6.15578e-14	6.15578e-14	4.480627e-11	20	2.5101e-13	1.25 (1.18-1.32)
cg14767165	ACAT2	6	160183909	ENSG00000120437	ACAT2	6	160190752	rs1475121	6	160179768	A	G	0.244533	0.15082	0.00980573	2.20213e-53	0.604718	0.0397552	2.98719e-52	0.249405	0.0230603	2.91173e-27	4.02169e-31	8.805082e-15	20	2.22237e-26	1.28 (1.23-1.34)
cg10268548	ACAT2	6	160184041	ENSG00000120437	ACAT2	6	160190752	rs1475121	6	160179768	A	G	0.244533	0.15082	0.00980573	2.20213e-53	0.386439	0.0402622	8.14723e-22	0.390282	0.0479303	3.8661e-16	3.66375e-19	4.929767e-07	20	1.79814e-15	1.48 (1.34-1.62)
cg25778479	BZW2	7	16686771	ENSG00000136261	BZW2	7	16715952	rs4721525	7	16691244	C	A	0.158052	-0.0441136	0.0108788	5.0134e-05	-0.432833	0.0436252	3.35268e-23	0.101918	0.0271521	0.000174311	8.53682e-13	3.280177e-21	12	0.000291497	1.11 (1.05-1.17)
cg03976645	BZW2	7	16724981	ENSG00000136261	BZW2	7	16715952	rs67418580	7	16715603	C	T	0.206759	-0.0202632	0.00969808	0.0366717	0.581376	0.03968	1.31562e-48	-0.0348538	0.01685	0.0385955	0.0385955	5.448606e-21	20	0.0505364	0.97 (0.93-1)
cg08300117	PPIA	7	44842568	ENSG00000196262	PPIA	7	44850221	rs6967982	7	44854784	C	A	0.17992	-0.282886	0.0103301	4.1955e-165	0.448789	0.0411604	1.11008e-27	-0.630331	0.0622243	4.06721e-24	7.02339e-23	2.211449e-05	20	2.71046e-23	0.53 (0.47-0.6)
cg01790498	H2AFV	7	44888626	ENSG00000105968	H2AFV	7	44877036	rs8840	7	44917040	G	A	0.439364	0.0459463	0.00803539	1.0779e-08	-0.337301	0.0325642	3.84713e-25	-0.136217	0.0272114	5.56041e-07	5.56041e-07	5.789433e-11	20	1.10836e-06	0.87 (0.83-0.92)
cg14216940	IKZF1	7	50343131	ENSG00000185811	IKZF1	7	50408259	rs4917017	7	50335232	A	G	0.285288	-0.22471	0.00856685	1.20263e-151	0.810039	0.0317525	1.4869e-143	-0.277407	0.0151688	1.03149e-74	2.91766e-54	3.455195e-07	20	2.70919e-73	0.76 (0.74-0.78)
cg01139861	IKZF1	7	50343298	ENSG00000185811	IKZF1	7	50408259	rs4917017	7	50335232	A	G	0.285288	-0.22471	0.00856685	1.20263e-151	0.958836	0.0291468	2.44103e-237	-0.234357	0.0114271	1.79481e-93	1.22634e-58	4.611367e-09	20	6.96853e-92	0.79 (0.77-0.81)
cg16697214	IKZF1	7	50343361	ENSG00000185811	IKZF1	7	50408259	rs4917017	7	50335232	A	G	0.285288	-0.22471	0.00856685	1.20263e-151	0.334013	0.0335868	2.65727e-23	-0.672758	0.0723482	1.41911e-20	1.41911e-20	1.018789e-03	20	8.28277e-20	0.51 (0.44-0.59)
cg16499656	IKZF1	7	50344471	ENSG00000185811	IKZF1	7	50408259	rs6975767	7	50344474	C	A	0.357853	0.0691466	0.0083059	8.43291e-17	0.35604	0.0326674	1.16621e-27	0.19421	0.0293555	3.6954e-11	3.6954e-11	3.467594e-12	20	1.16197e-10	1.21 (1.15-1.29)
cg07915634	EIF4H	7	73588011	ENSG00000106682	EIF4H	7	73600003	rs223000	7	73584026	T	C	0.34493	-0.126555	0.013934	1.0621e-19	0.339941	0.034273	3.45469e-23	-0.372284	0.0555781	2.1074e-11	2.1074e-11	9.462656e-06	20	6.7939e-11	0.69 (0.62-0.77)
cg07137043	EIF4H	7	73588983	ENSG00000106682	EIF4H	7	73600003	rs149249	7	73587661	T	C	0.327038	-0.119526	0.0141907	3.6759e-17	-0.485358	0.0319808	5.05752e-52	0.246263	0.0334386	1.77645e-13	1.39393e-16	9.405330e-06	20	6.86738e-13	1.28 (1.2-1.37)
cg13446584	GTF2I	7	74024953	ENSG00000077809	GTF2I	7	74123510	rs117480864	7	74138989	G	T	0.0427435	0.109442	0.0334438	0.00106639	0.819196	0.0810298	4.99774e-24	0.133596	0.0429106	0.00184968	0.00184968	NA	NA	0.00284296	1.14 (1.05-1.24)
cg14009688	CALD1	7	134464242	ENSG00000122786	CALD1	7	134542241	rs7786244	7	134460418	T	C	0.321074	0.0294884	0.00832676	0.00039801	-0.187246	0.0335211	2.32464e-08	-0.157485	0.0526536	0.00278103	0.00278103	3.732244e-02	11	0.00420926	0.85 (0.77-0.95)
cg15266530	CALD1	7	134516810	ENSG00000122786	CALD1	7	134542241	rs17207352	7	134530573	T	C	0.326044	0.0177717	0.00851707	0.0369243	0.241433	0.0351483	6.46617e-12	0.0736094	0.0368689	0.0458778	0.0458778	1.329006e-02	20	0.0593751	1.08 (1-1.16)
cg18075666	CALD1	7	134550430	ENSG00000122786	CALD1	7	134542241	rs3729630	7	134550156	T	C	0.496024	-0.00632959	0.00795175	0.426032	0.312137	0.0317683	8.75054e-23	-0.0202783	0.0255587	0.427544	0.0483446	3.389762e-02	20	0.477247	0.98 (0.93-1.03)
cg26915370	CALD1	7	134575524	ENSG00000122786	CALD1	7	134542241	rs61757650	7	134618496	A	G	0.028827	0.0021589	0.0228697	0.924791	-0.687152	0.077912	1.14873e-18	-0.00314181	0.0332838	0.924796	0.924796	1.370927e-01	19	0.94382	1 (0.93-1.06)
cg15905329	CALD1	7	134575811	ENSG00000122786	CALD1	7	134542241	rs62480960	7	134639161	A	G	0.027833	-0.000384701	0.0221093	0.986117	-0.600213	0.0742265	6.15401e-16	0.000640942	0.0368358	0.986117	0.44845	1.731628e-01	19	0.987223	1 (0.93-1.08)
cg09916174	CALD1	7	134576049	ENSG00000122786	CALD1	7	134542241	rs62479555	7	134576121	G	A	0.028827	-0.00204698	0.0229482	0.928923	-0.896799	0.081384	3.08277e-28	0.00228254	0.0255899	0.928925	0.344123	3.084588e-01	20	0.944795	1 (0.95-1.05)
cg25390658	CALD1	7	134576216	ENSG00000122786	CALD1	7	134542241	rs6955684	7	134573358	A	G	0.193837	0.00358121	0.00995332	0.718997	0.389502	0.040647	9.46711e-22	0.00919431	0.0255719	0.719186	0.394624	2.434740e-02	20	0.753835	1.01 (0.96-1.06)
cg04655520	CALD1	7	134576239	ENSG00000122786	CALD1	7	134542241	rs7781307	7	134556318	A	G	0.192843	0.00712743	0.00988548	0.470909	0.316943	0.0403742	4.1558e-15	0.022488	0.0313213	0.472771	0.588653	1.080946e-02	20	0.521859	1.02 (0.96-1.09)
cg19488093	CALD1	7	134576255	ENSG00000122786	CALD1	7	134542241	rs6955684	7	134573358	A	G	0.193837	0.00358121	0.00995332	0.718997	0.354302	0.0405137	2.22564e-18	0.0101078	0.0281165	0.719224	0.41632	1.186649e-02	20	0.753835	1.01 (0.96-1.07)
cg02087931	CALD1	7	134576290	ENSG00000122786	CALD1	7	134542241	rs17168114	7	134574360	C	T	0.195825	0.00557443	0.00988724	0.57289	0.262805	0.0400368	5.23501e-11	0.0212113	0.0377605	0.574299	0.574299	7.129199e-02	20	0.619383	1.02 (0.95-1.1)
cg22480742	CALD1	7	134576386	ENSG00000122786	CALD1	7	134542241	rs2218988	7	134564363	C	T	0.253479	-0.00342579	0.00903427	0.704539	0.314439	0.0360745	2.87242e-18	-0.0108949	0.0287586	0.704805	0.597496	6.733000e-02	20	0.742207	0.99 (0.93-1.05)
cg17392018	CALD1	7	134590119	ENSG00000122786	CALD1	7	134542241	rs17229226	7	134636441	G	A	0.0427435	-0.0425049	0.0221265	0.0547317	0.95001	0.0845207	2.59498e-29	-0.0447416	0.0236285	0.0582855	0.036611	2.291316e-01	20	0.0745687	0.96 (0.91-1)
cg24658867	CALD1	7	134626923	ENSG00000122786	CALD1	7	134542241	rs62462554	7	134511160	C	T	0.0178926	-0.0196354	0.0250452	0.43304	-0.784164	0.132807	3.53654e-09	0.02504	0.032219	0.437053	0.437053	NA	NA	0.486038	1.03 (0.96-1.09)
cg03489712	ZYX	7	143076881	ENSG00000159840	ZYX	7	143083188	rs11772895	7	143081942	C	G	0.303181	-0.608155	0.00818008	0	0.303799	0.0361929	4.70398e-17	-2.00184	0.240003	7.37416e-17	7.37416e-17	1.198393e-08	18	3.55953e-16	0.14 (0.08-0.22)
cg03761471	ZYX	7	143077178	ENSG00000159840	ZYX	7	143083188	rs2242601	7	143093824	G	A	0.362823	-0.426445	0.00797964	0	0.193137	0.0334294	7.58365e-09	-2.20799	0.3844	9.24701e-09	1.22135e-08	1.289289e-06	11	2.27494e-08	0.11 (0.05-0.23)
cg06351055	ZYX	7	143080652	ENSG00000159840	ZYX	7	143083188	rs11772895	7	143081942	C	G	0.303181	-0.608155	0.00818008	0	0.281589	0.0351955	1.2368e-15	-2.15972	0.271499	1.79416e-15	1.79416e-15	4.679098e-06	14	8.09183e-15	0.12 (0.07-0.2)
cg20332503	ZYX	7	143081287	ENSG00000159840	ZYX	7	143083188	rs11772895	7	143081942	C	G	0.303181	-0.608155	0.00818008	0	0.691838	0.0337992	4.06499e-93	-0.879043	0.0445429	1.08503e-86	2.20167e-72	2.821478e-11	20	3.46048e-85	0.42 (0.38-0.45)
cg02637105	ZYX	7	143084573	ENSG00000159840	ZYX	7	143083188	rs4859	7	143088085	A	G	0.22664	-0.54331	0.00959609	0	-0.567444	0.0370468	5.8927e-53	0.957469	0.0647576	1.81867e-49	8.71321e-39	8.420882e-20	20	2.84926e-48	2.61 (2.29-2.96)
cg25352397	NEFL	8	24800883	ENSG00000104725	NEFL	8	24811546	rs2979679	8	24821415	A	G	0.356859	-0.196243	0.0082047	1.97113e-126	-0.575862	0.0331557	1.4322e-67	0.340782	0.0242482	7.28787e-45	4.64024e-32	7.981803e-10	20	9.8607e-44	1.41 (1.34-1.47)
cg15416643	NEFL	8	24815840	ENSG00000104725	NEFL	8	24811546	rs2979701	8	24808280	G	C	0.250497	-0.143649	0.00899287	1.95191e-57	-0.209685	0.0379914	3.4039e-08	0.685068	0.131323	1.82182e-07	1.82182e-07	1.189309e-02	20	3.83699e-07	1.98 (1.53-2.57)
cg10798059	NEFL	8	24816607	ENSG00000104725	NEFL	8	24811546	rs17052871	8	24817112	G	C	0.082505	-0.266231	0.0163557	1.4234e-59	0.902563	0.0616822	1.74355e-48	-0.294972	0.0271064	1.40448e-27	1.64527e-29	2.480946e-06	20	1.10991e-26	0.74 (0.71-0.79)
cg02251175	NEFL	8	24855843	ENSG00000104725	NEFL	8	24811546	rs2976405	8	24855914	A	G	0.395626	-0.0238131	0.00826556	0.00396416	0.289737	0.0336556	7.37783e-18	-0.0821886	0.0300829	0.00629375	0.00629375	3.622054e-10	15	0.00903588	0.92 (0.87-0.98)
cg13126875	NEFL	8	24856364	ENSG00000104725	NEFL	8	24811546	rs2976405	8	24855914	A	G	0.395626	-0.0238131	0.00826556	0.00396416	0.264549	0.0333679	2.22255e-15	-0.0900139	0.0332429	0.00677382	0.00677382	1.306480e-10	9	0.00967843	0.91 (0.86-0.98)
cg08134070	NEFL	8	24856564	ENSG00000104725	NEFL	8	24811546	rs2976405	8	24855914	A	G	0.395626	-0.0238131	0.00826556	0.00396416	0.267026	0.0336274	2.01006e-15	-0.0891789	0.0329285	0.00676371	0.00676371	7.271216e-12	15	0.00967843	0.91 (0.86-0.98)
cg26205981	NEFL	8	24856821	ENSG00000104725	NEFL	8	24811546	rs2976406	8	24856785	G	A	0.154076	-0.0972162	0.0122374	1.9545e-15	0.355979	0.0460351	1.05223e-14	-0.273095	0.049285	3.00514e-08	3.00514e-08	2.648885e-09	16	6.9885e-08	0.76 (0.69-0.84)
cg25923729	NEFL	8	24880841	ENSG00000104725	NEFL	8	24811546	rs2950330	8	24878818	A	G	0.470179	0.0163804	0.00796171	0.0396478	-0.241165	0.0318619	3.75892e-14	-0.0679221	0.0342114	0.0471041	0.0471041	8.300016e-05	13	0.060786	0.93 (0.87-1)
cg17212019	NEFL	8	24924801	ENSG00000104725	NEFL	8	24811546	rs7817398	8	24938597	G	A	0.299205	-0.0387211	0.00892559	1.4365e-05	-0.24415	0.0365082	2.26957e-11	0.158595	0.0435762	0.000273166	9.24218e-06	1.053930e-03	20	0.000452574	1.17 (1.08-1.28)
cg01962077	FABP5	8	82191575	ENSG00000164687	FABP5	8	82194805	rs182703017	8	82239086	T	G	0.0178926	0.0873519	0.0832239	0.293902	-0.614982	0.0967625	2.07642e-10	-0.14204	0.13716	0.300401	0.300401	2.182836e-01	3	0.343921	0.87 (0.66-1.14)
cg27040700	DECR1	8	91017761	ENSG00000104325	DECR1	8	91038976	rs2189619	8	91059247	G	A	0.340954	0.102207	0.0144027	1.2805e-12	0.224924	0.0337884	2.79796e-11	0.454409	0.093595	1.20354e-06	1.20354e-06	2.640290e-01	20	2.30635e-06	1.58 (1.31-1.89)
cg24812103	PABPC1	8	101735630	ENSG00000070756	PABPC1	8	101716540	rs75109210	8	101735550	A	G	0.127237	-0.00341101	0.0320583	0.915265	0.446201	0.0513233	3.50139e-18	-0.00764456	0.0718528	0.915271	0.915271	3.861337e-05	20	0.938712	0.99 (0.86-1.14)
cg05314679	PABPC1	8	101821998	ENSG00000070756	PABPC1	8	101716540	rs3847155	8	101820269	A	G	0.420477	-0.170469	0.0178084	1.0445e-21	0.594324	0.0316518	1.16633e-78	-0.286828	0.0336331	1.4872e-17	6.86994e-15	5.619221e-11	20	7.37818e-17	0.75 (0.7-0.8)
cg02856338	PABPC1	8	101822108	ENSG00000070756	PABPC1	8	101716540	rs3843557	8	101817853	A	C	0.419483	-0.170434	0.0178192	1.1264e-21	0.573423	0.031751	6.58125e-73	-0.297222	0.0351641	2.85342e-17	1.10417e-14	4.106318e-11	20	1.40006e-16	0.74 (0.69-0.8)
cg04591709	ZNF706	8	102235927	ENSG00000120963	ZNF706	8	102204263	rs1447013	8	102220016	C	T	0.345924	-0.023043	0.0084574	0.00643794	-0.291205	0.0339664	1.00528e-17	0.0791299	0.0304741	0.00941437	0.00941437	4.926365e-03	20	0.0131151	1.08 (1.02-1.15)
cg24602417	ZNF706	8	102236283	ENSG00000120963	ZNF706	8	102204263	rs1431007	8	102240276	C	T	0.342942	-0.0221538	0.0084744	0.00894367	-0.577463	0.0328089	2.42983e-69	0.038364	0.0148362	0.0097144	0.000146441	9.443669e-04	20	0.0134704	1.04 (1.01-1.07)
cg02168442	ZNF706	8	102236522	ENSG00000120963	ZNF706	8	102204263	rs7845479	8	102244261	C	T	0.342942	-0.0239056	0.00847895	0.00481135	-0.758867	0.0312664	3.96769e-130	0.0315017	0.0112483	0.00510127	0.000594951	5.653824e-04	20	0.00743138	1.03 (1.01-1.06)
cg16058797	ZNF706	8	102236617	ENSG00000120963	ZNF706	8	102204263	rs1447017	8	102236949	C	G	0.342942	-0.0222543	0.00848625	0.00873129	-0.622395	0.0325383	1.47467e-81	0.035756	0.0137624	0.00937419	0.00191195	9.837947e-04	20	0.0131004	1.04 (1.01-1.06)
cg13211302	ZNF706	8	102236731	ENSG00000120963	ZNF706	8	102204263	rs1431007	8	102240276	C	T	0.342942	-0.0221538	0.0084744	0.00894367	-0.704194	0.0318601	2.9779e-108	0.0314598	0.0121181	0.00942874	0.00206901	9.092595e-04	20	0.0131151	1.03 (1.01-1.06)
cg23042086	ZNF706	8	102236831	ENSG00000120963	ZNF706	8	102204263	rs2163400	8	102241532	C	A	0.340954	-0.0231222	0.00847962	0.00639518	-0.625376	0.0324727	1.19783e-82	0.0369733	0.0136945	0.00693663	0.00069384	5.740520e-05	20	0.00989522	1.04 (1.01-1.07)
cg01812894	ALDH1A1	9	75568506	ENSG00000165092	ALDH1A1	9	75605468	rs2995128	9	75623014	A	C	0.305169	0.152564	0.00858325	1.1119e-70	-0.289078	0.034405	4.38099e-17	-0.527759	0.0694761	3.04788e-14	3.04788e-14	5.764004e-03	20	1.26594e-13	0.59 (0.51-0.68)
cg13568622	ALDOB	9	104197886	ENSG00000136872	ALDOB	9	104190482	rs75061787	9	104165291	A	C	0.0775348	0.170123	0.016017	2.36978e-26	0.885593	0.0563486	1.16877e-55	0.1921	0.0218291	1.36583e-18	2.89002e-22	6.121441e-02	8	7.17464e-18	1.21 (1.16-1.26)
cg27426921	PFKP	10	2776888	ENSG00000067057	PFKP	10	3144808	rs1334703	10	2776810	T	C	0.104374	0.0165961	0.0130063	0.201956	0.40569	0.0606377	2.22563e-11	0.0409083	0.0326377	0.210057	0.210057	5.059839e-01	4	0.247796	1.04 (0.98-1.11)
cg14197503	PFKP	10	2777072	ENSG00000067057	PFKP	10	3144808	rs10903857	10	2777751	C	G	0.335984	-0.0138792	0.00880663	0.115026	-0.218041	0.0342575	1.95601e-10	0.0636544	0.0416097	0.126066	0.126066	5.328509e-02	20	0.154215	1.07 (0.98-1.16)
cg24888352	PFKP	10	2908597	ENSG00000067057	PFKP	10	3144808	rs118017267	10	2916156	A	T	0.0208748	0.0158938	0.0247643	0.521003	-0.812507	0.101731	1.38439e-15	-0.0195614	0.0305772	0.522343	0.522343	2.524152e-03	13	0.574449	0.98 (0.92-1.04)
cg02904062	PFKP	10	2932579	ENSG00000067057	PFKP	10	3144808	rs7913947	10	2953047	T	C	0.470179	-0.125689	0.00794806	2.49931e-56	-0.203747	0.0321207	2.25107e-10	0.616889	0.104785	3.92782e-09	3.92782e-09	2.342424e-01	19	1.01082e-08	1.85 (1.51-2.28)
cg00941050	PFKP	10	2932620	ENSG00000067057	PFKP	10	3144808	rs72776848	10	2988481	T	C	0.192843	-0.0859192	0.00991772	4.587e-18	-0.377166	0.0410691	4.16608e-20	0.227802	0.0361489	2.94248e-10	2.23694e-17	1.158754e-05	20	8.50369e-10	1.26 (1.17-1.35)
cg19498112	PFKP	10	2951187	ENSG00000067057	PFKP	10	3144808	rs7095637	10	2977379	C	T	0.489066	-0.134022	0.00791185	2.3046e-64	0.525252	0.0317414	1.65907e-61	-0.255157	0.0215557	2.50966e-32	2.52831e-25	1.219157e-03	20	2.38418e-31	0.77 (0.74-0.81)
cg14784372	PFKP	10	2951257	ENSG00000067057	PFKP	10	3144808	rs7095637	10	2977379	C	T	0.489066	-0.134022	0.00791185	2.3046e-64	0.520298	0.0318422	5.13331e-60	-0.257587	0.0219031	6.25228e-32	4.22987e-22	1.574345e-04	20	5.69723e-31	0.77 (0.74-0.81)
cg14824052	PFKP	10	2951326	ENSG00000067057	PFKP	10	3144808	rs7095637	10	2977379	C	T	0.489066	-0.134022	0.00791185	2.3046e-64	0.624264	0.0307244	8.87387e-92	-0.214688	0.0165007	1.06183e-38	1.84295e-31	3.736361e-03	20	1.24765e-37	0.81 (0.78-0.83)
cg01300641	PFKP	10	2960614	ENSG00000067057	PFKP	10	3144808	rs7091014	10	2957286	G	A	0.479125	-0.128126	0.00792567	8.76063e-59	-0.255826	0.0328142	6.37944e-15	0.500833	0.0713208	2.18307e-12	2.18307e-12	7.976589e-02	20	7.70547e-12	1.65 (1.43-1.9)
cg23612849	PFKP	10	2964740	ENSG00000067057	PFKP	10	3144808	rs1574318	10	2967596	C	T	0.394632	0.116404	0.00805676	2.58071e-47	-0.234368	0.0320897	2.80324e-13	-0.496673	0.0761995	7.12235e-11	7.12235e-11	9.290553e-07	20	2.17817e-10	0.61 (0.52-0.71)
cg03549227	PFKP	10	2964793	ENSG00000067057	PFKP	10	3144808	rs1875168	10	2967977	A	G	0.181909	-0.0730382	0.00993393	1.9468e-13	-0.418237	0.0420342	2.52374e-23	0.174634	0.029533	3.35602e-09	7.36969e-11	1.529439e-11	16	8.712e-09	1.19 (1.12-1.26)
cg26254345	PFKP	10	2971684	ENSG00000067057	PFKP	10	3144808	rs10794973	10	2973943	T	A	0.49006	-0.133005	0.00792543	3.30509e-63	-0.661202	0.0308117	3.72921e-102	0.201156	0.0152165	6.76273e-40	2.30881e-33	2.221962e-03	20	8.38766e-39	1.22 (1.19-1.26)
cg11540016	PFKP	10	2978126	ENSG00000067057	PFKP	10	3144808	rs7073091	10	2978321	A	G	0.321074	-0.0618074	0.0086439	8.65248e-13	0.443268	0.0347473	2.85302e-37	-0.139436	0.0223548	4.44887e-10	1.36465e-14	1.318027e-14	20	1.26524e-09	0.87 (0.83-0.91)
cg19766591	PFKP	10	2978190	ENSG00000067057	PFKP	10	3144808	rs2454836	10	2974739	G	C	0.185885	-0.0930067	0.0100063	1.4748e-20	-0.55088	0.0420782	3.66833e-39	0.168833	0.0222767	3.48429e-14	2.52056e-20	1.369670e-27	14	1.43386e-13	1.18 (1.13-1.24)
cg03961510	PFKP	10	2978438	ENSG00000067057	PFKP	10	3144808	rs7073091	10	2978321	A	G	0.321074	-0.0618074	0.0086439	8.65248e-13	0.421961	0.0347973	7.66695e-34	-0.146476	0.0237812	7.30532e-10	1.80525e-13	1.920501e-13	20	2.03229e-09	0.86 (0.82-0.9)
cg06888406	PFKP	10	2978514	ENSG00000067057	PFKP	10	3144808	rs7073091	10	2978321	A	G	0.321074	-0.0618074	0.0086439	8.65248e-13	0.370575	0.0351779	6.00174e-26	-0.166788	0.0281915	3.29401e-09	2.23931e-13	4.974986e-14	20	8.57595e-09	0.85 (0.8-0.89)
cg09115646	PFKP	10	2978687	ENSG00000067057	PFKP	10	3144808	rs7087799	10	2981486	A	G	0.473161	0.105713	0.00792821	1.47201e-40	-0.404305	0.0320327	1.60409e-36	-0.261469	0.0285251	4.8961e-20	4.8961e-20	3.859936e-08	20	2.80271e-19	0.77 (0.73-0.81)
cg24599598	PFKP	10	3050893	ENSG00000067057	PFKP	10	3144808	rs10794973	10	2973943	T	A	0.49006	-0.133005	0.00792543	3.30509e-63	0.475454	0.0316987	7.43473e-51	-0.279742	0.0250141	4.9171e-29	9.83612e-29	4.392556e-07	20	3.95583e-28	0.76 (0.72-0.79)
cg10144336	PFKP	10	3088123	ENSG00000067057	PFKP	10	3144808	rs7095637	10	2977379	C	T	0.489066	-0.134022	0.00791185	2.3046e-64	-0.483609	0.0320277	1.62686e-51	0.277129	0.0245864	1.81214e-29	4.74737e-27	1.197814e-04	20	1.54118e-28	1.32 (1.26-1.38)
cg00470641	PFKP	10	3096219	ENSG00000067057	PFKP	10	3144808	rs11251681	10	3094659	T	C	0.0675944	-0.148816	0.018219	3.1302e-16	-0.722428	0.0729221	3.88739e-23	0.205995	0.0326858	2.93306e-10	2.04219e-09	1.373889e-03	7	8.50369e-10	1.23 (1.15-1.31)
cg06188744	PFKP	10	3108651	ENSG00000067057	PFKP	10	3144808	rs10903953	10	3114654	T	C	0.240557	0.257059	0.00891439	7.50424e-183	0.255398	0.0373274	7.80408e-12	1.0065	0.151189	2.78964e-11	4.62585e-14	2.817685e-03	12	8.86528e-11	2.74 (2.03-3.68)
cg27069691	PFKP	10	3121320	ENSG00000067057	PFKP	10	3144808	rs11599851	10	3121077	C	T	0.0934394	0.502176	0.0143347	7.27878e-269	-0.719374	0.0605991	1.67364e-32	-0.698074	0.0620892	2.50491e-29	2.50491e-29	5.231135e-10	13	2.05218e-28	0.5 (0.44-0.56)
cg24754223	PFKP	10	3133556	ENSG00000067057	PFKP	10	3144808	rs10903959	10	3133648	T	G	0.235586	-0.209696	0.00921587	1.3159e-114	1.42293	0.0214944	0	-0.147369	0.00684857	1.05144e-102	1.97106e-122	1.642045e-89	20	4.4711e-101	0.86 (0.85-0.87)
cg17433678	PFKP	10	3135764	ENSG00000067057	PFKP	10	3144808	rs2388595	10	3138009	T	C	0.382704	0.454844	0.00772925	0	-0.5859	0.032175	4.31374e-74	-0.776316	0.0446262	8.84999e-68	1.01838e-62	1.182562e-04	20	2.07975e-66	0.46 (0.42-0.5)
cg20327845	PFKP	10	3138418	ENSG00000067057	PFKP	10	3144808	rs56882221	10	3138477	T	G	0.383698	0.45377	0.00774168	0	0.459003	0.0330302	6.65522e-44	0.988598	0.0731123	1.16555e-41	5.35915e-42	9.744165e-08	14	1.48692e-40	2.69 (2.33-3.1)
cg26644674	PFKP	10	3138505	ENSG00000067057	PFKP	10	3144808	rs7074733	10	3138265	C	T	0.251491	-0.269516	0.00908545	2.19853e-193	-0.268318	0.0385846	3.55014e-12	1.00447	0.14836	1.28356e-11	1.28356e-11	7.031457e-04	11	4.1986e-11	2.73 (2.04-3.65)
cg04188920	PFKP	10	3138534	ENSG00000067057	PFKP	10	3144808	rs7076989	10	3137472	G	A	0.349901	-0.266871	0.00822464	5.83618e-231	0.207933	0.0357729	6.15198e-09	-1.28345	0.22432	1.0559e-08	1.0559e-08	2.568083e-03	10	2.56925e-08	0.28 (0.18-0.43)
cg06902558	PFKP	10	3141803	ENSG00000067057	PFKP	10	3144808	rs2388594	10	3137445	A	G	0.382704	0.454287	0.00772962	0	-0.666459	0.0313847	4.52242e-100	-0.681642	0.0341307	9.74497e-89	1.73668e-79	4.964166e-06	20	3.62594e-87	0.51 (0.47-0.54)
cg20133200	PFKP	10	3141887	ENSG00000067057	PFKP	10	3144808	rs2388595	10	3138009	T	C	0.382704	0.454844	0.00772925	0	-0.60346	0.032058	4.80343e-79	-0.753727	0.0420395	6.99741e-72	3.27047e-63	2.759122e-05	20	1.78534e-70	0.47 (0.43-0.51)
cg10710457	PFKP	10	3143236	ENSG00000067057	PFKP	10	3144808	rs56882221	10	3138477	T	G	0.383698	0.45377	0.00774168	0	0.190408	0.032637	5.40763e-09	2.38315	0.410503	6.42011e-09	6.42011e-09	5.687006e-01	8	1.60593e-08	10.84 (4.85-24.23)
cg15228268	PFKP	10	3146741	ENSG00000067057	PFKP	10	3144808	rs4881081	10	3147501	T	C	0.343936	-0.23176	0.00891384	4.95205e-149	0.717179	0.0312921	3.01682e-116	-0.323155	0.018796	3.01025e-66	4.25856e-83	3.411695e-24	20	6.8927e-65	0.72 (0.7-0.75)
cg14006650	PFKP	10	3147474	ENSG00000067057	PFKP	10	3144808	rs2388569	10	3148116	T	C	0.27833	-0.0930805	0.00959079	2.86511e-22	0.681602	0.0364387	4.46994e-78	-0.136561	0.0158521	7.01303e-18	7.28588e-18	1.057804e-32	20	3.53821e-17	0.87 (0.85-0.9)
cg24260931	PFKP	10	3148326	ENSG00000067057	PFKP	10	3144808	rs4271292	10	3147456	T	C	0.276342	-0.093454	0.00961046	2.3777e-22	0.539759	0.0371471	7.78555e-48	-0.17314	0.0214245	6.40117e-16	3.41927e-13	4.928301e-28	20	2.94652e-15	0.84 (0.81-0.88)
cg13791224	PFKP	10	3148613	ENSG00000067057	PFKP	10	3144808	rs9804219	10	3154799	G	A	0.452286	0.28483	0.00839565	2.76588e-252	-0.292733	0.0336145	3.07796e-18	-0.973002	0.115352	3.30977e-17	2.70274e-15	2.109065e-14	20	1.6151e-16	0.38 (0.3-0.47)
cg11218432	PFKP	10	3150898	ENSG00000067057	PFKP	10	3144808	rs11251721	10	3150898	T	C	0.201789	-0.239779	0.010808	4.75188e-109	-1.34129	0.030141	0	0.178767	0.00900375	1.00201e-87	3.42516e-86	5.494797e-43	20	3.44151e-86	1.2 (1.17-1.22)
cg23614816	PFKP	10	3150966	ENSG00000067057	PFKP	10	3144808	rs1132173	10	3150973	T	C	0.332008	-0.16386	0.00907954	8.29939e-73	-1.05271	0.02854	7.90965e-298	0.155655	0.00960194	4.22763e-59	1.77953e-63	4.160958e-46	20	8.20712e-58	1.17 (1.15-1.19)
cg09139549	PFKP	10	3151710	ENSG00000067057	PFKP	10	3144808	rs78296009	10	3151704	A	C	0.0159046	0.268107	0.0694036	0.000112	-1.07202	0.153448	2.82388e-12	-0.250094	0.0739788	0.000723243	0.000723243	NA	NA	0.00114513	0.78 (0.67-0.9)
cg00059240	PFKP	10	3155604	ENSG00000067057	PFKP	10	3144808	rs2388594	10	3137445	A	G	0.382704	0.454287	0.00772962	0	0.204666	0.032529	3.13822e-10	2.21965	0.354801	3.94862e-10	3.94862e-10	1.521534e-01	9	1.12656e-09	9.2 (4.59-18.45)
cg05394294	PFKP	10	3160926	ENSG00000067057	PFKP	10	3144808	rs2388553	10	3195683	C	T	0.388668	-0.0736575	0.00821539	3.0804e-19	0.200698	0.033718	2.6445e-09	-0.367006	0.074009	7.08781e-07	7.08781e-07	3.258322e-12	20	1.38803e-06	0.69 (0.6-0.8)
cg14068301	PFKP	10	3161106	ENSG00000067057	PFKP	10	3144808	rs3829915	10	3161148	C	G	0.349901	-0.118069	0.00897933	1.72439e-39	0.244292	0.0353361	4.73172e-12	-0.483311	0.0789832	9.40697e-10	9.40697e-10	6.817691e-11	12	2.58475e-09	0.62 (0.53-0.72)
cg05167655	PFKP	10	3162507	ENSG00000067057	PFKP	10	3144808	rs9423460	10	3160552	T	C	0.185885	0.0880629	0.0105374	6.42241e-17	-0.441335	0.0419326	6.63437e-26	-0.199537	0.0304876	5.95531e-11	5.95531e-11	4.940810e-15	20	1.83382e-10	0.82 (0.77-0.87)
cg23840010	PFKP	10	3164660	ENSG00000067057	PFKP	10	3144808	rs9423467	10	3163585	T	C	0.126243	-0.357315	0.0133864	5.75175e-157	-0.324247	0.0527459	7.87923e-10	1.10199	0.183955	2.09161e-09	1.46367e-13	3.554665e-04	20	5.64292e-09	3.01 (2.1-4.32)
cg16397968	PFKP	10	3164740	ENSG00000067057	PFKP	10	3144808	rs7896260	10	3165149	C	T	0.293241	-0.417266	0.00882401	0	-1.4325	0.0210001	0	0.291286	0.00749525	0	1.17002e-218	1.338804e-49	20	0	1.34 (1.32-1.36)
cg26769838	PFKP	10	3164844	ENSG00000067057	PFKP	10	3144808	rs7896260	10	3165149	C	T	0.293241	-0.417266	0.00882401	0	-0.552558	0.036756	4.455e-51	0.755153	0.0527099	1.49296e-46	1.08733e-42	8.313088e-10	20	2.15034e-45	2.13 (1.92-2.36)
cg26616526	PFKP	10	3165100	ENSG00000067057	PFKP	10	3144808	rs7896260	10	3165149	C	T	0.293241	-0.417266	0.00882401	0	0.290412	0.0372823	6.72453e-15	-1.4368	0.186938	1.51838e-14	1.51838e-14	1.304740e-02	20	6.45673e-14	0.24 (0.16-0.34)
cg16324184	PFKP	10	3165537	ENSG00000067057	PFKP	10	3144808	rs113999704	10	3213015	C	T	0.00695825	-0.0979	0.0511655	0.0556969	-4.3077	0.135983	3.10601e-220	0.0227268	0.0118993	0.0561436	6.24324e-12	NA	NA	0.0720349	1.02 (1-1.05)
cg19910231	PFKP	10	3167371	ENSG00000067057	PFKP	10	3144808	rs7910054	10	3169139	G	A	0.432406	0.327741	0.00774406	0	-0.269378	0.032195	5.90647e-17	-1.21666	0.148225	2.24526e-16	2.24526e-16	2.919953e-09	20	1.0665e-15	0.3 (0.22-0.4)
cg23003961	PFKP	10	3168119	ENSG00000067057	PFKP	10	3144808	rs7080240	10	3169803	T	C	0.429423	0.331445	0.00775329	0	-0.18539	0.0323446	9.94243e-09	-1.78783	0.31471	1.34009e-08	1.34009e-08	6.950547e-04	20	3.21693e-08	0.17 (0.09-0.31)
cg25978025	PFKP	10	3168353	ENSG00000067057	PFKP	10	3144808	rs11251748	10	3211208	C	G	0.256461	0.211479	0.00889217	5.05601e-125	-0.204029	0.0345059	3.36195e-09	-1.03651	0.180634	9.56973e-09	9.56973e-09	2.108544e-08	20	2.34131e-08	0.35 (0.25-0.51)
cg16963373	PFKP	10	3168776	ENSG00000067057	PFKP	10	3144808	rs7918368	10	3168106	A	G	0.424453	0.330798	0.007758	0	-0.381388	0.032551	1.04764e-31	-0.867353	0.0767714	1.34456e-29	1.34456e-29	4.347772e-07	20	1.15451e-28	0.42 (0.36-0.49)
cg18166150	PFKP	10	3169037	ENSG00000067057	PFKP	10	3144808	rs11251738	10	3170372	A	G	0.426441	0.326259	0.00784206	0	-0.330269	0.0327679	6.83914e-24	-0.987859	0.100846	1.17508e-22	1.17508e-22	7.517155e-04	20	7.49531e-22	0.37 (0.31-0.45)
cg15087907	PFKP	10	3169259	ENSG00000067057	PFKP	10	3144808	rs11251737	10	3170371	T	C	0.426441	0.327824	0.00777834	0	-0.515474	0.0314021	1.48689e-60	-0.635965	0.0415772	8.1281e-53	7.49295e-47	1.073596e-11	20	1.42321e-51	0.53 (0.49-0.57)
cg06937939	RBM17	10	6128602	ENSG00000134453	RBM17	10	6145185	rs7078273	10	6128547	T	G	0.365805	-0.0199954	0.00828515	0.0158045	-0.549553	0.0320107	4.62752e-66	0.0363848	0.0152244	0.0168529	4.83416e-10	1.082363e-14	20	0.0228718	1.04 (1.01-1.07)
cg15953921	RBM17	10	6130580	ENSG00000134453	RBM17	10	6145185	rs7902931	10	6141942	G	A	0.498012	0.0560702	0.00795933	1.86e-12	0.181285	0.0321348	1.68698e-08	0.309294	0.0702392	1.0655e-05	1.0655e-05	1.091071e-05	20	1.93892e-05	1.36 (1.19-1.56)
cg07000257	RBM17	10	6158386	ENSG00000134453	RBM17	10	6145185	rs11256761	10	6144800	A	G	0.00695825	-0.173872	0.0503597	0.00055521	-3.96792	0.212767	1.28312e-77	0.0438195	0.0129074	0.00068651	0.00068651	NA	NA	0.00109474	1.04 (1.02-1.07)
cg07097725	RBM17	10	6162727	ENSG00000134453	RBM17	10	6145185	rs74391212	10	6162740	A	G	0.0666004	-0.0889315	0.0169853	1.6427e-07	0.864517	0.0650958	2.99661e-40	-0.102868	0.0211189	1.11074e-06	2.2775e-11	3.200871e-07	20	2.14231e-06	0.9 (0.87-0.94)
cg26392708	RBM17	10	6170926	ENSG00000134453	RBM17	10	6145185	rs61839701	10	6170852	A	G	0.0407555	0.0411914	0.0200114	0.0395517	0.998304	0.0784739	4.49266e-37	0.0412614	0.0203061	0.0421564	0.0665553	2.669166e-06	20	0.0547972	1.04 (1-1.08)
cg23821329	VIM	10	17269643	ENSG00000026025	VIM	10	17274925	rs139109524	10	17285207	G	C	0.0159046	0.290252	0.0502114	7.44348e-09	0.97067	0.128944	5.15799e-14	0.299022	0.0652203	4.54419e-06	4.54419e-06	1.683797e-01	6	8.47173e-06	1.35 (1.19-1.53)
cg26607228	HNRNPF	10	43889109	ENSG00000169813	HNRNPF	10	43892839	rs80293554	10	43889161	T	C	0.0407555	-0.0868861	0.0213542	4.7256e-05	0.603801	0.0931451	9.02939e-11	-0.143899	0.0417559	0.000568549	0.000568549	1.270157e-03	12	0.000909883	0.87 (0.8-0.94)
cg14034325	HNRNPF	10	43891459	ENSG00000169813	HNRNPF	10	43892839	rs2243492	10	43849358	T	C	0.114314	0.172963	0.0120673	1.35721e-46	-0.299619	0.0547771	4.50558e-08	-0.577275	0.112963	3.21605e-07	3.21605e-07	1.419494e-02	11	6.55693e-07	0.56 (0.45-0.7)
cg00326958	HNRNPF	10	43892075	ENSG00000169813	HNRNPF	10	43892839	rs7070769	10	43895101	A	G	0.414513	-0.0922479	0.00798075	6.66328e-31	-0.219249	0.032759	2.1896e-11	0.420744	0.0726432	6.95826e-09	6.95826e-09	6.915640e-12	20	1.73568e-08	1.52 (1.32-1.76)
cg05101083	HNRNPF	10	43904940	ENSG00000169813	HNRNPF	10	43892839	rs7092125	10	43887423	A	G	0.15507	-0.157528	0.0108408	7.7087e-48	-0.472456	0.0448052	5.37599e-26	0.333423	0.0390683	1.40922e-17	1.40922e-17	1.944056e-15	20	7.06985e-17	1.4 (1.29-1.51)
cg15321211	HNRNPF	10	43905515	ENSG00000169813	HNRNPF	10	43892839	rs7087184	10	43828231	T	C	0.189861	0.0311474	0.0100094	0.0018595	-0.252651	0.0411176	8.01625e-10	-0.123282	0.0444083	0.00550145	5.72601e-08	3.934603e-12	20	0.00794951	0.88 (0.81-0.96)
cg19495650	JMJD1C	10	65226682	ENSG00000171988	JMJD1C	10	65076351	rs1904296	10	64932779	C	G	0.203777	0.0381842	0.0105423	0.00029233	0.354886	0.0410083	4.97214e-18	0.107596	0.032203	0.000834268	0.000834268	1.101462e-02	20	0.00131626	1.11 (1.05-1.19)
cg00210538	JMJD1C	10	65245820	ENSG00000171988	JMJD1C	10	65076351	rs9415676	10	65010626	G	A	0.362823	0.0104454	0.00829135	0.207741	0.32695	0.0328258	2.27748e-23	0.0319482	0.0255618	0.211357	0.211357	1.107523e-05	20	0.248345	1.03 (0.98-1.09)
cg00972288	SIRT1	10	69644348	ENSG00000096717	SIRT1	10	69661287	rs10823119	10	69689573	T	C	0.349901	0.605815	0.0111425	0	-0.835509	0.0295962	2.4887e-175	-0.725086	0.0289406	1.56767e-138	1.57615e-99	4.713903e-04	20	1.1666e-136	0.48 (0.46-0.51)
cg07270175	NOC3L	10	96123049	ENSG00000173145	NOC3L	10	96098860	rs10882430	10	96090672	G	A	0.305169	0.312683	0.00875988	4.74328e-279	0.495905	0.0371576	1.24994e-40	0.630529	0.0504391	7.39082e-36	3.74153e-36	2.736416e-07	20	8.25e-35	1.88 (1.7-2.07)
cg11380830	NOC3L	10	96123085	ENSG00000173145	NOC3L	10	96098860	rs148776158	10	96115395	T	C	0.0188867	-0.230044	0.030684	6.51951e-14	1.28763	0.125112	7.66961e-25	-0.178657	0.0294821	1.36265e-09	4.44095e-17	1.338032e-02	20	3.72124e-09	0.84 (0.79-0.89)
cg02338345	PDLIM1	10	97036527	ENSG00000107438	PDLIM1	10	97024055	rs1887182	10	97013497	T	G	0.532803	0.155132	0.00790215	8.30566e-86	-0.257848	0.0322274	1.23511e-15	-0.60164	0.0812017	1.27064e-13	3.79232e-16	5.412020e-04	20	4.99862e-13	0.55 (0.47-0.64)
cg18389639	PDLIM1	10	97049610	ENSG00000107438	PDLIM1	10	97024055	rs12219240	10	97051083	G	C	0.168986	-0.210573	0.0109665	3.60255e-82	0.515794	0.0479999	6.20665e-27	-0.40825	0.0435365	6.77578e-21	4.08872e-28	3.056253e-05	17	4.06092e-20	0.66 (0.61-0.72)
cg06542614	PDLIM1	10	97051255	ENSG00000107438	PDLIM1	10	97024055	rs12219240	10	97051083	G	C	0.168986	-0.210573	0.0109665	3.60255e-82	0.487471	0.0480356	3.37844e-24	-0.43197	0.0481458	2.9085e-19	2.9085e-19	2.018703e-04	20	1.58371e-18	0.65 (0.59-0.71)
cg25968326	PDLIM1	10	97051613	ENSG00000107438	PDLIM1	10	97024055	rs12219240	10	97051083	G	C	0.168986	-0.210573	0.0109665	3.60255e-82	0.333772	0.0487604	7.63952e-12	-0.630888	0.0978471	1.13565e-10	1.13565e-10	9.268448e-06	13	3.39177e-10	0.53 (0.44-0.64)
cg17003212	PDLIM1	10	97054967	ENSG00000107438	PDLIM1	10	97024055	rs45546031	10	97050555	T	C	0.183897	0.163805	0.0109818	2.59356e-50	-0.232124	0.0408964	1.37967e-08	-0.70568	0.133027	1.12792e-07	2.56051e-13	1.354713e-05	3	2.43292e-07	0.49 (0.38-0.64)
cg22665099	PDLIM1	10	97055150	ENSG00000107438	PDLIM1	10	97024055	rs150356982	10	97056251	A	T	0.0506958	0.0065791	0.0246408	0.789469	-0.409451	0.074134	3.33042e-08	-0.0160681	0.0602504	0.789709	0.789709	NA	NA	0.823844	0.98 (0.87-1.11)
cg06823512	PDLIM1	10	97055282	ENSG00000107438	PDLIM1	10	97024055	rs150356982	10	97056251	A	T	0.0506958	0.0065791	0.0246408	0.789469	-0.464738	0.0747945	5.18039e-10	-0.0141566	0.0530698	0.789659	0.789659	2.903102e-02	13	0.823844	0.99 (0.89-1.09)
cg20276630	PDLIM1	10	97055439	ENSG00000107438	PDLIM1	10	97024055	rs150356982	10	97056251	A	T	0.0506958	0.0065791	0.0246408	0.789469	-1.09461	0.0726689	2.8361e-51	-0.00601044	0.0225146	0.789501	1.85843e-07	1.779689e-07	20	0.823844	0.99 (0.95-1.04)
cg01391548	PDLIM1	10	97068696	ENSG00000107438	PDLIM1	10	97024055	rs1556054	10	97124665	A	G	0.0924453	-0.0945478	0.0154057	8.39892e-10	0.387037	0.0608714	2.04042e-10	-0.244287	0.0553218	1.00665e-05	1.00665e-05	1.491230e-01	20	1.84586e-05	0.78 (0.7-0.87)
cg24091315	PDLIM1	10	97080852	ENSG00000107438	PDLIM1	10	97024055	rs151205197	10	97245498	G	A	0.0178926	-0.0328186	0.0316598	0.299922	-0.860245	0.112742	2.34382e-14	0.0381503	0.0371414	0.304343	0.0692619	2.008505e-01	17	0.347988	1.04 (0.97-1.12)
cg16657244	NOLC1	10	103911592	ENSG00000166197	NOLC1	10	103917780	rs74153093	10	103865963	C	A	0.0656064	0.0849856	0.0175823	1.3409e-06	0.895734	0.0678289	8.12493e-40	0.0948781	0.0209024	5.64967e-06	7.22117e-05	3.221037e-01	20	1.04455e-05	1.1 (1.06-1.15)
cg01060471	NOLC1	10	103911733	ENSG00000166197	NOLC1	10	103917780	rs2786843	10	103873976	C	T	0.0656064	0.0872656	0.0178531	1.0187e-06	0.854312	0.0696041	1.25113e-34	0.102147	0.0224938	5.59531e-06	0.000249467	2.630131e-01	20	1.03664e-05	1.11 (1.06-1.16)
cg07226162	SMC3	10	112293247	ENSG00000108055	SMC3	10	112345921	rs79878110	10	112293202	A	G	0.0586481	-0.0606815	0.0269935	0.0245762	2.18361	0.0491388	0	-0.0277895	0.0123777	0.0247598	0.040968	1.769324e-04	20	0.0328537	0.97 (0.95-1)
cg13188795	MKI67	10	129920257	ENSG00000148773	MKI67	10	129909786	rs769005	10	129920241	A	G	0.275348	-0.0343585	0.00915982	0.00017613	-0.460539	0.0362556	5.7227e-37	0.074605	0.0207384	0.000321374	0.00185559	3.112845e-04	20	0.000525389	1.08 (1.03-1.12)
cg15542459	MKI67	10	129947756	ENSG00000148773	MKI67	10	129909786	rs10829345	10	129944749	T	C	0.384692	0.00142474	0.0081507	0.861237	0.397532	0.0330771	2.8461e-33	0.00358397	0.0205054	0.861251	0.0480799	2.229058e-04	20	0.888103	1 (0.96-1.04)
cg16087940	MKI67	10	129947807	ENSG00000148773	MKI67	10	129909786	rs10829347	10	129947386	C	T	0.23161	-0.0375046	0.00972326	0.00011469	-0.808034	0.0357631	4.95592e-113	0.0464146	0.0122073	0.000143418	1.43791e-05	6.038244e-02	20	0.000241645	1.05 (1.02-1.07)
cg16419584	MKI67	10	129947858	ENSG00000148773	MKI67	10	129909786	rs11016094	10	129942423	A	G	0.229622	-0.0361488	0.00973102	0.00020336	-0.562706	0.0374492	4.97266e-51	0.0642411	0.0178139	0.000310677	4.9118e-05	6.054186e-03	20	0.00050999	1.07 (1.03-1.1)
cg20282913	SIRT3	11	252683	ENSG00000142082	SIRT3	11	226194	rs7122758	11	263225	G	A	0.0258449	-0.00945776	0.0205158	0.644799	-0.704767	0.0901772	5.4811e-15	0.0134197	0.0291606	0.645373	0.645373	4.609931e-01	15	0.686093	1.01 (0.96-1.07)
cg00259742	LSP1	11	1871101	ENSG00000130592	LSP1	11	1893848	rs74047629	11	1894814	C	A	0.0656064	0.274881	0.0195356	5.74152e-45	-0.497586	0.0730993	9.96641e-12	-0.55243	0.0901541	8.9202e-10	2.63061e-14	3.047282e-01	13	2.47383e-09	0.58 (0.48-0.69)
cg13028635	LSP1	11	1871244	ENSG00000130592	LSP1	11	1893848	rs74047629	11	1894814	C	A	0.0656064	0.274881	0.0195356	5.74152e-45	-0.483373	0.0732262	4.08129e-11	-0.568673	0.0951573	2.28489e-09	8.20131e-13	2.410046e-04	20	6.1458e-09	0.57 (0.47-0.68)
cg04085571	LSP1	11	1872753	ENSG00000130592	LSP1	11	1893848	rs11041501	11	1879944	T	C	0.250497	-0.123902	0.0109967	1.9053e-29	-0.429682	0.0404018	2.04328e-26	0.288357	0.0372843	1.04209e-14	6.81205e-17	1.417937e-14	12	4.45257e-14	1.33 (1.24-1.44)
cg04666911	LSP1	11	1872756	ENSG00000130592	LSP1	11	1893848	rs11041501	11	1879944	T	C	0.250497	-0.123902	0.0109967	1.9053e-29	-0.264195	0.0400793	4.34513e-11	0.468979	0.0824271	1.27321e-08	1.27321e-08	1.170362e-07	10	3.07291e-08	1.6 (1.36-1.88)
cg01909245	LSP1	11	1873757	ENSG00000130592	LSP1	11	1893848	rs61868797	11	1900701	T	C	0.16501	0.134393	0.0126547	2.40559e-26	-0.227614	0.0405303	1.95554e-08	-0.590444	0.118933	6.88768e-07	6.88768e-07	8.266210e-06	19	1.3518e-06	0.55 (0.44-0.7)
cg19280572	LSP1	11	1873884	ENSG00000130592	LSP1	11	1893848	rs12360772	11	1899962	A	G	0.166004	0.142631	0.0129401	2.98009e-28	-0.755769	0.0377088	2.35881e-89	-0.188723	0.0195402	4.53892e-22	3.36355e-30	7.736512e-14	20	2.81476e-21	0.83 (0.8-0.86)
cg07237979	LSP1	11	1874017	ENSG00000130592	LSP1	11	1893848	rs2089910	11	1874404	T	C	0.265408	-0.118114	0.0111406	2.9105e-26	0.791266	0.0358923	1.05297e-107	-0.149273	0.015623	1.23954e-21	2.44593e-27	2.674990e-08	20	7.63386e-21	0.86 (0.84-0.89)
cg05305434	LSP1	11	1874049	ENSG00000130592	LSP1	11	1893848	rs12360772	11	1899962	A	G	0.166004	0.142631	0.0129401	2.98009e-28	-0.228095	0.0401272	1.31349e-08	-0.625313	0.123774	4.37069e-07	5.2525e-09	1.734184e-06	20	8.77084e-07	0.54 (0.42-0.68)
cg14654833	LSP1	11	1874291	ENSG00000130592	LSP1	11	1893848	rs12360772	11	1899962	A	G	0.166004	0.142631	0.0129401	2.98009e-28	0.684389	0.038399	4.67676e-71	0.208406	0.0222311	6.94789e-21	1.88302e-23	7.271214e-16	20	4.13631e-20	1.23 (1.18-1.29)
cg05928581	LSP1	11	1885097	ENSG00000130592	LSP1	11	1893848	rs592373	11	1890990	G	A	0.32505	-0.0682844	0.00942608	4.34999e-13	0.760791	0.0302662	1.97669e-139	-0.0897545	0.0128941	3.38113e-12	2.78555e-20	6.915608e-14	20	1.17943e-11	0.91 (0.89-0.94)
cg05003723	LSP1	11	1886799	ENSG00000130592	LSP1	11	1893848	rs113484129	11	1886775	T	C	0.210736	-0.0512106	0.0103498	7.49799e-07	-0.235177	0.0401948	4.88827e-09	0.217753	0.0576353	0.000158015	0.000158015	4.026887e-06	14	0.000265239	1.24 (1.11-1.39)
cg08687540	LSP1	11	1890204	ENSG00000130592	LSP1	11	1893848	rs4980388	11	1893104	A	G	0.33499	-0.0419991	0.0104077	5.45089e-05	0.229318	0.0334496	7.10032e-12	-0.183148	0.0526643	0.000505819	0.000505819	9.030037e-05	20	0.000815336	0.83 (0.75-0.92)
cg04650653	LSP1	11	1890901	ENSG00000130592	LSP1	11	1893848	rs12801875	11	1888341	A	G	0.157058	0.0395768	0.0120323	0.00100473	0.248264	0.0420207	3.46022e-09	0.159414	0.0554706	0.00405502	3.87063e-05	2.955004e-05	12	0.00601517	1.17 (1.05-1.31)
cg03286387	LSP1	11	1891050	ENSG00000130592	LSP1	11	1893848	rs592373	11	1890990	G	A	0.32505	-0.0682844	0.00942608	4.34999e-13	-0.291601	0.0342586	1.71337e-17	0.234171	0.0424477	3.45441e-08	2.71204e-07	1.233868e-08	20	7.95048e-08	1.26 (1.16-1.37)
cg27261733	LSP1	11	1891872	ENSG00000130592	LSP1	11	1893848	rs12416967	11	1891905	G	C	0.136183	-0.0143519	0.0125454	0.252624	-0.783435	0.0415645	3.01384e-79	0.0183192	0.0160428	0.253496	0.000137727	4.106834e-11	20	0.29399	1.02 (0.99-1.05)
cg05443390	LSP1	11	1891947	ENSG00000130592	LSP1	11	1893848	rs76775887	11	1891953	A	G	0.215706	0.0225108	0.0120417	0.0615672	0.777596	0.0395062	3.02102e-86	0.0289491	0.0155555	0.0627406	0.0964876	8.453766e-09	20	0.0801536	1.03 (1-1.06)
cg24552015	LSP1	11	1892038	ENSG00000130592	LSP1	11	1893848	rs10734623	11	1889249	C	T	0.394632	-0.0168765	0.00922514	0.0673397	0.250254	0.0329287	2.96383e-14	-0.0674373	0.037916	0.0753059	0.0753059	8.905803e-08	20	0.0949833	0.93 (0.87-1.01)
cg09989681	LSP1	11	1892043	ENSG00000130592	LSP1	11	1893848	rs61868776	11	1890321	T	C	0.256461	0.00901892	0.0101541	0.374433	0.26603	0.0376311	1.55595e-12	0.0339019	0.0384693	0.378171	1.60868e-06	7.288091e-09	20	0.425608	1.03 (0.96-1.12)
cg20331155	LSP1	11	1892074	ENSG00000130592	LSP1	11	1893848	rs12360772	11	1899962	A	G	0.166004	0.142631	0.0129401	2.98009e-28	-0.256406	0.0398998	1.30798e-10	-0.556271	0.1002	2.83039e-08	7.88292e-07	3.564284e-08	20	6.6166e-08	0.57 (0.47-0.7)
cg21529477	LSP1	11	1892092	ENSG00000130592	LSP1	11	1893848	rs61868776	11	1890321	T	C	0.256461	0.00901892	0.0101541	0.374433	0.28845	0.0371841	8.67299e-15	0.0312669	0.0354325	0.377542	4.90076e-06	2.031435e-08	20	0.425608	1.03 (0.96-1.11)
cg22043296	LSP1	11	1892139	ENSG00000130592	LSP1	11	1893848	rs61868776	11	1890321	T	C	0.256461	0.00901892	0.0101541	0.374433	0.243786	0.0377354	1.04428e-10	0.0369952	0.0420437	0.378901	5.32231e-06	3.403105e-07	20	0.425608	1.04 (0.96-1.13)
cg26897904	LSP1	11	1892142	ENSG00000130592	LSP1	11	1893848	rs61868776	11	1890321	T	C	0.256461	0.00901892	0.0101541	0.374433	0.25573	0.0371865	6.11443e-12	0.0352674	0.0400364	0.378381	4.59219e-06	2.634844e-07	20	0.425608	1.04 (0.96-1.12)
cg26868156	LSP1	11	1892180	ENSG00000130592	LSP1	11	1893848	rs61868797	11	1900701	T	C	0.16501	0.134393	0.0126547	2.40559e-26	-0.22309	0.0408267	4.64698e-08	-0.602417	0.123983	1.18061e-06	1.18061e-06	1.183469e-04	11	2.26728e-06	0.55 (0.43-0.7)
cg15079934	LSP1	11	1892307	ENSG00000130592	LSP1	11	1893848	rs112640876	11	1895043	G	A	0.380716	-0.00625195	0.0104758	0.550641	0.183357	0.0332058	3.35504e-08	-0.0340972	0.0574661	0.552951	0.552951	1.672040e-04	20	0.599982	0.97 (0.86-1.08)
cg04948649	LSP1	11	1901748	ENSG00000130592	LSP1	11	1893848	rs11041501	11	1879944	T	C	0.250497	-0.123902	0.0109967	1.9053e-29	0.319638	0.040206	1.86509e-15	-0.387632	0.0596742	8.25951e-11	3.33127e-09	4.760975e-12	20	2.50025e-10	0.68 (0.6-0.76)
cg19419739	LSP1	11	1902923	ENSG00000130592	LSP1	11	1893848	rs9633910	11	1875511	T	C	0.267396	-0.127261	0.0106605	7.5367e-33	0.336558	0.0401473	5.15597e-17	-0.378125	0.0551166	6.86416e-12	9.16315e-18	4.585396e-09	16	2.33068e-11	0.69 (0.61-0.76)
cg11608884	LSP1	11	1903109	ENSG00000130592	LSP1	11	1893848	rs9633910	11	1875511	T	C	0.267396	-0.127261	0.0106605	7.5367e-33	0.341617	0.0395624	5.87896e-18	-0.372526	0.0532452	2.62584e-12	4.18932e-15	2.726690e-12	20	9.1956e-12	0.69 (0.62-0.76)
cg16903735	LSP1	11	1903176	ENSG00000130592	LSP1	11	1893848	rs9633910	11	1875511	T	C	0.267396	-0.127261	0.0106605	7.5367e-33	0.241286	0.0405069	2.57459e-09	-0.527429	0.0989555	9.82351e-08	4.2215e-12	3.299185e-07	13	2.14484e-07	0.59 (0.49-0.72)
cg08148802	LSP1	11	1903333	ENSG00000130592	LSP1	11	1893848	rs9633910	11	1875511	T	C	0.267396	-0.127261	0.0106605	7.5367e-33	0.319951	0.03961	6.6092e-16	-0.397751	0.0594552	2.23264e-11	5.84176e-12	1.581817e-10	18	7.17174e-11	0.67 (0.6-0.75)
cg10257521	LSP1	11	1903828	ENSG00000130592	LSP1	11	1893848	rs613638	11	1910707	T	C	0.0387674	0.33829	0.0283401	7.6095e-33	0.711958	0.0854673	8.0722e-17	0.475154	0.0695563	8.41969e-12	8.41969e-12	1.886072e-01	20	2.82661e-11	1.61 (1.4-1.84)
cg23670188	LSP1	11	1905808	ENSG00000130592	LSP1	11	1893848	rs661348	11	1905292	C	T	0.425447	0.0548736	0.00909407	1.5995e-09	0.227908	0.0322047	1.47457e-12	0.24077	0.0524376	4.39947e-06	4.39947e-06	6.735961e-08	20	8.23632e-06	1.27 (1.15-1.41)
cg07047815	LSP1	11	1909656	ENSG00000130592	LSP1	11	1893848	rs810021	11	1914819	A	G	0.489066	0.0144604	0.0086166	0.0933081	-0.277284	0.0318325	3.01968e-18	-0.0521501	0.0316465	0.0993741	1.95758e-06	4.479916e-03	20	0.122571	0.95 (0.89-1.01)
cg22136363	LSP1	11	1911511	ENSG00000130592	LSP1	11	1893848	rs9667035	11	1907653	T	C	0.0407555	0.335195	0.0266116	2.22689e-36	0.674363	0.0834711	6.52976e-16	0.497054	0.0730921	1.04348e-11	2.84093e-10	1.373233e-09	20	3.43847e-11	1.64 (1.42-1.9)
cg18723409	LSP1	11	1911547	ENSG00000130592	LSP1	11	1893848	rs9667035	11	1907653	T	C	0.0407555	0.335195	0.0266116	2.22689e-36	0.551529	0.08361	4.21133e-11	0.607756	0.104004	5.10854e-09	5.10854e-09	7.413321e-08	20	1.28868e-08	1.84 (1.5-2.25)
cg24752563	TSSC4	11	2410796	ENSG00000184281	TSSC4	11	2423412	rs2019938	11	2402747	A	G	0.193837	-0.0135503	0.010073	0.178561	-1.41062	0.0253013	0	0.00960586	0.00714292	0.178687	5.77645e-06	8.109874e-06	20	0.212757	1.01 (1-1.02)
cg24728105	TSSC4	11	2418157	ENSG00000184281	TSSC4	11	2423412	rs739673	11	2420500	C	T	0.0228628	0.174477	0.0284777	8.96638e-10	-1.33471	0.113335	5.1445e-32	-0.130723	0.0240509	5.47187e-08	5.47187e-08	1.577638e-01	12	1.23083e-07	0.88 (0.84-0.92)
cg05485639	TSSC4	11	2420097	ENSG00000184281	TSSC4	11	2423412	rs739673	11	2420500	C	T	0.0228628	0.174477	0.0284777	8.96638e-10	-1.11896	0.115055	2.35063e-22	-0.155929	0.0300796	2.1732e-07	2.1732e-07	5.401828e-02	11	4.53428e-07	0.86 (0.81-0.91)
cg26871279	TSSC4	11	2423559	ENSG00000184281	TSSC4	11	2423412	rs186928460	11	2409964	T	C	0.0328032	-0.0308852	0.027159	0.255455	0.531557	0.0895295	2.89881e-09	-0.0581033	0.0520221	0.264038	0.264038	2.204817e-01	12	0.305028	0.94 (0.85-1.04)
cg10172068	TSSC4	11	2431333	ENSG00000184281	TSSC4	11	2423412	rs2244891	11	2319355	C	T	0.238569	0.0118731	0.00935627	0.204441	0.287336	0.0381266	4.83213e-14	0.0413213	0.0330205	0.210794	0.210794	5.571649e-03	20	0.24801	1.04 (0.98-1.11)
cg04458972	TSSC4	11	2432854	ENSG00000184281	TSSC4	11	2423412	rs2301698	11	2437425	G	T	0.481113	0.0111612	0.00970707	0.250226	-0.191258	0.031897	2.02097e-09	-0.0583566	0.0516784	0.258802	0.258802	2.665054e-01	5	0.299754	0.94 (0.85-1.04)
cg11124915	EIF4G2	11	10828419	ENSG00000110321	EIF4G2	11	10824627	rs10743151	11	10828361	C	A	0.439364	0.0999699	0.00807746	3.50719e-35	-0.614169	0.0312878	8.62328e-86	-0.162772	0.0155477	1.19605e-25	3.39128e-21	3.497111e-01	20	8.47675e-25	0.85 (0.82-0.88)
cg08506841	EIF4G2	11	10830655	ENSG00000110321	EIF4G2	11	10824627	rs1967145	11	10832671	A	G	0.393638	0.0912361	0.0081829	7.19298e-29	-0.624507	0.030859	4.5838e-91	-0.146093	0.01496	1.58204e-22	3.44766e-20	1.335033e-03	20	9.949e-22	0.86 (0.84-0.89)
cg15729439	LDHA	11	18405491	ENSG00000134333	LDHA	11	18422953	rs11024636	11	18405491	C	T	0.418489	0.176307	0.00886695	5.64361e-88	-0.956417	0.0258295	4.0506e-300	-0.184341	0.0105231	1.04979e-68	6.4729e-41	7.926041e-19	20	2.53369e-67	0.83 (0.81-0.85)
cg09583302	LDHA	11	18414888	ENSG00000134333	LDHA	11	18422953	rs3758683	11	18429548	C	G	0.420477	0.175031	0.0088679	1.02533e-86	1.1611	0.0213031	0	0.150746	0.00812289	6.99998e-77	6.29089e-50	4.096940e-15	20	1.95343e-75	1.16 (1.14-1.18)
cg19631472	LDHA	11	18415641	ENSG00000134333	LDHA	11	18422953	rs11024636	11	18405491	C	T	0.418489	0.176307	0.00886695	5.64361e-88	-0.438302	0.0320753	1.64795e-42	-0.40225	0.0357183	2.02747e-29	7.12746e-24	5.575173e-12	20	1.69208e-28	0.67 (0.62-0.72)
cg15700009	LDHA	11	18415711	ENSG00000134333	LDHA	11	18422953	rs10766473	11	18401531	G	A	0.414513	0.171565	0.00886374	1.82143e-83	-0.40262	0.0327367	9.19847e-35	-0.42612	0.0410501	3.042e-25	3.042e-25	7.741804e-05	20	2.10582e-24	0.65 (0.6-0.71)
cg02232751	LDHA	11	18415742	ENSG00000134333	LDHA	11	18422953	rs6486424	11	18426656	A	T	0.419483	0.175026	0.00886704	9.97304e-87	-0.340495	0.0315973	4.46516e-27	-0.514036	0.0543471	3.12728e-21	3.12728e-21	1.283526e-05	20	1.88693e-20	0.6 (0.54-0.67)
cg07093428	LDHC	11	18433500	ENSG00000166796	LDHC	11	18453729	rs4757650	11	18415815	T	C	0.115308	0.849952	0.0115685	0	-1.89417	0.0324683	0	-0.448719	0.00982141	0	5.17177e-268	1.008937e-02	20	0	0.64 (0.63-0.65)
cg19767548	LDHC	11	18433554	ENSG00000166796	LDHC	11	18453729	rs142676548	11	18468930	T	C	0.114314	0.859929	0.0114796	0	-1.88439	0.0333335	0	-0.456342	0.0101131	0	5.70596e-276	4.534454e-03	20	0	0.63 (0.62-0.65)
cg14332815	LDHC	11	18433564	ENSG00000166796	LDHC	11	18453729	rs11605386	11	18433720	G	C	0.115308	0.851349	0.0115065	0	-1.90513	0.0327305	0	-0.446872	0.00976833	0	1.21402e-266	6.708125e-02	20	0	0.64 (0.63-0.65)
cg11821245	LDHC	11	18433683	ENSG00000166796	LDHC	11	18453729	rs2658549	11	18456140	G	A	0.115308	0.859445	0.011398	0	-1.84842	0.0343368	0	-0.464963	0.0106126	0	1.54409e-244	4.119710e-02	20	0	0.63 (0.62-0.64)
cg14259717	LDHC	11	18433732	ENSG00000166796	LDHC	11	18453729	rs4757650	11	18415815	T	C	0.115308	0.849952	0.0115685	0	-1.52021	0.0428142	3.81266e-276	-0.559102	0.0174886	2.89331e-224	3.31539e-169	1.178190e-03	20	3.69104e-222	0.57 (0.55-0.59)
cg08418111	LDHC	11	18433745	ENSG00000166796	LDHC	11	18453729	rs11605386	11	18433720	G	C	0.115308	0.851349	0.0115065	0	-1.47886	0.0443641	1.21775e-243	-0.575679	0.0189415	6.91712e-203	1.25009e-153	6.999811e-02	20	7.72124e-201	0.56 (0.54-0.58)
cg09332484	LDHC	11	18433887	ENSG00000166796	LDHC	11	18453729	rs7938267	11	18432754	A	G	0.413519	0.228064	0.00791842	2.04243e-182	-0.286727	0.0330104	3.75581e-18	-0.795405	0.0956474	9.09713e-17	2.8658e-18	1.456391e-19	20	4.3676e-16	0.45 (0.37-0.54)
cg05740244	LDHC	11	18434015	ENSG00000166796	LDHC	11	18453729	rs4757650	11	18415815	T	C	0.115308	0.849952	0.0115685	0	-1.95955	0.0297657	0	-0.433748	0.00884666	0	2.45766e-300	1.147339e-02	20	0	0.65 (0.64-0.66)
cg00567382	LDHAL6A	11	18473775	ENSG00000166800	LDHAL6A	11	18489259	rs112149204	11	18432941	C	T	0.115308	0.00258686	0.0127683	0.839448	0.541489	0.0520626	2.46076e-25	0.00477731	0.0235845	0.839478	0.0231641	9.125508e-02	20	0.870678	1 (0.96-1.05)
cg26740318	LDHAL6A	11	18477153	ENSG00000166800	LDHAL6A	11	18489259	rs2658548	11	18461054	G	C	0.240557	0.0522941	0.00938481	2.5154e-08	-0.566502	0.0363808	1.13848e-54	-0.0923106	0.017595	1.55097e-07	3.16861e-06	2.458862e-06	20	3.29766e-07	0.91 (0.88-0.94)
cg05655707	LDHAL6A	11	18477254	ENSG00000166800	LDHAL6A	11	18489259	rs2658548	11	18461054	G	C	0.240557	0.0522941	0.00938481	2.5154e-08	-0.549301	0.0364652	2.80593e-51	-0.0952012	0.0182164	1.73113e-07	5.94065e-07	7.713125e-04	20	3.67198e-07	0.91 (0.88-0.94)
cg14813083	LDHAL6A	11	18477280	ENSG00000166800	LDHAL6A	11	18489259	rs2658548	11	18461054	G	C	0.240557	0.0522941	0.00938481	2.5154e-08	-0.622921	0.0361748	1.88796e-66	-0.0839498	0.015835	1.14829e-07	2.5534e-05	1.630580e-06	20	2.4709e-07	0.92 (0.89-0.95)
cg06588556	LDHAL6A	11	18477299	ENSG00000166800	LDHAL6A	11	18489259	rs2658548	11	18461054	G	C	0.240557	0.0522941	0.00938481	2.5154e-08	-0.676278	0.0354556	4.15622e-81	-0.0773263	0.0144572	8.86188e-08	7.91078e-06	2.268719e-06	20	1.95399e-07	0.93 (0.9-0.95)
cg06888460	LDHAL6A	11	18477303	ENSG00000166800	LDHAL6A	11	18489259	rs2658548	11	18461054	G	C	0.240557	0.0522941	0.00938481	2.5154e-08	-0.646672	0.0358511	9.85663e-73	-0.0808664	0.0151892	1.01536e-07	1.87195e-05	1.141961e-06	20	2.2115e-07	0.92 (0.9-0.95)
cg18888461	LDHAL6A	11	18477379	ENSG00000166800	LDHAL6A	11	18489259	rs2658548	11	18461054	G	C	0.240557	0.0522941	0.00938481	2.5154e-08	-0.610184	0.0360352	2.5696e-64	-0.0857022	0.0161917	1.20339e-07	5.33596e-05	3.550468e-07	20	2.57705e-07	0.92 (0.89-0.95)
cg15463284	LDHAL6A	11	18477534	ENSG00000166800	LDHAL6A	11	18489259	rs2658548	11	18461054	G	C	0.240557	0.0522941	0.00938481	2.5154e-08	-0.635571	0.0357969	1.57991e-70	-0.082279	0.0154761	1.05769e-07	3.7812e-06	4.018679e-06	20	2.29253e-07	0.92 (0.89-0.95)
cg07915343	LDHAL6A	11	18477680	ENSG00000166800	LDHAL6A	11	18489259	rs7938977	11	18480315	G	A	0.303181	0.0364602	0.00875353	3.1108e-05	-0.432832	0.0350193	4.31126e-35	-0.0842364	0.0213413	7.91042e-05	2.74123e-06	5.278517e-03	20	0.000136108	0.92 (0.88-0.96)
cg23797887	LDHAL6A	11	18477753	ENSG00000166800	LDHAL6A	11	18489259	rs73436668	11	18443093	A	G	0.125249	0.081479	0.0124956	7.0027e-11	-0.643363	0.0475504	1.03816e-41	-0.126645	0.0215602	4.25306e-09	7.70392e-08	6.720197e-02	20	1.09137e-08	0.88 (0.84-0.92)
cg14171514	AHNAK	11	62308492	ENSG00000124942	AHNAK	11	62262361	rs11231075	11	62165353	G	A	0.316103	-0.0598921	0.00867498	5.05581e-12	0.351327	0.0333644	6.28492e-26	-0.170474	0.0295262	7.75685e-09	5.45251e-16	1.143339e-08	20	1.92413e-08	0.84 (0.8-0.89)
cg09183450	AHNAK	11	62308513	ENSG00000124942	AHNAK	11	62262361	rs11231075	11	62165353	G	A	0.316103	-0.0598921	0.00867498	5.05581e-12	0.288301	0.0338103	1.50191e-17	-0.207742	0.0387164	8.06213e-08	3.23396e-13	1.315996e-06	20	1.78205e-07	0.81 (0.75-0.88)
cg13282971	AHNAK	11	62309364	ENSG00000124942	AHNAK	11	62262361	rs2509968	11	62189225	T	C	0.302187	0.12112	0.00921699	1.9168e-39	-0.187003	0.0341209	4.23888e-08	-0.647693	0.128045	4.22998e-07	4.22998e-07	1.760343e-02	20	8.52679e-07	0.52 (0.41-0.67)
cg18825531	AHNAK	11	62321136	ENSG00000124942	AHNAK	11	62262361	rs7943191	11	62328551	G	A	0.32008	0.110617	0.00849413	9.07794e-39	-0.576977	0.0328396	4.21444e-69	-0.191719	0.0183249	1.28833e-25	8.07534e-19	6.321239e-02	20	9.05892e-25	0.83 (0.8-0.86)
cg22862634	MTA2	11	62369728	ENSG00000149480	MTA2	11	62364999	rs11231156	11	62366454	A	G	0.318091	0.0593081	0.00856559	4.39069e-12	1.06826	0.0263186	0	0.0555184	0.00813409	8.76785e-12	1.24033e-10	3.077910e-05	20	2.93247e-11	1.06 (1.04-1.07)
cg13298116	MTA2	11	62369859	ENSG00000149480	MTA2	11	62364999	rs11231156	11	62366454	A	G	0.318091	0.0593081	0.00856559	4.39069e-12	1.10015	0.0256608	0	0.0539091	0.00788671	8.17591e-12	2.13498e-10	5.938995e-05	20	2.76556e-11	1.06 (1.04-1.07)
cg11742103	MTA2	11	62369870	ENSG00000149480	MTA2	11	62364999	rs11231154	11	62362293	G	A	0.319085	0.0593383	0.00856179	4.19061e-12	1.03544	0.0271202	0	0.0573072	0.00840384	9.15746e-12	1.81279e-10	5.120526e-05	20	3.05135e-11	1.06 (1.04-1.08)
cg02958126	MTA2	11	62370246	ENSG00000149480	MTA2	11	62364999	rs2516634	11	62367186	G	A	0.324056	0.0580296	0.00845642	6.78081e-12	0.954478	0.0287863	4.42951e-241	0.0607972	0.00904748	1.81976e-11	2.73579e-08	4.886512e-05	20	5.90926e-11	1.06 (1.04-1.08)
cg11755407	MTA2	11	62370490	ENSG00000149480	MTA2	11	62364999	rs2516634	11	62367186	G	A	0.324056	0.0580296	0.00845642	6.78081e-12	0.765624	0.0307303	5.21239e-137	0.0757939	0.0114564	3.69453e-11	1.94086e-08	1.029971e-04	20	1.16197e-10	1.08 (1.05-1.1)
cg18862171	ACTN3	11	66314367	ENSG00000248746	ACTN3	11	66322333	rs692892	11	66348503	C	T	0.488072	0.13412	0.00791231	1.89849e-64	-0.213808	0.0333422	1.43115e-10	-0.627292	0.104589	2.00119e-09	2.00119e-09	1.452606e-01	20	5.41534e-09	0.53 (0.44-0.66)
cg01806972	ACTN3	11	66314378	ENSG00000248746	ACTN3	11	66322333	rs477557	11	66387094	C	T	0.487078	0.132856	0.00796803	2.03928e-62	-0.223619	0.0329897	1.21463e-11	-0.594116	0.0946137	3.39915e-10	3.39915e-10	5.749044e-03	20	9.72897e-10	0.55 (0.46-0.66)
cg08012287	ACTN3	11	66315298	ENSG00000248746	ACTN3	11	66322333	rs2511224	11	66262606	T	C	0.374751	0.0823663	0.0083789	8.34529e-23	-0.190298	0.0335184	1.36736e-08	-0.432827	0.0880379	8.81629e-07	8.81629e-07	2.843229e-03	20	1.7078e-06	0.65 (0.55-0.77)
cg12208638	ACTN3	11	66317822	ENSG00000248746	ACTN3	11	66322333	rs490998	11	66318972	A	G	0.451292	0.117249	0.00798963	9.29408e-49	-1.26011	0.0165084	0	-0.0930473	0.00645656	4.39518e-47	1.19532e-33	2.003206e-22	20	6.43426e-46	0.91 (0.9-0.92)
cg14963860	CWC15	11	94706164	ENSG00000150316	CWC15	11	94701281	rs10831296	11	94723524	C	T	0.220676	0.163219	0.00934229	2.38277e-68	0.268159	0.0392612	8.48402e-12	0.608666	0.0956828	2.00066e-10	2.00066e-10	2.712371e-06	17	5.89634e-10	1.84 (1.52-2.22)
cg00990212	GAPDH	12	6641042	ENSG00000111640	GAPDH	12	6645315	rs2109430	12	6613076	A	G	0.480119	-0.184758	0.00948925	1.96505e-84	-0.202676	0.0318906	2.07971e-10	0.911592	0.150885	1.52569e-09	1.52569e-09	1.365178e-09	19	4.15378e-09	2.49 (1.85-3.34)
cg16579101	NOP2	12	6677158	ENSG00000111641	NOP2	12	6671943	rs11064265	12	6694304	C	A	0.0308151	0.130679	0.03032	1.6325e-05	0.79888	0.146161	4.60976e-08	0.163578	0.0483335	0.000713416	0.000713416	7.347499e-02	7	0.00113562	1.18 (1.07-1.29)
cg05147525	CHD4	12	6717762	ENSG00000111642	CHD4	12	6697945	rs12099908	12	6713636	A	C	0.135189	-0.145717	0.0108722	5.82241e-41	-0.698495	0.0414613	1.10547e-63	0.208616	0.01989	9.75814e-26	3.13246e-22	2.052185e-03	20	6.97122e-25	1.23 (1.18-1.28)
cg17781716	CHD4	12	6720114	ENSG00000111642	CHD4	12	6697945	rs7308584	12	6706744	A	G	0.168986	-0.114887	0.0102605	4.21783e-29	-0.234607	0.0402208	5.44515e-09	0.489701	0.0946627	2.30228e-07	2.30228e-07	2.591054e-02	5	4.77532e-07	1.63 (1.36-1.96)
cg14199423	CHD4	12	6721892	ENSG00000111642	CHD4	12	6697945	rs78808695	12	6698012	A	G	0.028827	0.0851416	0.0272575	0.00178653	-1.05529	0.153022	5.33491e-12	-0.0806805	0.0283552	0.00443633	0.00443633	1.219819e-06	10	0.00652659	0.92 (0.87-0.98)
cg15778232	EMG1	12	7081145	ENSG00000126749	EMG1	12	7087932	rs2071079	12	7067555	G	A	0.246521	0.091775	0.00946466	3.11709e-22	-0.3698	0.0349339	3.47115e-26	-0.248175	0.0347086	8.66293e-13	1.16476e-25	8.617110e-08	20	3.15755e-12	0.78 (0.73-0.84)
cg10818781	EMG1	12	7081178	ENSG00000126749	EMG1	12	7087932	rs2071079	12	7067555	G	A	0.246521	0.091775	0.00946466	3.11709e-22	-0.262605	0.0356557	1.7713e-13	-0.34948	0.0595871	4.49057e-09	1.8698e-13	1.214876e-04	19	1.14902e-08	0.71 (0.63-0.79)
cg04577497	MAGOHB	12	10766264	ENSG00000111196	MAGOHB	12	10762417	rs3463	12	10769350	G	A	0.224652	-0.0292275	0.0146577	0.046152	0.300039	0.0393103	2.30081e-14	-0.0974122	0.0504922	0.0536998	0.0536998	3.548162e-04	20	0.0689984	0.91 (0.82-1)
cg20694715	MAGOHB	12	10766273	ENSG00000111196	MAGOHB	12	10762417	rs3463	12	10769350	G	A	0.224652	-0.0292275	0.0146577	0.046152	0.565199	0.0371906	3.68022e-52	-0.0517118	0.026156	0.0480354	0.0546943	4.703274e-08	20	0.0618984	0.95 (0.9-1)
cg13175850	MAGOHB	12	10786733	ENSG00000111196	MAGOHB	12	10762417	rs2252664	12	10786797	C	T	0.359841	0.100623	0.0121194	1.0186e-16	-0.457696	0.0323499	1.91306e-45	-0.219846	0.0307018	8.02672e-13	8.30191e-13	3.154878e-09	20	2.94974e-12	0.8 (0.76-0.85)
cg13175739	MAGOHB	12	10789214	ENSG00000111196	MAGOHB	12	10762417	rs3782672	12	10789169	G	A	0.194831	0.062384	0.0145343	1.7691e-05	1.0538	0.0339061	4.50894e-212	0.0591993	0.0139232	2.12015e-05	1.98226e-09	1.285103e-14	20	3.77044e-05	1.06 (1.03-1.09)
cg14838474	RECQL	12	21654441	ENSG00000004700	RECQL	12	21638224	rs1061626	12	21654469	G	T	0.156064	-0.249575	0.0115288	6.34758e-104	-0.308631	0.0467847	4.19994e-11	0.80865	0.128147	2.78396e-10	2.78396e-10	7.962895e-05	20	8.17789e-10	2.24 (1.75-2.89)
cg04354474	LDHB	12	21810791	ENSG00000111716	LDHB	12	21849533	rs141240649	12	21889686	A	G	0.0168986	-0.299551	0.0543768	3.6129e-08	0.902862	0.164869	4.34465e-08	-0.331779	0.0854277	0.000102859	0.000102859	8.634137e-02	7	0.000175628	0.72 (0.61-0.85)
cg19796532	RACGAP1	12	50426901	ENSG00000161800	RACGAP1	12	50398812	rs73119686	12	50427088	T	C	0.0874752	0.177144	0.0148761	1.0753e-32	-0.503028	0.055709	1.72365e-19	-0.352156	0.0489447	6.24784e-13	6.24784e-13	1.167587e-05	20	2.31507e-12	0.7 (0.64-0.77)
cg26935391	RACGAP1	12	50427095	ENSG00000161800	RACGAP1	12	50398812	rs73119686	12	50427088	T	C	0.0874752	0.177144	0.0148761	1.0753e-32	-0.616239	0.0547785	2.32496e-29	-0.28746	0.0351524	2.89683e-16	4.55625e-13	2.249837e-06	20	1.36871e-15	0.75 (0.7-0.8)
cg10837116	KRT1	12	53069933	ENSG00000167768	KRT1	12	53071355	rs2269327	12	53065916	T	C	0.517893	-0.74918	0.00739034	0	0.240474	0.03318	4.24323e-13	-3.11543	0.430955	4.8615e-13	4.8615e-13	1.275823e-01	20	1.81645e-12	0.04 (0.02-0.1)
cg13594463	KRT1	12	53075431	ENSG00000167768	KRT1	12	53071355	rs2269327	12	53065916	T	C	0.517893	-0.74918	0.00739034	0	0.332379	0.0324155	1.13899e-24	-2.25399	0.220944	1.94941e-24	1.08689e-26	1.409992e-02	20	1.30889e-23	0.1 (0.07-0.16)
cg03348792	KRT1	12	53075482	ENSG00000167768	KRT1	12	53071355	rs116869595	12	52992999	A	G	0.0149105	-0.471778	0.0378798	1.32009e-35	0.836429	0.104477	1.18641e-15	-0.564039	0.0837534	1.64474e-11	3.717e-17	9.375155e-12	20	5.36042e-11	0.57 (0.48-0.67)
cg00589573	PCBP2	12	53834955	ENSG00000197111	PCBP2	12	53855235	rs784891	12	53822992	C	T	0.170974	-0.0182727	0.01183	0.122443	-0.418602	0.0414484	5.56051e-24	0.0436517	0.0285894	0.126799	0.126799	7.448862e-01	20	0.1549	1.04 (0.99-1.1)
cg23344935	PCBP2	12	53835085	ENSG00000197111	PCBP2	12	53855235	rs1971230	12	53827209	A	G	0.170974	-0.0168859	0.0118232	0.153234	-0.557597	0.0411041	6.41559e-42	0.0302834	0.021321	0.155506	0.155506	5.414938e-01	20	0.1869	1.03 (0.99-1.07)
cg02583484	HNRNPA1	12	54677008	ENSG00000135486	HNRNPA1	12	54677424	rs35979828	12	54685880	T	C	0.0854871	0.169619	0.0193359	1.7521e-18	-0.35197	0.0639687	3.75047e-08	-0.481912	0.103388	3.14393e-06	3.14393e-06	1.182236e-05	5	5.92307e-06	0.62 (0.5-0.76)
cg11911454	SLC16A7	12	59986233	ENSG00000118596	SLC16A7	12	60083121	rs1566164	12	59984968	A	G	0.183897	-0.114261	0.0117841	3.12939e-22	-0.272271	0.0428427	2.08238e-10	0.41966	0.0789545	1.06535e-07	1.06535e-07	1.882939e-01	20	2.30352e-07	1.52 (1.3-1.78)
cg08367275	SLC16A7	12	59989652	ENSG00000118596	SLC16A7	12	60083121	rs7137268	12	59953462	T	C	0.190855	0.0658749	0.0110889	2.83981e-09	-0.345751	0.040807	2.39511e-17	-0.190527	0.0391698	1.1496e-06	2.09785e-07	1.956400e-01	20	2.21248e-06	0.83 (0.77-0.89)
cg11742268	SLC16A7	12	60673288	ENSG00000118596	SLC16A7	12	60083121	rs4417318	12	60620713	G	C	0.398608	0.0452652	0.00901949	5.2049e-07	-0.476664	0.0333579	2.54828e-46	-0.0949627	0.0200552	2.18993e-06	4.317e-08	3.892028e-04	20	4.15204e-06	0.91 (0.87-0.95)
cg04375036	PPP1CC	12	111181819	ENSG00000186298	PPP1CC	12	111169114	rs17682644	12	111156008	T	C	0.112326	0.217515	0.0146248	4.93507e-50	-0.409421	0.0538324	2.83846e-14	-0.531276	0.0784576	1.27457e-11	1.27457e-11	4.568126e-03	20	4.18452e-11	0.59 (0.5-0.69)
cg01618719	RAN	12	131366711	ENSG00000132341	RAN	12	131359323	rs3809142	12	131355546	T	C	0.100398	0.03841	0.0124692	0.00206723	-0.536984	0.0494021	1.60829e-27	-0.0715292	0.0241352	0.00303977	0.00303977	7.147766e-07	20	0.00458533	0.93 (0.89-0.98)
cg10519460	RAN	12	131367247	ENSG00000132341	RAN	12	131359323	rs11061209	12	131364988	A	G	0.358847	0.053869	0.0083593	1.1621e-10	-0.283404	0.0320278	8.85525e-19	-0.190078	0.036489	1.89661e-07	1.89661e-07	1.513526e-06	20	3.9851e-07	0.83 (0.77-0.89)
cg19344878	RAN	12	131369535	ENSG00000132341	RAN	12	131359323	rs6486610	12	131369536	A	G	0.120278	-0.0177111	0.0119718	0.139033	-1.44403	0.0370701	0	0.0122651	0.00829656	0.139318	1.64128e-07	2.632607e-06	20	0.168579	1.01 (1-1.03)
cg11356552	RAN	12	131387360	ENSG00000132341	RAN	12	131359323	rs55978830	12	131388059	C	T	0.328032	-0.0421948	0.00855115	8.0398e-07	-0.616034	0.0341252	7.58534e-73	0.0684942	0.0143902	1.93797e-06	3.5691e-06	1.110756e-05	20	3.69e-06	1.07 (1.04-1.1)
cg16215968	HMGB1	13	30995686	ENSG00000189403	HMGB1	13	31112309	rs2892546	13	31002373	A	G	0.387674	0.066989	0.00885911	3.9814e-14	0.561011	0.0321024	2.19606e-68	0.119408	0.0172062	3.92633e-12	7.88422e-09	2.338392e-03	20	1.36428e-11	1.13 (1.09-1.17)
cg11274337	LCP1	13	46717068	ENSG00000136167	LCP1	13	46743030	rs12583876	13	46700062	A	G	0.243539	-0.0569612	0.00909982	3.85971e-10	0.219014	0.0376683	6.08916e-09	-0.26008	0.0610507	2.04371e-05	2.04371e-05	5.492489e-04	10	3.65007e-05	0.77 (0.68-0.87)
cg15014639	LCP1	13	46757318	ENSG00000136167	LCP1	13	46743030	rs4942490	13	46767093	T	G	0.384692	-0.0301978	0.00830429	0.00027647	-1.00808	0.0280192	1.83843e-283	0.0299557	0.00827971	0.000296921	5.94186e-05	1.520533e-02	20	0.000489207	1.03 (1.01-1.05)
cg04341806	LCP1	13	46757395	ENSG00000136167	LCP1	13	46743030	rs3759485	13	46757302	G	C	0.380716	-0.0300923	0.00830956	0.00029301	-0.59503	0.0325505	1.19032e-74	0.0505727	0.0142364	0.000381784	0.0024232	1.507715e-02	20	0.000618753	1.05 (1.02-1.08)
cg06477663	LCP1	13	46757415	ENSG00000136167	LCP1	13	46743030	rs9316195	13	46760930	C	T	0.382704	-0.0293964	0.00829424	0.00039381	-0.919804	0.0292571	6.00757e-217	0.0319595	0.00907452	0.000428484	8.09727e-05	1.275417e-02	20	0.000693182	1.03 (1.01-1.05)
cg24342013	RB1	13	48891544	ENSG00000139687	RB1	13	48967004	rs3825417	13	48891836	G	A	0.229622	-0.152956	0.00954268	8.06808e-58	-1.03404	0.0343221	2.11132e-199	0.14792	0.0104533	1.85264e-45	3.43781e-41	5.832589e-11	20	2.58502e-44	1.16 (1.14-1.18)
cg11408952	RB1	13	48892244	ENSG00000139687	RB1	13	48967004	rs3825417	13	48891836	G	A	0.229622	-0.152956	0.00954268	8.06808e-58	-1.01943	0.0345597	3.08704e-191	0.150041	0.0106535	4.78611e-45	3.00403e-40	5.594787e-12	20	6.57537e-44	1.16 (1.14-1.19)
cg27182551	RB1	13	48892551	ENSG00000139687	RB1	13	48967004	rs3825417	13	48891836	G	A	0.229622	-0.152956	0.00954268	8.06808e-58	-0.634746	0.0386098	9.8875e-61	0.240972	0.0209967	1.72892e-30	5.98789e-27	1.092284e-07	20	1.51365e-29	1.27 (1.22-1.33)
cg07183799	ARGLU1	13	107214285	ENSG00000134884	ARGLU1	13	107207266	rs9514548	13	107214354	C	T	0.2833	0.0348477	0.00899995	0.00010795	0.548591	0.0366947	1.55414e-50	0.0635223	0.0169469	0.000178025	0.000178025	7.348580e-14	20	0.000296598	1.07 (1.03-1.1)
cg04715525	ARGLU1	13	107220655	ENSG00000134884	ARGLU1	13	107207266	rs7337785	13	107225643	G	A	0.299205	0.0360672	0.00887175	4.795e-05	0.454395	0.0334111	3.99858e-42	0.0793742	0.020378	9.81586e-05	9.81586e-05	6.539000e-11	20	0.000167923	1.08 (1.04-1.13)
cg06534061	ARGLU1	13	107220663	ENSG00000134884	ARGLU1	13	107207266	rs7337785	13	107225643	G	A	0.299205	0.0360672	0.00887175	4.795e-05	-0.267799	0.0366457	2.71573e-13	-0.13468	0.0379097	0.000381357	0.000381357	8.563418e-08	10	0.000618753	0.87 (0.81-0.94)
cg20279327	ARGLU1	13	107222835	ENSG00000134884	ARGLU1	13	107207266	rs12429296	13	107222581	C	G	0.324056	-0.0929097	0.00854829	1.62319e-27	0.509161	0.0347487	1.29547e-48	-0.182476	0.0209035	2.55953e-18	2.55953e-18	1.581569e-01	20	1.33664e-17	0.83 (0.8-0.87)
cg19455115	ARGLU1	13	107271905	ENSG00000134884	ARGLU1	13	107207266	rs9555257	13	107256340	C	G	0.109344	0.0425612	0.0128646	0.000938309	-0.355454	0.0597222	2.65223e-09	-0.119738	0.0414076	0.00383188	0.0163993	6.051123e-02	6	0.00571264	0.89 (0.82-0.96)
cg17464815	ARGLU1	13	107354273	ENSG00000134884	ARGLU1	13	107207266	rs4525345	13	107419060	C	G	0.33996	0.00301952	0.00829082	0.715709	-0.367904	0.034173	4.98638e-27	-0.00820736	0.0225482	0.715864	0.715864	1.730123e-01	16	0.752079	0.99 (0.95-1.04)
cg01281231	ARGLU1	13	107354396	ENSG00000134884	ARGLU1	13	107207266	rs9558853	13	107429209	A	G	0.337972	0.00886227	0.00880067	0.313935	-0.340147	0.0343687	4.28961e-23	-0.0260542	0.0260067	0.316427	0.255312	8.022640e-02	16	0.359961	0.97 (0.93-1.03)
cg23101649	ARGLU1	13	107354601	ENSG00000134884	ARGLU1	13	107207266	rs9558853	13	107429209	A	G	0.337972	0.00886227	0.00880067	0.313935	-0.218525	0.0341846	1.63207e-10	-0.040555	0.0407697	0.319866	0.319866	1.207571e-01	14	0.36341	0.96 (0.89-1.04)
cg21727032	ARGLU1	13	107354631	ENSG00000134884	ARGLU1	13	107207266	rs460894	13	107461565	A	T	0.384692	-0.000544948	0.00825679	0.947378	-0.199509	0.0340055	4.43905e-09	0.00273145	0.0413883	0.947381	0.947381	2.112089e-01	12	0.954201	1 (0.92-1.09)
cg23568643	ARGLU1	13	107354948	ENSG00000134884	ARGLU1	13	107207266	rs9583120	13	107443775	C	G	0.366799	0.00977569	0.00878319	0.265708	-0.213115	0.03374	2.67752e-10	-0.0458705	0.0418483	0.273029	0.273029	8.305358e-02	14	0.3146	0.96 (0.88-1.04)
cg23762915	ARGLU1	13	107354993	ENSG00000134884	ARGLU1	13	107207266	rs4415890	13	107356023	T	C	0.145129	0.00304323	0.0117499	0.795635	-0.263195	0.0438117	1.88509e-09	-0.0115626	0.0446849	0.795821	0.795821	3.404935e-01	8	0.828569	0.99 (0.91-1.08)
cg01030081	ARGLU1	13	107440661	ENSG00000134884	ARGLU1	13	107207266	rs55850317	13	107420611	T	C	0.340954	0.00901198	0.00903366	0.318473	0.19597	0.034008	8.2887e-09	0.0459865	0.0467828	0.325618	0.325618	1.103007e-01	9	0.369475	1.05 (0.96-1.15)
cg16293639	ARGLU1	13	107568171	ENSG00000134884	ARGLU1	13	107207266	rs386381	13	107568181	A	C	0.356859	0.010045	0.00825934	0.223909	-0.465826	0.0321173	1.14443e-47	-0.0215639	0.0177928	0.225533	0.431424	4.206341e-01	20	0.264305	0.98 (0.95-1.01)
cg13810695	ARGLU1	13	107568814	ENSG00000134884	ARGLU1	13	107207266	rs3803240	13	107569298	T	G	0.292247	0.0149179	0.00872495	0.0873028	0.62358	0.0339295	1.94502e-75	0.023923	0.0140521	0.0886713	0.302156	5.270882e-01	20	0.110283	1.02 (1-1.05)
cg17002899	HNRNPC	14	21727471	ENSG00000092199	HNRNPC	14	21707474	rs35141059	14	21735234	A	G	0.318091	-0.0151958	0.0100355	0.129975	-0.21644	0.0352807	8.52716e-10	0.070208	0.0477579	0.141539	0.141539	4.371432e-01	11	0.171035	1.07 (0.98-1.18)
cg04861271	PABPN1	14	23789531	ENSG00000100836	PABPN1	14	23792946	rs2239579	14	23790059	C	T	0.233598	-0.0566437	0.00955753	3.0927e-09	-0.45123	0.0382612	4.22091e-32	0.125532	0.0237052	1.1867e-07	7.02186e-06	8.492661e-02	20	2.54741e-07	1.13 (1.08-1.19)
cg13624631	DHRS7	14	60618622	ENSG00000100612	DHRS7	14	60623706	rs453730	14	60604297	A	G	0.111332	-0.364199	0.0118883	4.17413e-206	0.5803	0.0506932	2.42627e-30	-0.627605	0.0585282	7.92801e-27	3.36192e-24	2.799182e-10	8	5.94934e-26	0.53 (0.48-0.6)
cg06898279	DHRS7	14	60629192	ENSG00000100612	DHRS7	14	60623706	rs1254033	14	60626761	C	T	0.147117	0.0114038	0.0111365	0.305835	1.53755	0.0366174	0	0.00741686	0.00724518	0.305979	2.21453e-10	1.440128e-04	20	0.349411	1.01 (0.99-1.02)
cg00846580	DHRS7	14	60632234	ENSG00000100612	DHRS7	14	60623706	rs388389	14	60608457	T	G	0.146123	0.0239771	0.0104321	0.021539	0.534172	0.0453283	4.69183e-32	0.0448865	0.0198974	0.0240772	0.0776339	1.718536e-02	20	0.032091	1.05 (1.01-1.09)
cg18906360	DHRS7	14	60633047	ENSG00000100612	DHRS7	14	60623706	rs376663	14	60617333	C	G	0.150099	0.0292215	0.0104162	0.00502542	-0.334452	0.047865	2.80023e-12	-0.0873713	0.0335604	0.00923028	0.00923028	2.209976e-01	20	0.0129195	0.92 (0.86-0.98)
cg20034983	RBM25	14	73525089	ENSG00000119707	RBM25	14	73556633	rs61985148	14	73552888	A	G	0.055666	-0.21399	0.0178352	3.63113e-33	-0.467645	0.0646252	4.61204e-13	0.457592	0.0738465	5.77246e-10	5.77246e-10	2.129036e-01	20	1.62101e-09	1.58 (1.37-1.83)
cg00722180	RBM25	14	73525139	ENSG00000119707	RBM25	14	73556633	rs61988511	14	73374859	C	T	0.0457256	-0.177102	0.0198056	3.82188e-19	-0.623419	0.080309	8.31051e-15	0.284081	0.0484615	4.5732e-09	4.5732e-09	4.743531e-03	20	1.1635e-08	1.33 (1.21-1.46)
cg16476639	RBM25	14	73528813	ENSG00000119707	RBM25	14	73556633	rs61985148	14	73552888	A	G	0.055666	-0.21399	0.0178352	3.63113e-33	-0.744562	0.0600573	2.69485e-35	0.287404	0.0333349	6.5951e-18	2.09071e-14	5.146472e-04	20	3.34626e-17	1.33 (1.25-1.42)
cg07431884	YLPM1	14	75259326	ENSG00000119596	YLPM1	14	75267040	rs11850826	14	75268782	A	G	0.157058	-0.0243202	0.0131021	0.063425	0.255485	0.0449758	1.34313e-08	-0.0951924	0.053952	0.0776663	0.0776663	5.376210e-03	11	0.0978223	0.91 (0.82-1.01)
cg04239629	PSMC1	14	90701769	ENSG00000100764	PSMC1	14	90730903	rs8009523	14	90688934	G	A	0.403579	0.0374166	0.0279521	0.180701	0.436239	0.031824	9.11002e-43	0.0857709	0.0643799	0.182774	0.182774	6.270479e-13	20	0.217333	1.09 (0.96-1.24)
cg01917340	PSMC1	14	90720130	ENSG00000100764	PSMC1	14	90730903	rs12896540	14	90729392	C	T	0.39662	-0.0838985	0.0180442	3.3258e-06	-0.57368	0.0315136	4.78147e-74	0.146246	0.0324633	6.63801e-06	0.000181083	5.140545e-02	20	1.22221e-05	1.16 (1.09-1.23)
cg20276874	PSMC1	14	90721474	ENSG00000100764	PSMC1	14	90730903	rs4904656	14	90721442	G	T	0.398608	-0.0864555	0.0180123	1.5882e-06	-0.264287	0.0317365	8.25372e-17	0.327127	0.0786647	3.20338e-05	3.20338e-05	1.679385e-01	20	5.59808e-05	1.39 (1.19-1.62)
cg20072951	PSMC1	14	90721484	ENSG00000100764	PSMC1	14	90730903	rs61989980	14	90727635	C	T	0.402584	0.0362549	0.0279227	0.19415	-0.242922	0.0319374	2.82325e-14	-0.149245	0.116608	0.200585	0.200585	1.948795e-08	20	0.237878	0.86 (0.69-1.08)
cg20036770	PSMC1	14	90723451	ENSG00000100764	PSMC1	14	90730903	rs59179255	14	90691773	A	C	0.403579	-0.0819687	0.0179898	5.2038e-06	0.25766	0.031594	3.48191e-16	-0.318127	0.0799779	6.95891e-05	6.95891e-05	1.815387e-01	20	0.000119967	0.73 (0.62-0.85)
cg11665562	PSMC1	14	90723462	ENSG00000100764	PSMC1	14	90730903	rs4904656	14	90721442	G	T	0.398608	-0.0864555	0.0180123	1.5882e-06	0.240416	0.0331425	4.04575e-13	-0.359607	0.0898372	6.25768e-05	6.25768e-05	1.780681e-01	19	0.000108087	0.7 (0.59-0.83)
cg07941108	PSMC1	14	90741814	ENSG00000100764	PSMC1	14	90730903	rs8023212	14	90777846	C	G	0.27833	0.0395026	0.0192059	0.0397055	0.463016	0.0350408	7.31881e-40	0.0853158	0.0419794	0.0421206	0.0421206	1.483205e-04	20	0.0547972	1.09 (1-1.18)
cg14092571	PSMC1	14	90743983	ENSG00000100764	PSMC1	14	90730903	rs7149083	14	90754006	A	G	0.328032	0.0620426	0.0192511	0.00126944	-1.1555	0.0271825	0	-0.0536934	0.0167083	0.00131092	0.000538234	2.056164e-03	20	0.00204303	0.95 (0.92-0.98)
cg14519717	PSMC1	14	90744790	ENSG00000100764	PSMC1	14	90730903	rs59052550	14	90665098	C	T	0.402584	-0.0843546	0.0179999	2.7805e-06	-0.189332	0.0317027	2.34203e-09	0.445537	0.120847	0.000227097	0.000227097	2.755456e-02	16	0.000376948	1.56 (1.23-1.98)
cg09230661	MTA1	14	105930431	ENSG00000182979	MTA1	14	105911612	rs4983413	14	105930406	A	G	0.236581	0.0661216	0.0134459	8.7612e-07	-0.46868	0.037886	3.76061e-35	-0.14108	0.0308725	4.88239e-06	2.20431e-05	3.001446e-01	3	9.06439e-06	0.87 (0.82-0.92)
cg20752233	SRP14	15	40330108	ENSG00000140319	SRP14	15	40329664	rs8208	15	40328665	G	A	0.294235	-0.233392	0.010122	1.22841e-117	-0.776905	0.033372	7.03859e-120	0.300412	0.0183375	2.55517e-60	2.44499e-61	2.128430e-19	20	5.18583e-59	1.35 (1.3-1.4)
cg19100357	SRP14	15	40330645	ENSG00000140319	SRP14	15	40329664	rs8208	15	40328665	G	A	0.294235	-0.233392	0.010122	1.22841e-117	-0.487773	0.0355847	9.17011e-43	0.478485	0.0406095	4.79968e-32	1.28095e-34	1.011752e-24	20	4.41867e-31	1.61 (1.49-1.75)
cg19144497	ARID3B	15	74836094	ENSG00000179361	ARID3B	15	74861995	rs9672559	15	74991336	A	G	0.116302	-0.160944	0.0193447	8.81119e-17	0.273837	0.0490232	2.32554e-08	-0.587737	0.126734	3.52527e-06	3.52527e-06	1.682597e-03	20	6.62752e-06	0.56 (0.43-0.71)
cg00291877	SNRPA1	15	101835933	ENSG00000131876	SNRPA1	15	101828601	rs77631947	15	101835595	T	C	0.0168986	-0.0884392	0.0573908	0.123317	0.933988	0.121631	1.60489e-14	-0.0946898	0.0626721	0.13082	0.13082	1.460737e-01	9	0.159009	0.91 (0.8-1.03)
cg26942250	SNRPA1	15	101835945	ENSG00000131876	SNRPA1	15	101828601	rs77631947	15	101835595	T	C	0.0168986	-0.0884392	0.0573908	0.123317	0.926946	0.121163	2.00373e-14	-0.0954092	0.0631574	0.130875	3.65781e-05	6.534727e-02	10	0.159009	0.91 (0.8-1.03)
cg01033451	SNRPA1	15	101836060	ENSG00000131876	SNRPA1	15	101828601	rs4965817	15	101824435	G	C	0.0208748	-0.0770692	0.0538945	0.152717	1.01413	0.125011	4.96412e-16	-0.0759953	0.0539629	0.159046	3.56698e-05	3.545455e-02	10	0.190898	0.93 (0.83-1.03)
cg00935504	HAGH	16	1863053	ENSG00000063854	HAGH	16	1861408	rs149540886	16	1865794	T	C	0.0646123	0.0706065	0.0158909	8.86312e-06	1.65374	0.0502067	6.1556e-238	0.042695	0.0096961	1.06608e-05	5.33506e-24	1.267068e-33	20	1.93892e-05	1.04 (1.02-1.06)
cg01721281	HAGH	16	1869611	ENSG00000063854	HAGH	16	1861408	rs2268674	16	1870641	T	G	0.245527	-0.142181	0.00931396	1.3003e-52	0.330911	0.0382883	5.49403e-18	-0.429666	0.0571296	5.43961e-14	5.43961e-14	4.785357e-18	20	2.22824e-13	0.65 (0.58-0.73)
cg03861785	HAGH	16	1873952	ENSG00000063854	HAGH	16	1861408	rs62038396	16	1881180	A	C	0.0397614	-0.305071	0.0202189	1.93068e-51	-1.39523	0.0780267	1.64362e-71	0.218652	0.018961	9.13714e-31	1.35448e-30	2.495565e-09	20	8.15947e-30	1.24 (1.2-1.29)
cg16270890	HAGH	16	1875963	ENSG00000063854	HAGH	16	1861408	rs1657138	16	1957643	G	A	0.397614	0.0685048	0.00815941	4.62727e-17	-0.264897	0.034089	7.80235e-15	-0.258609	0.0453467	1.17763e-08	5.50005e-09	1.714085e-12	20	2.84993e-08	0.77 (0.71-0.84)
cg09274113	HAGH	16	1875967	ENSG00000063854	HAGH	16	1861408	rs11863172	16	1909083	G	C	0.193837	0.285626	0.0101655	1.04803e-173	-0.243492	0.0398599	1.00438e-09	-1.17304	0.196513	2.38324e-09	2.38324e-09	9.040273e-06	20	6.37196e-09	0.31 (0.21-0.45)
cg00046913	HAGH	16	1877150	ENSG00000063854	HAGH	16	1861408	rs58987215	16	1898058	T	C	0.173956	-0.234785	0.0103983	6.93913e-113	-0.586087	0.0424156	1.99259e-43	0.400597	0.0339895	4.61325e-32	4.61325e-32	9.961676e-32	20	4.29128e-31	1.49 (1.4-1.6)
cg07677296	HAGH	16	1877182	ENSG00000063854	HAGH	16	1861408	rs5006374	16	1905231	A	G	0.171968	-0.232895	0.0104593	7.75461e-110	-0.608167	0.0421308	3.10687e-47	0.382946	0.0316155	9.05769e-34	9.05769e-34	7.572903e-30	19	9.29715e-33	1.47 (1.38-1.56)
cg05185364	FLYWCH2	16	2930069	ENSG00000162076	FLYWCH2	16	2941285	rs7193581	16	2955577	C	G	0.420477	0.380959	0.00768101	0	0.18806	0.0315097	2.39705e-09	2.02573	0.341862	3.11208e-09	3.11208e-09	8.732536e-03	20	8.14983e-09	7.58 (3.88-14.82)
cg27163692	FLYWCH2	16	2932999	ENSG00000162076	FLYWCH2	16	2941285	rs1859255	16	2951055	G	C	0.307157	0.393812	0.00814469	0	-0.31116	0.0340066	5.69492e-20	-1.26563	0.140775	2.46308e-19	2.46308e-19	1.962836e-04	20	1.34941e-18	0.28 (0.21-0.37)
cg26091928	FLYWCH2	16	2933043	ENSG00000162076	FLYWCH2	16	2941285	rs2285823	16	2933037	T	A	0.101392	0.0485812	0.0118237	3.9772e-05	1.01693	0.046712	4.44968e-105	0.0477725	0.0118321	5.40194e-05	7.52722e-19	9.554574e-37	20	9.34871e-05	1.05 (1.02-1.07)
cg12741488	FLYWCH2	16	2933841	ENSG00000162076	FLYWCH2	16	2941285	rs2335545	16	2966112	T	C	0.299205	-0.305505	0.0095033	9.6657e-227	0.261718	0.0361392	4.42235e-13	-1.1673	0.165225	1.60716e-12	8.78249e-17	1.536633e-02	20	5.7179e-12	0.31 (0.23-0.43)
cg05910850	FLYWCH2	16	2944345	ENSG00000162076	FLYWCH2	16	2941285	rs7186669	16	2956176	C	T	0.304175	0.395689	0.00814406	0	0.416262	0.0333278	8.47329e-36	0.950578	0.0785821	1.10043e-33	1.19841e-31	2.851195e-02	20	1.10414e-32	2.59 (2.22-3.02)
cg05337711	RSL1D1	16	11946064	ENSG00000171490	RSL1D1	16	11937249	rs464017	16	12010444	C	A	0.0586481	0.0108431	0.0187791	0.563669	0.754434	0.0804687	6.88489e-21	0.0143724	0.0249388	0.564407	0.759876	3.195924e-01	19	0.60945	1.01 (0.97-1.07)
cg05852052	RSL1D1	16	11946115	ENSG00000171490	RSL1D1	16	11937249	rs464017	16	12010444	C	A	0.0586481	0.0108431	0.0187791	0.563669	0.7931	0.0800721	3.96674e-23	0.0136717	0.0237183	0.56433	0.81831	3.069264e-01	19	0.60945	1.01 (0.97-1.06)
cg26846609	THUMPD1	16	20750043	ENSG00000066654	THUMPD1	16	20749196	rs764138	16	20743472	A	G	0.419483	0.186784	0.00804714	3.50941e-119	1.28553	0.014466	0	0.145297	0.0064698	1.07446e-111	1.08652e-94	4.022096e-35	20	5.04996e-110	1.16 (1.14-1.17)
cg07742718	ALDOA	16	30064149	ENSG00000149925	ALDOA	16	30073094	rs9932193	16	30068469	G	T	0.468191	-0.0139006	0.00803314	0.0835588	0.196517	0.0316554	5.36619e-10	-0.0707346	0.0424359	0.0955425	0.213083	2.912736e-01	20	0.118335	0.93 (0.86-1.01)
cg01433677	CD2BP2	16	30365840	ENSG00000169217	CD2BP2	16	30364384	rs4787642	16	30359408	C	T	0.329026	0.0783768	0.00847958	2.3968e-20	0.317201	0.0337821	6.02158e-21	0.247088	0.0375114	4.48757e-11	4.48757e-11	2.079553e-10	20	1.40119e-10	1.28 (1.19-1.38)
cg06469895	TERF2	16	69418206	ENSG00000132604	TERF2	16	69415969	rs10500548	16	69174141	T	C	0.054672	-0.130238	0.0178096	2.6163e-13	0.435922	0.0648307	1.76794e-11	-0.298765	0.0603604	7.43369e-07	7.43369e-07	9.902161e-03	20	1.45258e-06	0.74 (0.66-0.83)
cg08285646	TERF2	16	69432500	ENSG00000132604	TERF2	16	69415969	rs12919664	16	69424135	C	T	0.247515	-0.190856	0.00911337	2.20089e-97	0.397658	0.0360573	2.78442e-28	-0.47995	0.0491845	1.7025e-22	8.88223e-18	1.798163e-01	20	1.06317e-21	0.62 (0.56-0.68)
cg00433709	LDHD	16	75107666	ENSG00000166816	LDHD	16	75148213	rs28410712	16	75139383	T	G	0.189861	-0.0115969	0.00993227	0.242968	-0.2565	0.0432721	3.0738e-09	0.0452122	0.0394664	0.251966	0.0671326	2.780364e-04	17	0.292595	1.05 (0.97-1.13)
cg05820066	LDHD	16	75145843	ENSG00000166816	LDHD	16	75148213	rs1043503	16	75144297	A	G	0.128231	-0.0943054	0.011526	2.79169e-16	0.319942	0.0477323	2.04423e-11	-0.294758	0.0568474	2.1593e-07	2.1593e-07	5.993484e-03	20	4.51581e-07	0.74 (0.67-0.83)
cg02751838	LDHD	16	75148330	ENSG00000166816	LDHD	16	75148213	rs117601275	16	75091078	T	C	0.0248509	-0.242199	0.0361556	2.1014e-11	-1.1065	0.143787	1.4109e-14	0.218888	0.0433217	4.35798e-07	4.35798e-07	3.055254e-02	3	8.76503e-07	1.24 (1.14-1.35)
cg00004883	LDHD	16	75148460	ENSG00000166816	LDHD	16	75148213	rs117601275	16	75091078	T	C	0.0248509	-0.242199	0.0361556	2.1014e-11	-1.39513	0.136189	1.25805e-24	0.173603	0.0309645	2.06453e-08	2.06453e-08	2.034593e-02	12	4.89025e-08	1.19 (1.12-1.26)
cg06569826	LDHD	16	75148635	ENSG00000166816	LDHD	16	75148213	rs117601275	16	75091078	T	C	0.0248509	-0.242199	0.0361556	2.1014e-11	-0.794915	0.139203	1.1267e-08	0.304685	0.0701112	1.38804e-05	1.38804e-05	NA	NA	2.50408e-05	1.36 (1.18-1.56)
cg03991512	LDHD	16	75150456	ENSG00000166816	LDHD	16	75148213	rs9927029	16	75172340	A	G	0.406561	-0.0907657	0.00805661	1.93149e-29	0.231046	0.033418	4.7182e-12	-0.392847	0.0666672	3.8003e-09	2.07101e-07	8.225581e-06	20	9.8083e-09	0.68 (0.59-0.77)
cg07320140	LDHD	16	75150611	ENSG00000166816	LDHD	16	75148213	rs9927029	16	75172340	A	G	0.406561	-0.0907657	0.00805661	1.93149e-29	0.219939	0.0331288	3.1604e-11	-0.412686	0.0721522	1.06735e-08	1.06735e-08	3.940773e-05	20	2.59007e-08	0.66 (0.57-0.76)
cg24429836	LDHD	16	75150744	ENSG00000166816	LDHD	16	75148213	rs8058619	16	75182354	C	G	0.298211	-0.0966531	0.00874862	2.24651e-28	0.243336	0.0361877	1.76454e-11	-0.3972	0.0691506	9.24752e-09	9.24752e-09	7.787873e-02	20	2.27494e-08	0.67 (0.59-0.77)
cg16540789	LDHD	16	75150784	ENSG00000166816	LDHD	16	75148213	rs9927029	16	75172340	A	G	0.406561	-0.0907657	0.00805661	1.93149e-29	0.215857	0.033052	6.54052e-11	-0.42049	0.0744214	1.60332e-08	1.60332e-08	2.208860e-05	20	3.80789e-08	0.66 (0.57-0.76)
cg09899215	LDHD	16	75150799	ENSG00000166816	LDHD	16	75148213	rs9927029	16	75172340	A	G	0.406561	-0.0907657	0.00805661	1.93149e-29	0.210748	0.0333713	2.6971e-10	-0.430683	0.078181	3.61314e-08	3.61314e-08	6.710013e-05	20	8.27316e-08	0.65 (0.56-0.76)
cg03085549	LDHD	16	75150819	ENSG00000166816	LDHD	16	75148213	rs7193344	16	75191702	G	T	0.371769	-0.0867271	0.00825202	7.78579e-26	0.196429	0.0334085	4.11213e-09	-0.441519	0.0860455	2.87864e-07	2.87864e-07	5.288061e-05	20	5.90949e-07	0.64 (0.54-0.76)
cg03743982	LDHD	16	75150833	ENSG00000166816	LDHD	16	75148213	rs9927029	16	75172340	A	G	0.406561	-0.0907657	0.00805661	1.93149e-29	0.202982	0.0332272	1.00305e-09	-0.447161	0.0832667	7.86369e-08	7.86369e-08	5.517313e-03	20	1.7425e-07	0.64 (0.54-0.75)
cg10121429	CFDP1	16	75466707	ENSG00000153774	CFDP1	16	75397489	rs166013	16	75434146	T	C	0.335984	0.156805	0.00832368	3.65865e-79	0.208593	0.0349535	2.40574e-09	0.751727	0.132135	1.27713e-08	1.27713e-08	1.146190e-05	20	3.07407e-08	2.12 (1.64-2.75)
cg10425698	CFDP1	16	75468281	ENSG00000153774	CFDP1	16	75397489	rs12921808	16	75383984	C	T	0.287276	-0.0227042	0.00894992	0.0111871	0.272207	0.0378539	6.43261e-13	-0.0834078	0.0348651	0.016743	0.016743	4.798236e-13	20	0.0227573	0.92 (0.86-0.99)
cg00770784	CFDP1	16	75468297	ENSG00000153774	CFDP1	16	75397489	rs35261357	16	75444572	C	T	0.427435	0.19433	0.00802272	1.29217e-129	0.223044	0.0331797	1.78848e-11	0.87126	0.134506	9.32534e-11	9.32534e-11	2.177050e-12	20	2.80388e-10	2.39 (1.84-3.11)
cg03011941	CFDP1	16	75468318	ENSG00000153774	CFDP1	16	75397489	rs12921808	16	75383984	C	T	0.287276	-0.0227042	0.00894992	0.0111871	0.289478	0.0379614	2.4291e-14	-0.0784313	0.0325833	0.0160798	0.0160798	8.229768e-14	20	0.0218891	0.92 (0.87-0.99)
cg00540449	MPHOSPH6	16	82204945	ENSG00000135698	MPHOSPH6	16	82192617	rs12922879	16	82156398	C	A	0.212724	0.559604	0.00969278	0	0.265428	0.037077	8.1364e-13	2.1083	0.296759	1.2082e-12	1.2082e-12	7.942953e-03	20	4.33303e-12	8.23 (4.6-14.73)
cg21184011	ZC3H18	16	88636102	ENSG00000158545	ZC3H18	16	88667581	rs58814925	16	88642178	C	T	0.249503	0.0134186	0.0096941	0.166297	0.384066	0.0376626	2.03398e-24	0.0349382	0.0254722	0.170181	0.0478221	7.571374e-06	20	0.203716	1.04 (0.99-1.09)
cg00366505	ZC3H18	16	88636230	ENSG00000158545	ZC3H18	16	88667581	rs146715277	16	88634913	G	C	0.137177	0.0412567	0.0149081	0.00565054	0.339385	0.0484411	2.44992e-12	0.121563	0.0472295	0.0100564	0.0100564	1.757339e-02	20	0.0138795	1.13 (1.03-1.24)
cg03990720	ZC3H18	16	88637474	ENSG00000158545	ZC3H18	16	88667581	rs111868370	16	88675967	T	C	0.0765408	0.0524761	0.0158816	0.00095248	-0.342963	0.0552603	5.42428e-10	-0.153008	0.0524611	0.00353861	0.00353861	7.137946e-02	17	0.00529309	0.86 (0.77-0.95)
cg10330187	ZC3H18	16	88666383	ENSG00000158545	ZC3H18	16	88667581	rs78383019	16	88666724	A	G	0.0705765	0.113833	0.0172673	4.3277e-11	-1.78598	0.0523683	6.36408e-255	-0.0637369	0.00984721	9.63404e-11	4.54556e-14	1.682588e-03	20	2.88698e-10	0.94 (0.92-0.96)
cg04476070	ZC3H18	16	88679600	ENSG00000158545	ZC3H18	16	88667581	rs4782379	16	88672017	C	A	0.413519	-0.0714506	0.00800998	4.65452e-19	0.409348	0.0319913	1.73447e-37	-0.174547	0.0238532	2.52503e-13	3.62575e-15	1.998699e-04	20	9.63613e-13	0.84 (0.8-0.88)
cg06234970	ZC3H18	16	88679642	ENSG00000158545	ZC3H18	16	88667581	rs4782381	16	88681062	G	T	0.405567	-0.0773484	0.00868205	5.14948e-19	0.381315	0.0323437	4.42248e-32	-0.202846	0.0285386	1.1791e-12	4.15684e-15	1.745060e-02	20	4.24571e-12	0.82 (0.77-0.86)
cg08665249	ZC3H18	16	88679919	ENSG00000158545	ZC3H18	16	88667581	rs112029335	16	88634470	G	A	0.389662	0.0468863	0.0103836	6.3197e-06	-0.234504	0.0328649	9.6521e-13	-0.199938	0.0524004	0.000135861	0.000135861	5.588424e-03	20	0.00022978	0.82 (0.74-0.91)
cg05225404	ZC3H18	16	88689020	ENSG00000158545	ZC3H18	16	88667581	rs148253988	16	88780944	A	G	0.0159046	0.0100901	0.0408506	0.804908	-2.04344	0.126275	6.71279e-59	-0.0049378	0.0199934	0.80493	0.269343	9.939896e-01	10	0.83679	1 (0.96-1.03)
cg09058991	ZC3H18	16	88698872	ENSG00000158545	ZC3H18	16	88667581	rs78383019	16	88666724	A	G	0.0705765	0.113833	0.0172673	4.3277e-11	-0.811483	0.05924	1.04013e-42	-0.140278	0.0236147	2.84534e-09	2.13264e-08	1.531400e-03	20	7.49525e-09	0.87 (0.83-0.91)
cg01279418	RPL13	16	89623374	ENSG00000167526	RPL13	16	89629007	rs116999413	16	89411633	A	G	0.0129225	-0.142608	0.0357719	6.7027e-05	-0.752852	0.117959	1.74412e-10	0.189424	0.0560229	0.000721724	0.000721724	5.832601e-03	6	0.00114476	1.21 (1.08-1.35)
cg07110801	RPL13	16	89623711	ENSG00000167526	RPL13	16	89629007	rs67643661	16	89615333	T	C	0.159046	0.588434	0.0112532	0	0.378667	0.0408948	2.05319e-20	1.55396	0.170434	7.67428e-20	7.67428e-20	1.342231e-02	20	4.25661e-19	4.73 (3.39-6.61)
cg14896608	RPA1	17	1799628	ENSG00000132383	RPA1	17	1768186	rs12051574	17	1799600	A	G	0.0785288	-0.200241	0.0144698	1.4908e-43	-0.732548	0.0578533	9.58158e-37	0.273349	0.0292609	9.47348e-21	6.4868e-24	3.352043e-07	17	5.60253e-20	1.31 (1.24-1.39)
cg19469731	RPA1	17	1800536	ENSG00000132383	RPA1	17	1768186	rs5030740	17	1800600	C	T	0.157058	-0.200488	0.0100626	2.52037e-88	0.418256	0.039599	4.4571e-26	-0.479342	0.0513652	1.03846e-20	1.03846e-20	6.310295e-16	20	6.10093e-20	0.62 (0.56-0.68)
cg24047665	RPA1	17	1800626	ENSG00000132383	RPA1	17	1768186	rs1131636	17	1801189	C	T	0.373757	-0.502371	0.00763966	0	0.624451	0.0306157	1.79785e-92	-0.8045	0.0412969	1.59545e-84	3.29949e-73	9.995164e-53	20	4.74913e-83	0.45 (0.41-0.49)
cg18737534	RPA1	17	1800702	ENSG00000132383	RPA1	17	1768186	rs3744768	17	1800886	A	G	0.217694	-0.548414	0.00919968	0	0.216112	0.0373993	7.53721e-09	-2.53764	0.441211	8.84363e-09	8.84363e-09	5.082076e-08	20	2.18763e-08	0.08 (0.03-0.19)
cg08196608	RPA1	17	1807840	ENSG00000132383	RPA1	17	1768186	rs7208736	17	1807705	A	G	0.357853	-0.24192	0.00933197	3.59105e-148	0.412877	0.0330167	7.00232e-36	-0.585937	0.0520225	1.99494e-29	5.2336e-33	6.355286e-11	13	1.68064e-28	0.56 (0.5-0.62)
cg22635541	RPA1	17	1808573	ENSG00000132383	RPA1	17	1768186	rs17734	17	1801144	C	T	0.377734	-0.510437	0.00756433	0	0.232889	0.0321316	4.23011e-13	-2.19176	0.304135	5.73933e-13	5.73933e-13	1.376382e-02	13	2.13551e-12	0.11 (0.06-0.2)
cg25858132	RPA1	17	1808671	ENSG00000132383	RPA1	17	1768186	rs1131636	17	1801189	C	T	0.373757	-0.502371	0.00763966	0	0.24293	0.032571	8.75423e-14	-2.06797	0.279043	1.25409e-13	1.24254e-18	6.268872e-02	13	4.97732e-13	0.13 (0.07-0.22)
cg02866639	RPA1	17	1808743	ENSG00000132383	RPA1	17	1768186	rs62067518	17	1828855	A	C	0.110338	0.139882	0.0138174	4.3415e-24	-0.428796	0.0498335	7.66026e-18	-0.32622	0.0497565	5.51529e-11	6.27082e-21	4.117697e-16	16	1.7042e-10	0.72 (0.65-0.8)
cg05488279	RPA1	17	1819770	ENSG00000132383	RPA1	17	1768186	rs66506713	17	1819511	T	C	0.373757	-0.0418073	0.00891793	2.7589e-06	0.236068	0.0341331	4.64265e-12	-0.177098	0.0456377	0.000104231	0.000104231	2.696799e-06	16	0.00017763	0.84 (0.77-0.92)
cg15093383	RPA1	17	1820445	ENSG00000132383	RPA1	17	1768186	rs66506713	17	1819511	T	C	0.373757	-0.0418073	0.00891793	2.7589e-06	0.316957	0.0341693	1.75871e-20	-0.131902	0.0315252	2.864e-05	1.58333e-05	3.563481e-08	20	5.05446e-05	0.88 (0.82-0.93)
cg26693701	RPA1	17	1821808	ENSG00000132383	RPA1	17	1768186	rs4790840	17	1829838	A	G	0.383698	-0.0337595	0.00879061	0.00012283	0.182523	0.0325385	2.02972e-08	-0.18496	0.0583674	0.0015302	0.0015302	1.112933e-04	17	0.00236414	0.83 (0.74-0.93)
cg25745056	RPA1	17	1822116	ENSG00000132383	RPA1	17	1768186	rs7221762	17	1842856	T	C	0.100398	-0.0266804	0.0149688	0.074684	-0.448432	0.0616092	3.37171e-13	0.0594971	0.0343666	0.0834077	0.0454323	NA	NA	0.104318	1.06 (0.99-1.14)
cg10596925	MAP2K4	17	11923892	ENSG00000065559	MAP2K4	17	11985644	rs3764432	17	11910224	C	A	0.257455	0.0875322	0.0135076	9.1601e-11	-0.328527	0.0365957	2.77724e-19	-0.266438	0.0507087	1.48596e-07	1.48596e-07	1.757969e-06	20	3.17454e-07	0.77 (0.69-0.85)
cg03059535	KRT10	17	38979140	ENSG00000186395	KRT10	17	38976608	rs78125548	17	39012547	T	G	0.0894632	0.0263842	0.0228	0.247191	-1.41744	0.0604943	2.07064e-121	-0.018614	0.016105	0.247767	0.000114986	5.283788e-23	20	0.289223	0.98 (0.95-1.01)
cg13672106	KRT10	17	38984421	ENSG00000186395	KRT10	17	38976608	rs4399585	17	39026585	T	C	0.286282	0.281719	0.0132711	5.26553e-100	-0.419842	0.0375735	5.47266e-29	-0.671011	0.0678629	4.70523e-23	1.44865e-25	9.594765e-14	20	3.02286e-22	0.51 (0.45-0.58)
cg08358624	GFAP	17	42992658	ENSG00000131095	GFAP	17	42988340	rs72828807	17	42959358	A	G	0.275348	-0.0172775	0.0090128	0.0552379	-0.217862	0.037094	4.2737e-09	0.079305	0.0435172	0.0683969	0.0683969	6.204868e-07	20	0.0868825	1.08 (0.99-1.18)
cg09581049	GFAP	17	42998320	ENSG00000131095	GFAP	17	42988340	rs74854014	17	42998842	A	C	0.132207	0.0336941	0.0114926	0.00337004	-0.456682	0.0478765	1.44562e-21	-0.0737801	0.0263273	0.00507213	0.00507213	4.406776e-06	20	0.007401	0.93 (0.88-0.98)
cg27395066	HEXIM1	17	43221220	ENSG00000186834	HEXIM1	17	43227076	rs71373536	17	43221808	A	G	0.27336	0.0300113	0.00992831	0.00250448	0.641508	0.0359135	2.30772e-71	0.0467824	0.0156966	0.00287848	7.95451e-06	3.646217e-06	20	0.00434938	1.05 (1.02-1.08)
cg00677574	HEXIM1	17	43221327	ENSG00000186834	HEXIM1	17	43227076	rs1044977	17	43227214	C	T	0.27336	0.0320578	0.00990172	0.0012054	0.723118	0.0356539	1.8705e-91	0.0443327	0.0138665	0.00138807	5.75822e-07	3.099981e-08	20	0.00215949	1.05 (1.02-1.07)
cg24180402	HEXIM1	17	43221464	ENSG00000186834	HEXIM1	17	43227076	rs1044977	17	43227214	C	T	0.27336	0.0320578	0.00990172	0.0012054	0.631734	0.0361844	2.95429e-68	0.0507457	0.0159411	0.00145593	1.58153e-06	7.523774e-06	20	0.0022572	1.05 (1.02-1.09)
cg06100756	HEXIM1	17	43221575	ENSG00000186834	HEXIM1	17	43227076	rs1044977	17	43227214	C	T	0.27336	0.0320578	0.00990172	0.0012054	0.697047	0.0353436	1.39514e-86	0.0459909	0.0143954	0.0013991	5.25569e-07	5.823558e-07	20	0.00217286	1.05 (1.02-1.08)
cg23475993	HEXIM1	17	43221807	ENSG00000186834	HEXIM1	17	43227076	rs9894577	17	43223292	A	G	0.351889	0.0399111	0.0092063	1.4563e-05	-0.190697	0.0344154	3.00677e-08	-0.209291	0.061297	0.000639299	0.000639299	1.577264e-01	18	0.00102128	0.81 (0.72-0.91)
cg00625783	HEXIM1	17	43222106	ENSG00000186834	HEXIM1	17	43227076	rs60289499	17	43218677	A	G	0.299205	0.0169524	0.00965292	0.0790543	0.563122	0.0349089	1.53988e-58	0.0301044	0.0172431	0.0808312	0.00081652	2.513291e-09	20	0.101665	1.03 (1-1.07)
cg17372941	HEXIM1	17	43222115	ENSG00000186834	HEXIM1	17	43227076	rs12936466	17	43231991	G	T	0.26839	0.045977	0.0106789	1.6668e-05	0.568199	0.0360016	4.09777e-56	0.080917	0.019481	3.27243e-05	1.04424e-05	4.376575e-08	20	5.70758e-05	1.08 (1.04-1.13)
cg00348467	HEXIM1	17	43222121	ENSG00000186834	HEXIM1	17	43227076	rs60289499	17	43218677	A	G	0.299205	0.0169524	0.00965292	0.0790543	0.521955	0.0347964	7.31298e-51	0.0324787	0.0186201	0.0811092	0.000816798	1.138376e-09	20	0.101871	1.03 (1-1.07)
cg13215995	HEXIM1	17	43222258	ENSG00000186834	HEXIM1	17	43227076	rs1542688	17	43215632	T	C	0.0805169	0.0349648	0.0171195	0.0411119	-1.05005	0.0667044	7.81575e-56	-0.0332982	0.0164401	0.0428239	0.00428626	1.022508e-02	20	0.0555839	0.97 (0.94-1)
cg19563671	HEXIM1	17	43224158	ENSG00000186834	HEXIM1	17	43227076	rs8070447	17	43229299	C	A	0.137177	-0.0953192	0.0126981	6.06832e-14	0.868683	0.0490737	4.07469e-70	-0.109728	0.0158776	4.81642e-12	4.80798e-14	3.744539e-02	20	1.65426e-11	0.9 (0.87-0.92)
cg04700814	HEXIM1	17	43224180	ENSG00000186834	HEXIM1	17	43227076	rs3809745	17	43225594	C	G	0.137177	-0.0952121	0.0127122	6.89791e-14	-0.354631	0.0504702	2.11704e-12	0.268482	0.0523922	2.98378e-07	2.98378e-07	2.268303e-03	20	6.11127e-07	1.31 (1.18-1.45)
cg08301612	HEXIM1	17	43228571	ENSG00000186834	HEXIM1	17	43227076	rs1542688	17	43215632	T	C	0.0805169	0.0349648	0.0171195	0.0411119	-0.599414	0.0696762	7.77554e-18	-0.0583316	0.0293541	0.046904	0.046904	2.301461e-01	20	0.0606154	0.94 (0.89-1)
cg03572011	HEXIM1	17	43229244	ENSG00000186834	HEXIM1	17	43227076	rs117795466	17	44184522	A	T	0.0149105	-0.00321836	0.0294182	0.912885	1.71473	0.212481	7.02676e-16	-0.00187689	0.0171578	0.912893	4.1726e-07	NA	NA	0.938105	1 (0.97-1.03)
cg01717830	DDX42	17	61851435	ENSG00000198231	DDX42	17	61873820	rs2727332	17	61878584	A	T	0.332008	-0.0179757	0.00836233	0.0315869	0.702093	0.0310195	2.0101e-113	-0.025603	0.0119642	0.0323571	0.00132703	7.153063e-11	20	0.0425551	0.97 (0.95-1)
cg01411255	DDX42	17	61851458	ENSG00000198231	DDX42	17	61873820	rs9944483	17	61783553	G	T	0.333996	-0.0158747	0.00830962	0.0560817	0.191217	0.0327587	5.31083e-09	-0.0830195	0.0457249	0.0694268	0.0694268	8.247965e-04	20	0.0878951	0.92 (0.84-1.01)
cg06896619	DDX42	17	61851486	ENSG00000198231	DDX42	17	61873820	rs2859619	17	61917686	T	C	0.40159	0.0675966	0.00827416	3.0941e-16	0.261956	0.0324725	7.20281e-16	0.258045	0.0449543	9.45799e-09	9.45799e-09	1.601021e-07	20	2.32033e-08	1.29 (1.19-1.41)
cg14720138	DDX42	17	61851591	ENSG00000198231	DDX42	17	61873820	rs2584638	17	61864131	A	G	0.399602	0.0679719	0.00827452	2.1287e-16	-0.781476	0.028204	5.59816e-169	-0.0869789	0.0110439	3.3865e-15	3.40178e-11	3.433743e-06	20	1.50455e-14	0.92 (0.9-0.94)
cg20496928	SLC16A3	17	80179899	ENSG00000141526	SLC16A3	17	80202639	rs9303019	17	80149901	A	G	0.292247	0.317464	0.0100239	3.94756e-220	-0.376953	0.0344513	7.28917e-28	-0.842185	0.081435	4.55805e-25	4.55805e-25	2.567182e-03	20	3.10873e-24	0.43 (0.37-0.51)
cg14517001	SLC16A3	17	80179931	ENSG00000141526	SLC16A3	17	80202639	rs4296310	17	80132940	C	G	0.321074	0.337601	0.00923007	6.837e-293	-0.236401	0.0328059	5.75917e-13	-1.42808	0.201988	1.54758e-12	1.54758e-12	4.277113e-03	20	5.52794e-12	0.24 (0.16-0.36)
cg24132129	SLC16A3	17	80183486	ENSG00000141526	SLC16A3	17	80202639	rs11653003	17	80058795	G	T	0.520875	-0.197894	0.00865093	8.16732e-116	-0.210692	0.0321075	5.30658e-11	0.939257	0.148907	2.83262e-10	2.83262e-10	3.881849e-04	20	8.26645e-10	2.56 (1.91-3.43)
cg23141183	SLC16A3	17	80185318	ENSG00000141526	SLC16A3	17	80202639	rs11077968	17	80052651	A	G	0.291252	0.331919	0.00942636	1.31929e-271	0.277756	0.034423	7.09306e-16	1.195	0.151938	3.68961e-15	3.68961e-15	8.455390e-04	20	1.6311e-14	3.3 (2.45-4.45)
cg21453758	SLC16A3	17	80185943	ENSG00000141526	SLC16A3	17	80202639	rs62079460	17	80187533	A	C	0.203777	-0.138621	0.0113945	4.73945e-34	0.49692	0.0386789	8.90492e-38	-0.278959	0.0315795	1.01404e-18	8.82562e-34	2.502020e-17	20	5.36858e-18	0.76 (0.71-0.8)
cg18345635	SLC16A3	17	80186080	ENSG00000141526	SLC16A3	17	80202639	rs4347682	17	80175591	A	G	0.287276	0.356457	0.009249	0	-0.540812	0.0332082	1.2509e-59	-0.659116	0.0439375	7.21051e-51	2.43957e-45	6.922703e-18	20	1.2149e-49	0.52 (0.47-0.56)
cg07763231	SLC16A3	17	80187349	ENSG00000141526	SLC16A3	17	80202639	rs11077982	17	80147377	G	C	0.292247	0.347641	0.00919446	0	0.433478	0.0337442	9.05835e-38	0.801981	0.0659353	4.88383e-34	4.88383e-34	2.923554e-04	20	5.13089e-33	2.23 (1.96-2.54)
cg08429256	SLC16A3	17	80188425	ENSG00000141526	SLC16A3	17	80202639	rs6502090	17	80187608	G	A	0.313121	0.373446	0.00908846	0	-0.355166	0.0332373	1.18685e-26	-1.05147	0.101672	4.5604e-25	2.09938e-25	4.506498e-09	20	3.10873e-24	0.35 (0.29-0.43)
cg20531020	SLC16A3	17	80188598	ENSG00000141526	SLC16A3	17	80202639	rs11077983	17	80185188	C	T	0.287276	0.362958	0.00930644	0	-0.379548	0.0345141	3.95476e-28	-0.95629	0.0903507	3.52779e-26	4.94605e-27	2.286944e-10	20	2.60357e-25	0.38 (0.32-0.46)
cg25804541	SLC16A3	17	80189381	ENSG00000141526	SLC16A3	17	80202639	rs62079460	17	80187533	A	C	0.203777	-0.138621	0.0113945	4.73945e-34	0.853631	0.0355619	2.51935e-127	-0.162389	0.0149647	1.96159e-27	7.99757e-38	1.803083e-64	20	1.53658e-26	0.85 (0.83-0.88)
cg19590707	SLC16A3	17	80189645	ENSG00000141526	SLC16A3	17	80202639	rs7215447	17	80184566	A	G	0.205765	-0.143368	0.0111952	1.51371e-37	0.613188	0.0253025	9.68028e-130	-0.233808	0.0206497	1.01484e-29	3.22098e-39	1.466542e-64	20	8.79854e-29	0.79 (0.76-0.82)
cg17932802	SLC16A3	17	80189962	ENSG00000141526	SLC16A3	17	80202639	rs8071677	17	80180185	G	C	0.204771	-0.140761	0.0111763	2.26097e-36	0.584659	0.0376116	1.72965e-54	-0.240757	0.0246028	1.29628e-22	7.48015e-29	5.530732e-17	20	8.20974e-22	0.79 (0.75-0.82)
cg10377245	SLC16A3	17	80189973	ENSG00000141526	SLC16A3	17	80202639	rs8071677	17	80180185	G	C	0.204771	-0.140761	0.0111763	2.26097e-36	0.730234	0.0372717	1.80253e-85	-0.192761	0.0181946	3.16358e-26	7.07326e-46	2.588193e-29	20	2.35423e-25	0.82 (0.8-0.85)
cg23224090	SLC16A3	17	80190033	ENSG00000141526	SLC16A3	17	80202639	rs8071677	17	80180185	G	C	0.204771	-0.140761	0.0111763	2.26097e-36	0.615727	0.037876	2.01335e-59	-0.228609	0.0229615	2.37011e-23	7.99395e-36	4.817425e-20	20	1.5449e-22	0.8 (0.76-0.83)
cg19284277	SLC16A3	17	80190054	ENSG00000141526	SLC16A3	17	80202639	rs9747201	17	80177852	A	C	0.287276	0.356633	0.0092517	0	-0.458189	0.0341793	5.61922e-41	-0.778353	0.0614733	9.64562e-37	1.25912e-30	3.989453e-16	20	1.11864e-35	0.46 (0.41-0.52)
cg18083597	SLC16A3	17	80190129	ENSG00000141526	SLC16A3	17	80202639	rs7220781	17	80135121	A	G	0.225646	-0.0832283	0.0101918	3.1826e-16	0.342357	0.0364315	5.59823e-21	-0.243104	0.0394393	7.09297e-10	5.67449e-19	5.073827e-15	20	1.98559e-09	0.78 (0.73-0.85)
cg27355141	SLC16A3	17	80190136	ENSG00000141526	SLC16A3	17	80202639	rs7220781	17	80135121	A	G	0.225646	-0.0832283	0.0101918	3.1826e-16	0.311218	0.0364232	1.29113e-17	-0.267428	0.0452993	3.55701e-09	1.59501e-16	7.877776e-13	20	9.20699e-09	0.77 (0.7-0.84)
cg03956820	SLC16A3	17	80190154	ENSG00000141526	SLC16A3	17	80202639	rs4789784	17	80179213	G	A	0.287276	0.35009	0.00921647	0	-0.272924	0.0340687	1.1379e-15	-1.28274	0.163645	4.55724e-15	4.55724e-15	1.192380e-07	20	2.00474e-14	0.28 (0.2-0.38)
cg01731500	SLC16A3	17	80192237	ENSG00000141526	SLC16A3	17	80202639	rs55638685	17	80107566	C	G	0.291252	0.377189	0.0100182	0	-0.21564	0.0343185	3.31028e-10	-1.74916	0.282223	5.72636e-10	5.72636e-10	1.590119e-03	20	1.61314e-09	0.17 (0.1-0.3)
cg07466788	SLC16A3	17	80194552	ENSG00000141526	SLC16A3	17	80202639	rs9903052	17	80171068	T	C	0.205765	-0.136292	0.0105522	3.65662e-38	-0.27852	0.0385399	4.94487e-13	0.489343	0.0775909	2.85025e-10	3.79877e-16	4.003960e-06	18	8.2908e-10	1.63 (1.4-1.9)
cg15437741	SLC16A3	17	80194576	ENSG00000141526	SLC16A3	17	80202639	rs9903052	17	80171068	T	C	0.205765	-0.136292	0.0105522	3.65662e-38	-0.266589	0.0383221	3.4872e-12	0.511243	0.0834725	9.08632e-10	9.08632e-10	7.125311e-06	18	2.5121e-09	1.67 (1.42-1.96)
cg04147593	SLC16A3	17	80196719	ENSG00000141526	SLC16A3	17	80202639	rs4789846	17	80225545	T	C	0.143141	0.0405959	0.0144428	0.00494185	-0.266908	0.0465686	9.954e-09	-0.152097	0.0602683	0.011614	0.011614	NA	NA	0.0159314	0.86 (0.76-0.97)
cg23664708	SLC16A3	17	80196903	ENSG00000141526	SLC16A3	17	80202639	rs4789846	17	80225545	T	C	0.143141	0.0405959	0.0144428	0.00494185	-0.256073	0.0463459	3.29012e-08	-0.158532	0.0632799	0.0122362	1.01711e-07	7.934625e-06	4	0.0167591	0.85 (0.75-0.97)
cg10241809	SLC16A3	17	80197360	ENSG00000141526	SLC16A3	17	80202639	rs56046717	17	80177662	T	C	0.133201	0.340949	0.0121878	3.30155e-172	0.249856	0.0431106	6.80361e-09	1.36458	0.240447	1.38538e-08	1.38538e-08	1.459211e-02	18	3.31675e-08	3.91 (2.44-6.27)
cg23993559	SLC16A3	17	80197538	ENSG00000141526	SLC16A3	17	80202639	rs4789846	17	80225545	T	C	0.143141	0.0405959	0.0144428	0.00494185	-0.29981	0.0456927	5.32866e-11	-0.135405	0.0524072	0.00977437	0.00977437	8.964482e-03	4	0.0135326	0.87 (0.79-0.97)
cg21034531	SLC16A3	17	80197757	ENSG00000141526	SLC16A3	17	80202639	rs4789846	17	80225545	T	C	0.143141	0.0405959	0.0144428	0.00494185	-0.334756	0.0445973	6.08695e-14	-0.12127	0.04607	0.00848096	0.00848096	NA	NA	0.0119644	0.89 (0.81-0.97)
cg22805688	SLC16A3	17	80197841	ENSG00000141526	SLC16A3	17	80202639	rs4789846	17	80225545	T	C	0.143141	0.0405959	0.0144428	0.00494185	-1.2186	0.0396363	1.44312e-207	-0.0333135	0.0119014	0.00512411	8.38279e-14	4.762510e-09	11	0.0074525	0.97 (0.94-0.99)
cg02744699	SLC16A3	17	80197898	ENSG00000141526	SLC16A3	17	80202639	rs4789846	17	80225545	T	C	0.143141	0.0405959	0.0144428	0.00494185	-1.05405	0.0422922	4.17876e-137	-0.038514	0.013789	0.00522067	1.19018e-10	4.610624e-08	10	0.00758058	0.96 (0.94-0.99)
cg06773488	MBP	18	74726002	ENSG00000197971	MBP	18	74768211	rs3752069	18	74725854	T	C	0.0516899	0.428549	0.0151912	4.35928e-175	0.572168	0.0586139	1.64468e-22	0.748991	0.0811917	2.83639e-20	2.83639e-20	1.709918e-07	20	1.63412e-19	2.11 (1.8-2.48)
cg13583535	MBP	18	74768041	ENSG00000197971	MBP	18	74768211	rs79538952	18	74770123	G	C	0.144135	0.0641335	0.0127527	4.93041e-07	-0.37058	0.0475418	6.44949e-15	-0.173062	0.0409534	2.38058e-05	2.38058e-05	1.344197e-10	20	4.21797e-05	0.84 (0.78-0.91)
cg15566919	MBP	18	74768360	ENSG00000197971	MBP	18	74768211	rs8091396	18	74768996	A	G	0.0705765	0.0439291	0.0201085	0.0289182	2.22262	0.041354	0	0.0197646	0.00905471	0.0290507	1.01078e-26	1.439005e-41	20	0.0383762	1.02 (1-1.04)
cg07006718	MBP	18	74770589	ENSG00000197971	MBP	18	74768211	rs6565927	18	74771531	A	G	0.293241	0.0504645	0.00981457	2.7212e-07	-0.204909	0.0358038	1.04592e-08	-0.246277	0.0643887	0.000130847	0.000130847	3.020895e-07	19	0.000222142	0.78 (0.69-0.89)
cg24446429	MBP	18	74798054	ENSG00000197971	MBP	18	74768211	rs12956948	18	74797935	A	G	0.444334	-0.0676039	0.00872692	9.43862e-15	0.25801	0.032434	1.79214e-15	-0.26202	0.047212	2.85886e-08	1.17172e-06	2.177647e-08	18	6.6657e-08	0.77 (0.7-0.84)
cg17199181	MBP	18	74799250	ENSG00000197971	MBP	18	74768211	rs78895896	18	74798803	T	A	0.0805169	-0.0010791	0.0171831	0.949926	-1.79332	0.0449785	0	0.000601732	0.00958173	0.949926	1.03338e-23	9.981115e-29	20	0.954201	1 (0.98-1.02)
cg13572782	MBP	18	74799495	ENSG00000197971	MBP	18	74768211	rs78895896	18	74798803	T	A	0.0805169	-0.0010791	0.0171831	0.949926	-1.62888	0.0481348	5.10643e-251	0.000662482	0.0105491	0.949926	1.31714e-24	5.586846e-24	20	0.954201	1 (0.98-1.02)
cg11598403	MBP	18	74799500	ENSG00000197971	MBP	18	74768211	rs78895896	18	74798803	T	A	0.0805169	-0.0010791	0.0171831	0.949926	-1.64878	0.0480015	1.48767e-258	0.000654486	0.0104218	0.949926	1.75161e-26	2.264711e-26	20	0.954201	1 (0.98-1.02)
cg17266581	MBP	18	74799572	ENSG00000197971	MBP	18	74768211	rs78895896	18	74798803	T	A	0.0805169	-0.0010791	0.0171831	0.949926	-1.69435	0.0468486	2.05383e-286	0.000636883	0.0101415	0.949926	2.55533e-20	5.926510e-27	20	0.954201	1 (0.98-1.02)
cg08737246	MBP	18	74799909	ENSG00000197971	MBP	18	74768211	rs78895896	18	74798803	T	A	0.0805169	-0.0010791	0.0171831	0.949926	-1.10761	0.0557255	6.54288e-88	0.000974261	0.0155138	0.949926	1.12815e-09	7.342982e-20	20	0.954201	1 (0.97-1.03)
cg15407373	MBP	18	74800029	ENSG00000197971	MBP	18	74768211	rs78895896	18	74798803	T	A	0.0805169	-0.0010791	0.0171831	0.949926	-0.457061	0.0573907	1.66547e-15	0.00236096	0.037596	0.949927	1.30212e-09	1.020790e-12	20	0.954201	1 (0.93-1.08)
cg23470914	MBP	18	74800080	ENSG00000197971	MBP	18	74768211	rs78895896	18	74798803	T	A	0.0805169	-0.0010791	0.0171831	0.949926	-0.81551	0.0567112	6.90553e-47	0.00132322	0.0210706	0.949926	4.10344e-16	3.698533e-23	20	0.954201	1 (0.96-1.04)
cg25786273	MBP	18	74801026	ENSG00000197971	MBP	18	74768211	rs74756059	18	74805894	A	G	0.0646123	0.0100944	0.0200764	0.615105	-0.440948	0.0608583	4.30894e-13	-0.0228925	0.0456395	0.615953	1.67192e-06	9.444074e-09	20	0.66032	0.98 (0.89-1.07)
cg15521572	MBP	18	74802637	ENSG00000197971	MBP	18	74768211	rs1789135	18	74797513	G	A	0.17495	0.122211	0.0118297	5.11319e-25	-0.400329	0.0427531	7.69596e-21	-0.305275	0.044001	3.97898e-12	1.53169e-12	1.020120e-04	17	1.37722e-11	0.74 (0.68-0.8)
cg18792727	MBP	18	74806480	ENSG00000197971	MBP	18	74768211	rs4890888	18	74779866	A	G	0.402584	0.00831852	0.0088232	0.345783	-0.195775	0.0327291	2.20844e-09	-0.0424902	0.0456245	0.351697	0.351697	4.191392e-09	20	0.39856	0.96 (0.88-1.05)
cg16762684	MBP	18	74820493	ENSG00000197971	MBP	18	74768211	rs1630958	18	74818514	C	T	0.39662	-0.0661822	0.00916042	5.0184e-13	0.240464	0.0342358	2.15983e-12	-0.275228	0.0546507	4.75061e-07	4.75061e-07	6.620741e-04	15	9.51187e-07	0.76 (0.68-0.85)
cg07637837	MBP	18	74824154	ENSG00000197971	MBP	18	74768211	rs8083056	18	74820916	C	T	0.280318	0.0361408	0.00987832	0.0002536	-0.576587	0.0341568	6.24924e-64	-0.0626805	0.0175302	0.00034945	2.16261e-10	1.196176e-06	20	0.000568413	0.94 (0.91-0.97)
cg27400313	MBP	18	74824280	ENSG00000197971	MBP	18	74768211	rs8083056	18	74820916	C	T	0.280318	0.0361408	0.00987832	0.0002536	-0.420248	0.0345973	5.96208e-34	-0.0859988	0.024549	0.000459801	0.00218926	2.887972e-06	20	0.0007425	0.92 (0.87-0.96)
cg21261487	MBP	18	74825893	ENSG00000197971	MBP	18	74768211	rs4890897	18	74834405	C	A	0.415507	-0.0230514	0.00900515	0.0104732	0.207502	0.0323847	1.47992e-10	-0.11109	0.0467329	0.0174484	0.0174484	9.341484e-05	15	0.0235725	0.89 (0.82-0.98)
cg18206567	MBP	18	74828771	ENSG00000197971	MBP	18	74768211	rs4890897	18	74834405	C	A	0.415507	-0.0230514	0.00900515	0.0104732	0.182565	0.0323808	1.7196e-08	-0.126264	0.0541714	0.019763	0.019763	4.371463e-07	12	0.0265788	0.88 (0.79-0.98)
cg16990945	MBP	18	74832261	ENSG00000197971	MBP	18	74768211	rs72973240	18	74832235	A	G	0.286282	-0.0239117	0.00957924	0.0125532	-0.545033	0.035784	2.19571e-52	0.043872	0.01781	0.013765	0.0173018	3.331757e-10	20	0.0187954	1.04 (1.01-1.08)
cg25332502	MBP	18	74832372	ENSG00000197971	MBP	18	74768211	rs34783785	18	74829716	A	G	0.375746	-0.0381253	0.00915022	3.0918e-05	0.325782	0.0339127	7.50619e-22	-0.117027	0.030615	0.000132087	0.000132087	1.100655e-11	15	0.00022382	0.89 (0.84-0.94)
cg19310162	MBP	18	74836070	ENSG00000197971	MBP	18	74768211	rs34330273	18	74836046	T	C	0.0695825	0.0416883	0.0167369	0.0127456	-0.576275	0.0708375	4.11376e-16	-0.0723411	0.0303742	0.0172345	2.95894e-09	1.149637e-04	10	0.0233188	0.93 (0.88-0.99)
cg00366917	MBP	18	74845154	ENSG00000197971	MBP	18	74768211	rs1667901	18	74849345	T	C	0.199801	0.208486	0.010475	3.8176e-88	0.812043	0.0354555	4.32161e-116	0.256743	0.0170898	5.17852e-51	8.93548e-43	1.103824e-06	20	8.89311e-50	1.29 (1.25-1.34)
cg12555907	MBP	18	74845422	ENSG00000197971	MBP	18	74768211	rs1667903	18	74848698	T	C	0.203777	0.2076	0.0104389	5.25269e-88	1.0016	0.0334019	1.47622e-197	0.207268	0.0125059	1.08215e-61	1.83381e-51	3.060037e-08	20	2.30086e-60	1.23 (1.2-1.26)
cg11984636	MBP	18	74845706	ENSG00000197971	MBP	18	74768211	rs17664656	18	74865368	G	A	0.361829	0.118296	0.00919076	6.53782e-38	0.344579	0.0323156	1.51742e-26	0.343306	0.0418093	2.1891e-16	1.34317e-15	3.323792e-06	20	1.04538e-15	1.41 (1.3-1.53)
cg17124430	PTBP1	19	793925	ENSG00000011304	PTBP1	19	804701	rs351982	19	804013	G	A	0.0775348	0.0120271	0.0233446	0.606413	-1.77951	0.0634953	7.85381e-173	-0.00675867	0.0131208	0.606474	0.00849946	4.640765e-06	20	0.650939	0.99 (0.97-1.02)
cg10828401	PTBP1	19	799190	ENSG00000011304	PTBP1	19	804701	rs10422928	19	794499	G	A	0.054672	-0.0420853	0.0302946	0.164772	-0.485095	0.0746854	8.29318e-11	0.0867567	0.0638633	0.174313	0.174313	2.517510e-01	8	0.208103	1.09 (0.96-1.24)
cg08471846	PTBP1	19	799621	ENSG00000011304	PTBP1	19	804701	rs11085226	19	799770	G	A	0.0934394	0.00366651	0.0208324	0.860294	-0.432863	0.0583367	1.17053e-13	-0.00847037	0.0481406	0.860333	0.867928	7.227833e-03	11	0.888103	0.99 (0.9-1.09)
cg04597545	PTBP1	19	800229	ENSG00000011304	PTBP1	19	804701	rs62131332	19	799392	T	C	0.0606362	-0.0152456	0.027639	0.581222	-0.506875	0.0725662	2.84847e-12	0.0300777	0.0546979	0.582396	0.582396	2.572225e-02	14	0.627358	1.03 (0.93-1.15)
cg11454334	ARID3A	19	924758	ENSG00000116017	ARID3A	19	950860	rs350134	19	923744	G	A	0.307157	-0.046757	0.0103486	6.23681e-06	-0.501711	0.0349913	1.26397e-46	0.0931952	0.0216265	1.63767e-05	1.63767e-05	4.731589e-01	4	2.93663e-05	1.1 (1.05-1.15)
cg15035911	ARID3A	19	924933	ENSG00000116017	ARID3A	19	950860	rs168405	19	910742	G	T	0.285288	0.0164852	0.0106439	0.12143	0.508672	0.035402	8.16147e-47	0.0324084	0.021046	0.12359	1.15141e-05	8.744231e-02	11	0.151393	1.03 (0.99-1.08)
cg26857315	ARID3A	19	932759	ENSG00000116017	ARID3A	19	950860	rs117052778	19	1097461	A	G	0.0586481	-0.0265919	0.0240302	0.268467	0.481208	0.0739989	7.87816e-11	-0.0552606	0.0506552	0.275309	0.275309	9.285014e-02	7	0.316411	0.95 (0.86-1.05)
cg02695969	ARID3A	19	932813	ENSG00000116017	ARID3A	19	950860	rs117052778	19	1097461	A	G	0.0586481	-0.0265919	0.0240302	0.268467	0.504575	0.0753836	2.18002e-11	-0.0527015	0.0482712	0.27493	0.27493	1.173826e-01	12	0.316382	0.95 (0.86-1.04)
cg24765783	ARID3A	19	937444	ENSG00000116017	ARID3A	19	950860	rs1637997	19	961328	T	C	0.0238569	0.0188087	0.0351696	0.592788	-1.0968	0.107601	2.12629e-24	-0.0171488	0.0321099	0.593296	0.0160058	8.778389e-04	12	0.637561	0.98 (0.92-1.05)
cg07691306	ARID3A	19	953575	ENSG00000116017	ARID3A	19	950860	rs1029689	19	964051	T	G	0.137177	0.012084	0.0139153	0.385175	-0.27013	0.0483367	2.29021e-08	-0.0447341	0.0521315	0.390836	0.390836	9.510969e-02	6	0.438463	0.96 (0.86-1.06)
cg11015549	CNN2	19	1026207	ENSG00000064666	CNN2	19	1032640	rs13346562	19	1016274	A	G	0.132207	-0.506909	0.0137469	1.18454e-297	0.468665	0.051336	6.88952e-20	-1.0816	0.122052	7.8719e-19	2.13887e-24	4.502244e-03	20	4.20934e-18	0.34 (0.27-0.43)
cg14917846	SH3GL1	19	4391454	ENSG00000141985	SH3GL1	19	4380455	rs2247205	19	4391485	T	C	0.409543	0.0236948	0.00803921	0.00320458	-0.415075	0.0325343	2.81051e-37	-0.0570854	0.0198782	0.00408191	0.00408191	9.228512e-01	20	0.00604502	0.94 (0.91-0.98)
cg01971089	SH3GL1	19	4400703	ENSG00000141985	SH3GL1	19	4380455	rs112536459	19	4363960	G	C	0.0238569	-0.0170772	0.0276241	0.536443	-0.688255	0.118774	6.84573e-09	0.0248123	0.0403642	0.538745	0.538745	NA	NA	0.589583	1.03 (0.95-1.11)
cg22943607	SH3GL1	19	4400723	ENSG00000141985	SH3GL1	19	4380455	rs243334	19	4400925	A	T	0.302187	-0.01488	0.00874572	0.0888679	-0.441793	0.0336597	2.35822e-39	0.0336808	0.0199616	0.0915489	0.0915489	6.835954e-02	20	0.113546	1.03 (0.99-1.08)
cg21201657	SAFB	19	5624574	ENSG00000160633	SAFB	19	5645767	rs10518245	19	5625802	C	A	0.33002	-0.0395018	0.0083715	2.3747e-06	-0.420711	0.0341548	7.2661e-35	0.0938928	0.0213085	1.05122e-05	2.44327e-05	1.060507e-06	20	1.9197e-05	1.1 (1.05-1.15)
cg01995393	PRAM1	19	8563628	ENSG00000133246	PRAM1	19	8561468	rs2967772	19	8603109	G	C	0.15507	0.0143872	0.0209177	0.491579	0.30526	0.0502346	1.22697e-09	0.047131	0.0689618	0.494331	0.000302737	6.945295e-05	20	0.544985	1.05 (0.92-1.2)
cg09112613	PRAM1	19	8563861	ENSG00000133246	PRAM1	19	8561468	rs4804305	19	8564523	G	T	0.335984	0.0679302	0.0145324	2.9481e-06	0.441252	0.0362925	5.18809e-34	0.153949	0.0352846	1.28259e-05	5.63986e-09	1.772369e-03	20	2.32324e-05	1.17 (1.09-1.25)
cg14242207	PRAM1	19	8564224	ENSG00000133246	PRAM1	19	8561468	rs4804305	19	8564523	G	T	0.335984	0.0679302	0.0145324	2.9481e-06	0.445018	0.0361545	8.12392e-35	0.152646	0.0349312	1.24303e-05	0.000199789	1.263546e-03	20	2.25615e-05	1.16 (1.09-1.25)
cg23055276	PRAM1	19	8564611	ENSG00000133246	PRAM1	19	8561468	rs968502	19	8567475	C	T	0.199801	0.0564437	0.0158782	0.00037827	0.25604	0.0422698	1.38455e-09	0.220449	0.071905	0.00217062	0.00217062	3.770540e-04	20	0.00330779	1.25 (1.08-1.44)
cg27350307	PRAM1	19	8567502	ENSG00000133246	PRAM1	19	8561468	rs2910442	19	8575399	G	A	0.197813	0.0483441	0.0161405	0.00274265	-0.413622	0.0423239	1.47356e-22	-0.11688	0.0408141	0.00418698	0.00418698	1.729515e-03	18	0.00619035	0.89 (0.82-0.96)
cg06616765	PRAM1	19	8570636	ENSG00000133246	PRAM1	19	8561468	rs2287862	19	8579081	T	C	0.307157	-0.109372	0.0128485	1.70371e-17	0.285976	0.0354822	7.6485e-16	-0.382451	0.0653475	4.8405e-09	4.8405e-09	2.329410e-04	16	1.228e-08	0.68 (0.6-0.78)
cg17848348	ILF3	19	10766748	ENSG00000129351	ILF3	19	10784015	rs4435370	19	10774623	G	A	0.370775	0.0446089	0.00867674	2.7299e-07	0.690571	0.0327557	1.15148e-98	0.064597	0.0129328	5.88884e-07	1.40665e-05	1.199492e-01	20	1.16861e-06	1.07 (1.04-1.09)
cg13587756	C19orf53	19	13889434	ENSG00000104979	C19orf53	19	13887129	rs74183038	19	13894890	A	G	0.253479	-0.436833	0.00945501	0	0.424522	0.0380405	6.4176e-29	-1.029	0.0948581	2.0434e-27	2.0434e-27	1.209148e-01	11	1.58674e-26	0.36 (0.3-0.43)
cg19767896	DDX39A	19	14529108	ENSG00000123136	DDX39A	19	14524911	rs117111916	19	14529082	T	C	0.0576541	-0.0565776	0.0257898	0.0282498	1.23947	0.0685687	4.89005e-73	-0.0456465	0.0209597	0.0294194	0.0132111	9.743319e-04	13	0.0388058	0.96 (0.92-1)
cg11997536	TPM4	19	16176297	ENSG00000167460	TPM4	19	16195822	rs10416989	19	16236557	A	G	0.463221	-0.0139546	0.0112519	0.214901	-0.184382	0.0335328	3.82874e-08	0.0756831	0.0625579	0.226352	0.226352	3.923695e-05	8	0.264918	1.08 (0.95-1.22)
cg17744295	TPM4	19	16178097	ENSG00000167460	TPM4	19	16195822	rs17708984	19	16194504	A	G	0.265408	0.0265498	0.00996839	0.00773554	-0.25966	0.0358312	4.26839e-13	-0.102248	0.0409008	0.0124227	0.044026	2.063967e-06	10	0.0169884	0.9 (0.83-0.98)
cg07810884	TPM4	19	16178099	ENSG00000167460	TPM4	19	16195822	rs4808449	19	16176402	C	G	0.342942	0.00101473	0.0099679	0.918915	-0.213554	0.0338941	2.96474e-10	-0.00475165	0.0466825	0.918926	0.918926	NA	NA	0.939978	1 (0.91-1.09)
cg22041417	TPM4	19	16178195	ENSG00000167460	TPM4	19	16195822	rs4808449	19	16176402	C	G	0.342942	0.00101473	0.0099679	0.918915	-0.649439	0.0323944	2.10494e-89	-0.00156247	0.0153487	0.918917	1.7414e-05	5.046767e-01	20	0.939978	1 (0.97-1.03)
cg27174787	TPM4	19	16178240	ENSG00000167460	TPM4	19	16195822	rs36048257	19	16178250	A	G	0.319085	0.00431684	0.00999269	0.665741	-0.594344	0.0331228	5.37795e-72	-0.0072632	0.0168178	0.665832	0.000141196	6.447324e-01	20	0.704489	0.99 (0.96-1.03)
cg22546122	TPM4	19	16178253	ENSG00000167460	TPM4	19	16195822	rs36048257	19	16178250	A	G	0.319085	0.00431684	0.00999269	0.665741	-1.15942	0.0246541	0	-0.00372328	0.00861907	0.665755	6.7525e-05	4.834649e-01	20	0.704489	1 (0.98-1.01)
cg13618979	TPM4	19	16186840	ENSG00000167460	TPM4	19	16195822	rs8110506	19	16195037	A	G	0.38668	0.112147	0.00930853	1.992e-33	0.327283	0.0334827	1.44595e-22	0.342661	0.0451426	3.18341e-14	1.88838e-11	2.277847e-11	16	1.3161e-13	1.41 (1.29-1.54)
cg11905624	TPM4	19	16186848	ENSG00000167460	TPM4	19	16195822	rs62116852	19	16187854	A	G	0.140159	-0.04316	0.0143227	0.00258338	-0.29827	0.0504916	3.47712e-09	0.144701	0.053906	0.00726772	0.00726772	1.243319e-03	7	0.010351	1.16 (1.04-1.28)
cg26968812	TPM4	19	16186873	ENSG00000167460	TPM4	19	16195822	rs1363950	19	16186598	C	T	0.136183	-0.0273744	0.0145299	0.059565	-0.405881	0.0492244	1.64448e-16	0.0674444	0.0367211	0.0662591	0.0662591	5.667252e-01	4	0.0842869	1.07 (1-1.15)
cg06590173	TPM4	19	16189360	ENSG00000167460	TPM4	19	16195822	rs10408301	19	16201136	C	T	0.368787	0.0371252	0.00949493	9.2296e-05	-0.330757	0.0336569	8.58898e-23	-0.112243	0.0308954	0.00028014	0.00028014	1.140787e-10	19	0.000463268	0.89 (0.84-0.95)
cg07988171	TPM4	19	16199419	ENSG00000167460	TPM4	19	16195822	rs17708984	19	16194504	A	G	0.265408	0.0265498	0.00996839	0.00773554	-0.486719	0.0350505	7.67806e-44	-0.0545485	0.0208541	0.00890392	6.16951e-17	9.237507e-13	11	0.0124823	0.95 (0.91-0.99)
cg22023257	TPM4	19	16199792	ENSG00000167460	TPM4	19	16195822	rs17708984	19	16194504	A	G	0.265408	0.0265498	0.00996839	0.00773554	-0.318165	0.0346197	3.91815e-20	-0.0834468	0.0326201	0.0105234	0.0105234	7.102898e-07	12	0.0144575	0.92 (0.86-0.98)
cg17737471	CHERP	19	16633898	ENSG00000085872	CHERP	19	16641020	rs10413178	19	16676327	T	C	0.122266	0.00161944	0.0139366	0.907494	0.412216	0.0530907	8.20553e-15	0.00392862	0.0338129	0.907504	0.907504	5.077030e-02	20	0.934719	1 (0.94-1.07)
cg05286348	CHERP	19	16641544	ENSG00000085872	CHERP	19	16641020	rs77592861	19	16680690	A	G	0.0705765	-0.115741	0.0159758	4.33081e-13	-2.12962	0.0468794	0	0.0543481	0.00759647	8.40466e-13	2.90862e-07	4.048317e-03	20	3.07597e-12	1.06 (1.04-1.07)
cg00540464	CHERP	19	16655751	ENSG00000085872	CHERP	19	16641020	rs1020723	19	16727129	G	A	0.0994036	-0.0188161	0.0136131	0.16691	-0.488259	0.054481	3.18857e-19	0.0385371	0.0282106	0.171924	0.171924	1.172334e-03	17	0.205526	1.04 (0.98-1.1)
cg01462799	UPF1	19	18959208	ENSG00000005007	UPF1	19	18960896	rs1024446	19	18959209	A	G	0.423459	-0.0252925	0.00803499	0.00164504	-1.37658	0.0150748	0	0.0183735	0.00584041	0.00165559	0.0295268	7.435310e-02	20	0.00254903	1.02 (1.01-1.03)
cg05336188	UPF1	19	18959506	ENSG00000005007	UPF1	19	18960896	rs11665939	19	18992519	A	C	0.0407555	0.0382225	0.0227705	0.09323	-0.70778	0.0907312	6.14949e-15	-0.0540034	0.0329081	0.10079	0.10079	2.185181e-02	8	0.124145	0.95 (0.89-1.01)
cg25689460	UPF1	19	18964859	ENSG00000005007	UPF1	19	18960896	rs117758034	19	18964865	T	C	0.0318091	0.0150174	0.0201576	0.456272	-1.41461	0.0882885	8.88153e-58	-0.0106159	0.014265	0.456758	0.714595	1.701307e-01	20	0.506061	0.99 (0.96-1.02)
cg22388812	UPF1	19	18979364	ENSG00000005007	UPF1	19	18960896	rs7250622	19	18984843	G	A	0.16501	0.035217	0.0108991	0.00123272	0.361184	0.0425787	2.19933e-17	0.0975043	0.032291	0.00253147	0.0235873	1.870060e-01	20	0.00383803	1.1 (1.03-1.17)
cg24822053	UPF1	19	18979397	ENSG00000005007	UPF1	19	18960896	rs2238655	19	18964442	T	C	0.394632	0.00323567	0.00817087	0.692105	-0.3399	0.033044	8.1272e-25	-0.00951948	0.0240569	0.692321	0.00662137	3.535051e-03	20	0.729921	0.99 (0.94-1.04)
cg19761304	UPF1	19	18980103	ENSG00000005007	UPF1	19	18960896	rs7252523	19	18972591	T	C	0.104374	0.0341836	0.0126568	0.00691729	0.610313	0.0503227	7.50781e-34	0.05601	0.0212463	0.00838344	0.0618946	1.722933e-01	20	0.0118456	1.06 (1.01-1.1)
cg21526172	UPF1	19	18980110	ENSG00000005007	UPF1	19	18960896	rs757113	19	18964955	G	T	0.177932	0.0355741	0.0101513	0.00045764	0.469998	0.0416016	1.34872e-29	0.07569	0.0226138	0.0008167	0.0103729	2.845788e-02	20	0.00129082	1.08 (1.03-1.13)
cg01215442	UPF1	19	18980443	ENSG00000005007	UPF1	19	18960896	rs62138063	19	18993503	C	T	0.152087	0.026542	0.0109425	0.0152831	0.335718	0.0435888	1.34021e-14	0.0790605	0.0341724	0.0206909	0.0680958	5.515094e-02	20	0.0277432	1.08 (1.01-1.16)
cg19256094	UPF1	19	18980744	ENSG00000005007	UPF1	19	18960896	rs10405364	19	18972008	G	A	0.0755467	0.024272	0.0149827	0.105232	0.38342	0.0642471	2.40337e-09	0.0633039	0.0404906	0.117953	0.117953	2.409781e-01	15	0.144687	1.07 (0.98-1.15)
cg25513635	UPF1	19	18981378	ENSG00000005007	UPF1	19	18960896	rs7252796	19	18990396	C	T	0.107356	0.0347521	0.0125877	0.005766	-0.402311	0.0491077	2.56036e-16	-0.0863813	0.0330174	0.00889048	0.00889048	1.921288e-01	12	0.0124823	0.92 (0.86-0.98)
cg25241823	UPF1	19	18983753	ENSG00000005007	UPF1	19	18960896	rs2238658	19	18974200	G	A	0.425447	-0.0247317	0.00803448	0.00208255	0.203437	0.0333135	1.01682e-09	-0.121569	0.0442273	0.00598245	0.00598245	3.307914e-02	12	0.00863058	0.89 (0.81-0.97)
cg16629695	GATAD2A	19	19492076	ENSG00000167491	GATAD2A	19	19558189	rs7256149	19	19566255	C	T	0.32505	0.482354	0.00793549	0	0.27163	0.0334637	4.77281e-16	1.77578	0.220711	8.57385e-16	8.57385e-16	1.292160e-01	20	3.92638e-15	5.9 (3.83-9.1)
cg02887458	GATAD2A	19	19495540	ENSG00000167491	GATAD2A	19	19558189	rs2965184	19	19545428	G	A	0.170974	0.474741	0.0107683	0	-1.02486	0.0382442	3.44312e-158	-0.463227	0.0202289	4.72882e-116	9.50819e-84	1.188011e-19	20	2.63927e-114	0.63 (0.6-0.65)
cg08505228	GATAD2A	19	19495962	ENSG00000167491	GATAD2A	19	19558189	rs7256149	19	19566255	C	T	0.32505	0.482354	0.00793549	0	-0.511106	0.0332346	2.27429e-53	-0.943745	0.0633006	2.88279e-50	1.8934e-47	2.643779e-01	20	4.68061e-49	0.39 (0.34-0.44)
cg12488919	GATAD2A	19	19515518	ENSG00000167491	GATAD2A	19	19558189	rs75667002	19	19592232	A	T	0.16998	0.471366	0.0107743	0	-0.816656	0.0404218	9.1502e-91	-0.57719	0.0314683	3.82587e-75	3.63393e-59	3.050556e-09	20	1.0353e-73	0.56 (0.53-0.6)
cg03709012	GATAD2A	19	19516395	ENSG00000167491	GATAD2A	19	19558189	rs6511029	19	19471419	G	T	0.17495	0.471024	0.0120223	0	-0.23856	0.0422051	1.58214e-08	-1.97444	0.352927	2.21274e-08	2.21274e-08	2.457658e-01	18	5.22746e-08	0.14 (0.07-0.28)
cg00747152	HNRNPL	19	39339713	ENSG00000104824	HNRNPL	19	39335007	rs4328569	19	39310826	T	C	0.409543	-0.00636157	0.0132809	0.631939	-0.269781	0.0325964	1.26942e-16	0.0235805	0.0493109	0.632508	0.632508	2.427906e-03	20	0.674021	1.02 (0.93-1.13)
cg25383505	HNRNPL	19	39343506	ENSG00000104824	HNRNPL	19	39335007	rs7248208	19	39318006	C	T	0.408549	-0.00587377	0.0132173	0.656753	-0.288712	0.0328302	1.44187e-18	0.0203447	0.0458386	0.657163	0.657163	1.515430e-04	20	0.697796	1.02 (0.93-1.12)
cg16464322	HNRNPL	19	39343574	ENSG00000104824	HNRNPL	19	39335007	rs2113123	19	39312231	T	C	0.270378	-0.0462742	0.0142734	0.00118694	-0.367804	0.0355008	3.75205e-25	0.125812	0.0406626	0.00197442	0.00474355	9.256351e-04	20	0.00302948	1.13 (1.05-1.23)
cg27300045	ZC3H4	19	47610813	ENSG00000130749	ZC3H4	19	47592226	rs4804023	19	47579613	T	A	0.313121	0.100441	0.00915265	5.0967e-28	0.418755	0.034712	1.64253e-33	0.239857	0.0295472	4.74889e-16	4.74889e-16	5.668752e-04	20	2.19728e-15	1.27 (1.2-1.35)
cg27418164	ZC3H4	19	47614620	ENSG00000130749	ZC3H4	19	47592226	rs12973221	19	47614660	A	C	0.102386	0.104343	0.0160646	8.29232e-11	0.305793	0.0538302	1.34145e-08	0.34122	0.0797988	1.90272e-05	1.90272e-05	2.748692e-02	10	3.40508e-05	1.41 (1.2-1.64)
cg08217733	U2AF2	19	56164466	ENSG00000063244	U2AF2	19	56175796	rs504850	19	56165475	C	T	0.337972	0.0225647	0.0082703	0.00636424	0.483841	0.0337913	1.67664e-46	0.0466366	0.0174006	0.00735835	0.00713284	5.916359e-08	20	0.0104468	1.05 (1.01-1.08)
cg23537415	U2AF2	19	56169445	ENSG00000063244	U2AF2	19	56175796	rs62126981	19	56243208	C	T	0.0964215	-0.00918026	0.0155862	0.555861	-0.722169	0.0639522	1.43187e-29	0.0127121	0.0216118	0.556398	0.124694	8.409962e-02	20	0.602989	1.01 (0.97-1.06)
cg04328413	TRIM28	19	59050280	ENSG00000130726	TRIM28	19	59058773	rs73066251	19	59050356	T	G	0.270378	-0.0918376	0.00864354	2.28009e-26	-0.250142	0.0351107	1.04543e-12	0.367142	0.0620457	3.27317e-09	3.27317e-09	3.799620e-02	20	8.54661e-09	1.44 (1.28-1.63)
cg11800794	MAPRE1	20	31407338	ENSG00000101367	MAPRE1	20	31422955	rs853860	20	31402473	A	T	0.265408	0.0396455	0.0145992	0.00661558	0.275431	0.0341851	7.81604e-16	0.14394	0.0559345	0.0100715	0.0100715	3.845478e-07	20	0.0138795	1.15 (1.03-1.29)
cg14303674	MAPRE1	20	31407348	ENSG00000101367	MAPRE1	20	31422955	rs66499347	20	31448696	T	C	0.471173	-0.156857	0.0132431	2.30058e-32	-0.297761	0.0325453	5.73943e-20	0.526788	0.0727551	4.46826e-13	1.12081e-10	2.127594e-11	20	1.67654e-12	1.69 (1.47-1.95)
cg16805068	MAPRE1	20	31410931	ENSG00000101367	MAPRE1	20	31422955	rs242538	20	31436747	C	T	0.471173	-0.154934	0.0132381	1.2216e-31	0.585424	0.0312766	3.55516e-78	-0.264652	0.0266694	3.29263e-23	1.91592e-18	1.672991e-12	20	2.13067e-22	0.77 (0.73-0.81)
cg01047613	MAPRE1	20	31446682	ENSG00000101367	MAPRE1	20	31422955	rs2268322	20	31433017	G	T	0.140159	-0.0157121	0.0215707	0.466369	-0.325571	0.0424192	1.65297e-14	0.04826	0.0665525	0.468365	0.468365	1.051540e-11	20	0.518278	1.05 (0.92-1.2)
cg01845111	MAPRE1	20	31446967	ENSG00000101367	MAPRE1	20	31422955	rs853863	20	31414457	A	C	0.471173	-0.154705	0.0132398	1.5244e-31	0.359709	0.0332359	2.68182e-27	-0.430084	0.0541655	2.01886e-15	2.01886e-15	3.242200e-04	20	9.05953e-15	0.65 (0.58-0.72)
cg24384212	MAPRE1	20	31482267	ENSG00000101367	MAPRE1	20	31422955	rs6120017	20	31482295	G	A	0.266402	0.150373	0.0149532	8.6264e-24	-0.526337	0.034559	2.23263e-52	-0.285697	0.0340443	4.78346e-17	1.3097e-19	1.373127e-03	20	2.32154e-16	0.75 (0.7-0.8)
cg10959428	ADNP	20	49493606	ENSG00000101126	ADNP	20	49526705	rs62205182	20	49491880	T	C	0.299205	-0.0301942	0.00844545	0.00034996	0.474033	0.0328995	4.57207e-47	-0.0636963	0.0183564	0.000520507	0.000520507	1.895959e-03	20	0.000835995	0.94 (0.91-0.97)
cg17940190	ADNP	20	49547700	ENSG00000101126	ADNP	20	49526705	rs12481137	20	49516100	T	A	0.285288	-0.0410674	0.00848151	1.2854e-06	0.304198	0.0342437	6.48869e-19	-0.135002	0.0317543	2.12378e-05	2.12378e-05	4.555785e-03	20	3.77044e-05	0.87 (0.82-0.93)
cg11096441	ADNP	20	49548515	ENSG00000101126	ADNP	20	49526705	rs73909831	20	49526485	T	C	0.0656064	0.0429736	0.0152324	0.00478444	-0.375412	0.0597079	3.22657e-10	-0.11447	0.0444725	0.0100541	0.0100541	1.505453e-05	20	0.0138795	0.89 (0.82-0.97)
cg12093180	ADNP	20	49548626	ENSG00000101126	ADNP	20	49526705	rs73909831	20	49526485	T	C	0.0656064	0.0429736	0.0152324	0.00478444	-0.72405	0.059733	8.1309e-34	-0.0593517	0.0216	0.00600042	0.00600042	3.932432e-06	20	0.00864255	0.94 (0.9-0.98)
cg10140309	ADNP	20	49548661	ENSG00000101126	ADNP	20	49526705	rs150215935	20	49525089	A	G	0.0656064	0.0428113	0.0153456	0.00527406	-0.52632	0.0603102	2.61805e-18	-0.0813408	0.0306101	0.00787646	0.00787646	5.961589e-05	20	0.0111469	0.92 (0.87-0.98)
cg00071265	PSMA7	20	60717158	ENSG00000101182	PSMA7	20	60715143	rs3746651	20	60718420	C	T	0.194831	-0.0799284	0.00976213	2.6649e-16	0.705388	0.0405106	6.64239e-68	-0.113311	0.015293	1.26916e-13	2.65507e-11	2.163480e-05	20	4.99862e-13	0.89 (0.87-0.92)
cg12800803	PSMA7	20	60717299	ENSG00000101182	PSMA7	20	60715143	rs6142947	20	60675133	T	C	0.131213	-0.0430564	0.011266	0.00013248	0.299856	0.0476903	3.22489e-10	-0.143591	0.0439676	0.00109146	0.00109146	1.285299e-03	19	0.00170995	0.87 (0.79-0.94)
cg03654279	PRPF6	20	62612439	ENSG00000101161	PRPF6	20	62638470	rs816920	20	62648972	G	A	0.200795	0.198423	0.0105552	7.75345e-79	-0.23888	0.0388216	7.59037e-10	-0.83064	0.142039	4.97656e-09	4.97656e-09	3.206410e-04	19	1.25894e-08	0.44 (0.33-0.58)
cg08948637	PRPF6	20	62614493	ENSG00000101161	PRPF6	20	62638470	rs7273242	20	62594160	C	T	0.115308	0.232992	0.0123745	4.41916e-79	-0.264982	0.0476232	2.63447e-08	-0.879275	0.164781	9.50105e-08	9.50105e-08	4.920124e-02	13	2.08463e-07	0.42 (0.3-0.57)
cg03706056	CBR1	21	37437565	ENSG00000159228	CBR1	21	37443851	rs1005696	21	37443480	T	G	0.392644	-0.109863	0.008065	2.95527e-42	1.28566	0.0172278	0	-0.0854525	0.00637668	5.98355e-41	1.10023e-76	6.805173e-100	20	7.52579e-40	0.92 (0.91-0.93)
cg25533519	CBR1	21	37438281	ENSG00000159228	CBR1	21	37443851	rs2156407	21	37447711	A	G	0.281312	-0.048395	0.0089099	5.5851e-08	-1.23923	0.0255659	0	0.0390526	0.00723489	6.74568e-08	8.843e-27	6.000310e-71	20	1.50975e-07	1.04 (1.03-1.05)
cg01962969	CBR1	21	37442104	ENSG00000159228	CBR1	21	37443851	rs73372463	21	37454654	T	C	0.0248509	-1.20226	0.0334785	2.01359e-282	3.60395	0.103498	1.15416e-265	-0.333596	0.0133444	6.27151e-138	6.27151e-138	4.138860e-14	20	4.30804e-136	0.72 (0.7-0.74)
cg16719517	CBR1	21	37442385	ENSG00000159228	CBR1	21	37443851	rs73372463	21	37454654	T	C	0.0248509	-1.20226	0.0334785	2.01359e-282	3.7894	0.101138	3.09182e-307	-0.317271	0.0122375	3.3909e-148	5.23386e-125	1.111466e-12	20	2.75279e-146	0.73 (0.71-0.75)
cg16662267	CBR1	21	37442759	ENSG00000159228	CBR1	21	37443851	rs73372463	21	37454654	T	C	0.0248509	-1.20226	0.0334785	2.01359e-282	3.69806	0.107901	2.01049e-257	-0.325107	0.0131126	1.05191e-135	1.05191e-135	1.997167e-12	20	6.70966e-134	0.72 (0.7-0.74)
cg03841977	CBR1	21	37442777	ENSG00000159228	CBR1	21	37443851	rs73372463	21	37454654	T	C	0.0248509	-1.20226	0.0334785	2.01359e-282	3.34657	0.110417	8.88705e-202	-0.359253	0.0155105	1.10284e-118	1.93866e-118	1.200409e-08	18	6.56555e-117	0.7 (0.68-0.72)
cg05297739	CBR1	21	37444249	ENSG00000159228	CBR1	21	37443851	rs73372463	21	37454654	T	C	0.0248509	-1.20226	0.0334785	2.01359e-282	-1.29077	0.118495	1.24409e-27	0.93143	0.089354	1.92585e-25	1.92585e-25	3.941862e-02	14	1.34358e-24	2.54 (2.13-3.02)
cg11337915	HMGN1	21	40719088	ENSG00000205581	HMGN1	21	40717907	rs73222852	21	40563414	G	A	0.084493	-0.285634	0.0144245	2.86113e-87	-0.2946	0.0523156	1.78943e-08	0.969566	0.179004	6.07905e-08	6.07905e-08	7.105727e-04	7	1.36397e-07	2.64 (1.86-3.74)
cg18829411	HMGN1	21	40722023	ENSG00000205581	HMGN1	21	40717907	rs4818028	21	40723256	A	G	0.326044	0.210399	0.00901075	1.38459e-120	-0.501801	0.0355566	3.17168e-45	-0.419288	0.034715	1.38007e-33	2.55088e-58	1.073722e-14	20	1.36934e-32	0.66 (0.61-0.7)
cg04455712	RRP1B	21	45112962	ENSG00000160208	RRP1B	21	45097693	rs4819293	21	45125863	A	G	0.368787	0.160471	0.00825393	3.41959e-84	-0.568274	0.0316336	3.71236e-72	-0.282383	0.0214022	9.48646e-40	2.37411e-30	9.531449e-03	20	1.16047e-38	0.75 (0.72-0.79)
cg03513315	PES1	22	30988383	ENSG00000100029	PES1	22	30987842	rs13053923	22	30988382	A	G	0.407555	-0.0676961	0.00818575	1.3396e-16	-0.50913	0.0322643	4.27324e-56	0.132964	0.0181521	2.38887e-13	1.72622e-13	1.656085e-08	20	9.15563e-13	1.14 (1.1-1.18)
cg06488842	PES1	22	30988475	ENSG00000100029	PES1	22	30987842	rs62227016	22	30993079	T	C	0.399602	-0.0630511	0.00823207	1.8709e-14	0.706946	0.0317058	3.94439e-110	-0.0891881	0.0123124	4.36456e-13	7.13282e-17	8.614986e-19	20	1.64454e-12	0.91 (0.89-0.94)
cg17693957	PES1	22	31002757	ENSG00000100029	PES1	22	30987842	rs2240433	22	31003138	A	G	0.399602	0.0903849	0.00801412	1.68152e-29	-0.431652	0.0322057	5.80742e-41	-0.209393	0.0242647	6.16064e-18	2.11303e-14	6.413229e-05	20	3.16175e-17	0.81 (0.77-0.85)
cg22542751	PES1	22	31002892	ENSG00000100029	PES1	22	30987842	rs2240433	22	31003138	A	G	0.399602	0.0903849	0.00801412	1.68152e-29	-0.23756	0.0325955	3.14343e-13	-0.380472	0.0621561	9.285e-10	9.285e-10	2.616600e-02	20	2.55911e-09	0.68 (0.61-0.77)
cg00788739	PES1	22	31002942	ENSG00000100029	PES1	22	30987842	rs2240433	22	31003138	A	G	0.399602	0.0903849	0.00801412	1.68152e-29	-0.494527	0.0318394	2.11011e-54	-0.182771	0.0200274	7.10504e-20	3.04535e-19	9.823761e-05	20	3.9655e-19	0.83 (0.8-0.87)
cg01284869	PES1	22	31002946	ENSG00000100029	PES1	22	30987842	rs2240433	22	31003138	A	G	0.399602	0.0903849	0.00801412	1.68152e-29	-0.495554	0.0315238	1.10357e-55	-0.182392	0.0199036	5.01284e-20	4.29637e-19	7.864046e-05	20	2.85125e-19	0.83 (0.8-0.87)
cg01369114	PES1	22	31002991	ENSG00000100029	PES1	22	30987842	rs2240433	22	31003138	A	G	0.399602	0.0903849	0.00801412	1.68152e-29	-0.426986	0.0315796	1.17667e-41	-0.211681	0.0244414	4.68609e-18	4.22923e-15	2.701372e-04	20	2.41889e-17	0.81 (0.77-0.85)
cg03970350	PES1	22	31003010	ENSG00000100029	PES1	22	30987842	rs2240433	22	31003138	A	G	0.399602	0.0903849	0.00801412	1.68152e-29	-0.553706	0.0315127	4.11788e-69	-0.163236	0.0171986	2.28297e-21	4.84914e-24	5.637209e-05	20	1.38686e-20	0.85 (0.82-0.88)
cg27158143	EIF3D	22	36925763	ENSG00000100353	EIF3D	22	36916190	rs6000311	22	36928777	T	C	0.157058	0.170474	0.00982616	2.00713e-67	0.596167	0.0375518	9.30975e-57	0.28595	0.0244148	1.10418e-31	8.88528e-38	3.304745e-05	20	9.95992e-31	1.33 (1.27-1.4)
cg27376941	EIF3D	22	36929349	ENSG00000100353	EIF3D	22	36916190	rs9610531	22	36929350	A	G	0.132207	0.131821	0.0106316	2.64611e-35	-1.64491	0.0203592	0	-0.0801386	0.00653898	1.56933e-34	3.27383e-27	4.434409e-29	20	1.68845e-33	0.92 (0.91-0.93)
cg02031638	EIF3D	22	36959246	ENSG00000100353	EIF3D	22	36916190	rs2283968	22	36963919	A	C	0.229622	0.0202932	0.00927987	0.0287571	0.226847	0.0382453	3.00394e-09	0.0894576	0.0435997	0.0401897	0.0401897	7.153312e-01	16	0.0523932	1.09 (1-1.19)
cg13270055	EIF3D	22	36960499	ENSG00000100353	EIF3D	22	36916190	rs2283970	22	36970287	C	T	0.319085	-0.000898698	0.00847829	0.915582	0.380556	0.034009	4.57104e-29	-0.00236154	0.0222797	0.915586	0.696171	8.390517e-03	20	0.938712	1 (0.96-1.04)
cg22496723	EIF3D	22	36960779	ENSG00000100353	EIF3D	22	36916190	rs5750270	22	36954192	G	A	0.309145	0.0243712	0.00890956	0.00623045	0.46958	0.0349545	3.81942e-41	0.0519	0.0193628	0.00735342	0.0206717	2.647403e-02	20	0.0104468	1.05 (1.01-1.09)
cg04933168	EIF3D	22	36960937	ENSG00000100353	EIF3D	22	36916190	rs12169102	22	36957618	A	G	0.200795	-0.0112009	0.0105133	0.286695	-0.394087	0.0408406	4.94474e-22	0.0284223	0.0268397	0.289616	0.337143	3.277753e-01	20	0.332425	1.03 (0.98-1.08)
cg04350355	EIF3D	22	36962768	ENSG00000100353	EIF3D	22	36916190	rs67656940	22	36962852	T	C	0.0805169	-0.0277087	0.0159852	0.0830246	-0.616564	0.0643227	9.20331e-22	0.0449405	0.0263467	0.0880576	0.0880576	5.069362e-01	6	0.109673	1.05 (0.99-1.1)
cg00142150	LGALS1	22	38071001	ENSG00000100097	LGALS1	22	38073714	rs62236671	22	38069305	A	G	0.338966	-0.297678	0.00893676	2.82246e-243	0.240547	0.0334447	6.36681e-13	-1.23751	0.176023	2.05999e-12	2.05999e-12	3.765771e-07	20	7.29989e-12	0.29 (0.21-0.41)
cg07219769	LGALS1	22	38071455	ENSG00000100097	LGALS1	22	38073714	rs62236672	22	38074343	T	C	0.333996	-0.292972	0.00892598	2.82154e-236	0.603137	0.032636	2.95223e-76	-0.485747	0.030164	2.40908e-58	1.54673e-42	1.328032e-27	20	4.57726e-57	0.62 (0.58-0.65)
cg21064451	LGALS1	22	38071534	ENSG00000100097	LGALS1	22	38073714	rs62236669	22	38065337	C	T	0.400596	-0.123859	0.00868136	3.5037e-46	0.370122	0.032731	1.19791e-29	-0.334643	0.0377615	7.85791e-19	1.59449e-21	9.355040e-13	20	4.20934e-18	0.72 (0.66-0.77)
cg21737444	LGALS1	22	38071591	ENSG00000100097	LGALS1	22	38073714	rs62236671	22	38069305	A	G	0.338966	-0.297678	0.00893676	2.82246e-243	0.738472	0.0307571	2.1974e-127	-0.4031	0.0206959	1.71151e-84	6.39827e-53	1.456828e-37	20	4.93025e-83	0.67 (0.64-0.7)
cg01264106	LGALS1	22	38071602	ENSG00000100097	LGALS1	22	38073714	rs62236671	22	38069305	A	G	0.338966	-0.297678	0.00893676	2.82246e-243	0.628127	0.0321703	6.72248e-85	-0.473914	0.0281347	1.15162e-63	4.51534e-43	2.976974e-30	20	2.50829e-62	0.62 (0.59-0.66)
cg08835221	LGALS1	22	38071607	ENSG00000100097	LGALS1	22	38073714	rs41280035	22	38054038	G	A	0.329026	-0.300418	0.00909632	3.4062e-239	0.434232	0.0331988	4.29927e-39	-0.691838	0.056891	5.02854e-34	3.78812e-26	1.687391e-21	20	5.2215e-33	0.5 (0.45-0.56)
cg27619353	LGALS1	22	38071651	ENSG00000100097	LGALS1	22	38073714	rs62236671	22	38069305	A	G	0.338966	-0.297678	0.00893676	2.82246e-243	0.377272	0.0331941	6.20145e-30	-0.789029	0.0733524	5.5118e-27	4.21765e-22	2.307397e-16	20	4.17122e-26	0.45 (0.39-0.52)
cg19853760	LGALS1	22	38071677	ENSG00000100097	LGALS1	22	38073714	rs9622675	22	38053665	T	G	0.40159	-0.117171	0.00866869	1.2481e-41	0.353779	0.0321529	3.69533e-28	-0.331199	0.0388131	1.42386e-17	9.87091e-17	1.217383e-14	20	7.10337e-17	0.72 (0.67-0.77)
cg11324504	SLC16A8	22	38474147	ENSG00000100156	SLC16A8	22	38477120	rs79839322	22	38464287	A	G	0.0168986	0.00684185	0.0264573	0.795944	-0.727026	0.109242	2.82878e-11	-0.00941074	0.0364185	0.796094	0.796094	5.453660e-01	20	0.828569	0.99 (0.92-1.06)
cg00966925	SLC16A8	22	38476308	ENSG00000100156	SLC16A8	22	38477120	rs8135665	22	38476276	T	C	0.218688	0.00200575	0.0110449	0.855897	0.429689	0.0401866	1.10568e-26	0.00466791	0.0257081	0.855917	0.833331	7.647668e-04	20	0.884648	1 (0.96-1.06)
cg21090075	SLC16A8	22	38478322	ENSG00000100156	SLC16A8	22	38477120	rs4373009	22	38490056	T	C	0.456262	-0.026428	0.00898056	0.00325258	-0.235934	0.0317152	1.01326e-13	0.112014	0.0409338	0.00621022	0.00621022	1.389779e-01	20	0.00893032	1.12 (1.03-1.21)
cg20439022	SLC16A8	22	38478787	ENSG00000100156	SLC16A8	22	38477120	rs132932	22	38488616	T	A	0.471173	-0.0287024	0.00894879	0.00133941	-0.216234	0.0320865	1.59393e-11	0.132738	0.045833	0.00377814	0.00377814	5.512020e-02	20	0.00564193	1.14 (1.04-1.25)
cg00573338	SLC16A8	22	38479099	ENSG00000100156	SLC16A8	22	38477120	rs4821736	22	38491370	G	A	0.476143	-0.0295955	0.00894717	0.000940319	-0.336745	0.0321808	1.26186e-25	0.0878868	0.0278654	0.00161064	0.00158561	2.422979e-02	20	0.00248412	1.09 (1.03-1.15)
cg06876311	SLC16A8	22	38479181	ENSG00000100156	SLC16A8	22	38477120	rs132932	22	38488616	T	A	0.471173	-0.0287024	0.00894879	0.00133941	-0.332603	0.031618	7.03092e-26	0.0862961	0.0281282	0.00215525	0.00215525	4.310858e-02	20	0.00328998	1.09 (1.03-1.15)
cg14014225	SLC16A8	22	38479236	ENSG00000100156	SLC16A8	22	38477120	rs2413493	22	38448295	C	G	0.410537	-0.0200635	0.0084336	0.0173597	-0.185777	0.0264571	2.18976e-12	0.107998	0.0479309	0.0242469	0.0242469	9.222345e-02	20	0.0322689	1.11 (1.01-1.22)
cg26069037	SLC16A8	22	38479240	ENSG00000100156	SLC16A8	22	38477120	rs132932	22	38488616	T	A	0.471173	-0.0287024	0.00894879	0.00133941	-0.319857	0.0318182	8.94412e-24	0.089735	0.029367	0.00224583	0.00224583	5.112935e-02	20	0.00341657	1.09 (1.03-1.16)
cg08363074	SLC16A8	22	38479288	ENSG00000100156	SLC16A8	22	38477120	rs4821738	22	38500480	T	G	0.49006	-0.0289317	0.00891688	0.00117616	-0.195329	0.032424	1.69954e-09	0.148118	0.0518509	0.00428182	0.00428182	6.327416e-02	20	0.00630968	1.16 (1.05-1.28)
cg23668028	SLC16A8	22	38479708	ENSG00000100156	SLC16A8	22	38477120	rs8135665	22	38476276	T	C	0.218688	0.00200575	0.0110449	0.855897	0.40533	0.0397862	2.24979e-24	0.00494843	0.0272534	0.855919	0.578345	2.649411e-03	20	0.884648	1 (0.95-1.06)
cg07495470	POLDIP3	22	43009195	ENSG00000100227	POLDIP3	22	42995347	rs137080	22	42978075	A	G	0.114314	0.0202848	0.0123597	0.100756	-0.265811	0.0440795	1.63691e-09	-0.076313	0.0481896	0.113285	0.113285	8.259928e-07	20	0.139152	0.93 (0.84-1.02)
cg04630823	NUP50	22	45575276	ENSG00000093000	NUP50	22	45571807	rs132866	22	45564936	T	C	0.166004	-0.0612715	0.0104299	4.2387e-09	-0.480586	0.0464377	4.22648e-25	0.127493	0.0249552	3.24068e-07	2.19075e-08	5.689091e-06	20	6.59209e-07	1.14 (1.08-1.19)
cg16308521	NUP50	22	45580979	ENSG00000093000	NUP50	22	45571807	rs132840	22	45557244	C	G	0.309145	-0.0348187	0.00843314	3.6466e-05	-0.254685	0.0335812	3.34685e-14	0.136713	0.0377008	0.000287551	0.000287551	1.987358e-08	20	0.000474646	1.15 (1.06-1.23)
