# Supplementary material for: Multiomics Mendelian Randomization Identifies Lactylation‐Related Molecular Traits in Type 1 Diabetes
Source: J Diabetes Res. 2026 Jul 3;2026:9544974. doi: 10.1155/jdr/9544974 (PMC13329454; doi:10.1155/jdr/9544974)
Supplement: Supplementary file 12 — Supporting Information 12 Table S10: Steiger directionality analysis of prioritized mQTL and eQTL associations with T1D risk. [file JDR-2026-9544974-s010.xlsx]

## Sheet: Sheet1
Table S10. Steiger directionality analysis of prioritized mQTL and eQTL associations with T1D risk.
SNP	effect_allele.exposure	other_allele.exposure	effect_allele.outcome	other_allele.outcome	exposure	chr.exposure	pos.exposure	eaf.exposure	beta.exposure	se.exposure	pval.exposure	samplesize.exposure	outcome	chr.outcome	pos.outcome	eaf.outcome	beta.outcome	se.outcome	pval.outcome	samplesize.outcome	remove	palindromic	ambiguous	R2	F.statistic	action	SNP_index	mr_keep	units.exposure	units.outcome	ncase.outcome	ncontrol.outcome	prevalence.outcome	rsq.exposure	effective_n.exposure	rsq.outcome	effective_n.outcome	steiger_dir	steiger_pval
mQTLs:
rs2015863	T	C	T	C	cg05991184	2	219185161	0.395029	0.231007	0.0333566	4.3477e-12	1980	T1D	2	219185161	0.2899	-0.0723883	0.0227649	0.00147368	17685	FALSE	FALSE	FALSE	0.0236498	47.9124	2	1	TRUE	SD	log odds	7467	10218	0.000739	0.0255061	1980	0.000331909	8628.53	TRUE	1.00725e-08
rs4672884	A	G	A	G	cg22712983	2	219182481	0.422341	-0.399164	0.0325683	1.55596e-34	1980	T1D	2	219182481	0.4135	-0.0602177	0.0223837	0.00713998	17685	FALSE	FALSE	FALSE	0.0705162	150.063	2	1	TRUE	SD	log odds	7467	10218	0.000739	0.0777441	1980	0.000268368	8628.53	TRUE	2.50329e-27
rs897877	A	G	A	G	cg26786924	2	219192755	0.425972	-0.366245	0.0329682	1.13354e-28	1980	T1D	2	219192755	0.4764	-0.0635178	0.0223264	0.00444169	17685	FALSE	FALSE	FALSE	0.0586717	123.286	2	1	TRUE	SD	log odds	7467	10218	0.000739	0.0655975	1980	0.000306141	8628.53	TRUE	1.08609e-22
rs3731861	C	T	C	T	cg04880052	2	219191256	0.396732	-0.384029	0.0328473	1.41169e-31	1980	T1D	2	219191256	0.3003	-0.0753761	0.0227007	0.00089878	17685	FALSE	FALSE	FALSE	0.0645761	136.549	2	1	TRUE	SD	log odds	7467	10218	0.000739	0.0705936	1980	0.000367256	8628.53	TRUE	3.35517e-24
rs62183995	A	G	A	G	cg18259342	2	219189654	0.394767	-0.936536	0.0277493	1.07139e-249	1980	T1D	2	219189654	0.2967	-0.0726457	0.0227534	0.0014093	17685	FALSE	FALSE	FALSE	0.365192	1137.9	2	1	TRUE	SD	log odds	7467	10218	0.000739	0.419124	1980	0.000338711	8628.53	TRUE	5.11904e-200
rs4672884	A	G	A	G	cg15100426	2	219182481	0.422341	-0.214701	0.0326688	4.96225e-11	1980	T1D	2	219182481	0.4135	-0.0602177	0.0223837	0.00713998	17685	FALSE	FALSE	FALSE	0.0213484	43.1482	2	1	TRUE	SD	log odds	7467	10218	0.000739	0.0224923	1980	0.000268368	8628.53	TRUE	6.54319e-08
rs2003499	C	T	C	T	cg05715492	7	99014984	0.102604	0.475553	0.052356	1.0556e-19	1980	T1D	7	99014984	0.2925	0.113858	0.0359311	0.00153081	17685	FALSE	FALSE	FALSE	0.040001	82.4188	2	1	TRUE	SD	log odds	7467	10218	0.000739	0.0416463	1980	0.00079813	8628.53	TRUE	7.63754e-13
rs4769036	T	C	T	C	cg25251738	13	31005142	0.384005	0.373099	0.0323874	1.04732e-30	1980	T1D	13	31005142	0.3744	-0.0606597	0.0240193	0.0115546	17685	FALSE	FALSE	FALSE	0.062814	132.574	2	1	TRUE	SD	log odds	7467	10218	0.000739	0.0658555	1980	0.000263543	8628.53	TRUE	5.29598e-23
eQTLs:
rs10172987	G	A	G	A	PNKD	2	218775108	0.0863633	-0.0996999	0.0149102	2.281e-11	31684	T1D	2	218775108	0.03375	-0.0482491	0.0363304	0.184157	17685	FALSE	FALSE	FALSE	0.0014092	44.7091	2	1	TRUE	SD	log odds	7467	10218	0.000739	0.00156864	31684	2.35112e-05	8628.53	TRUE	0.00418898
rs57678725	T	C	T	C	PNKD	2	219200390	0.0775114	-0.239574	0.0148451	1.3705e-58	31684	T1D	2	219200390	0.1631	0.0576666	0.0467226	0.217116	17685	FALSE	FALSE	FALSE	0.00815295	260.425	2	1	TRUE	SD	log odds	7467	10218	0.000739	0.00820794	31684	0.000135678	8628.53	TRUE	6.98021e-11
rs6728701	G	A	G	A	PNKD	2	219502154	0.037656	-0.193797	0.0220672	1.6031e-18	31684	T1D	2	219502154	0.07688	0.0368617	0.059935	0.538536	17685	FALSE	FALSE	FALSE	0.00242829	77.1204	2	1	TRUE	SD	log odds	7467	10218	0.000739	0.00272199	31684	2.89243e-05	8628.53	TRUE	0.000114829
rs6737563	T	C	T	C	PNKD	2	218945674	0.472377	0.320874	0.00777672	1e-300	31684	T1D	2	218945674	0.3714	0.0471846	0.0222381	0.0338552	17685	FALSE	FALSE	FALSE	0.0509923	1702.35	2	1	TRUE	SD	log odds	7467	10218	0.000739	0.0513229	31684	0.000157145	8628.53	TRUE	4.74963e-72
rs10243678	T	C	T	C	PDAP1	7	98991944	0.140221	-0.0796547	0.0118321	1.6712e-11	31684	T1D	7	98991944	0.4569	0.0693362	0.0319313	0.0298994	17685	FALSE	FALSE	FALSE	0.00142837	45.3183	2	1	TRUE	SD	log odds	7467	10218	0.000739	0.00152986	31684	0.000361491	8628.53	TRUE	0.0976184
rs7986681	C	A	C	A	HMGB1	13	30994430	0.421897	0.0702902	0.00895839	4.2883e-15	31684	T1D	13	30994430	0.4419	-0.0560972	0.0242003	0.0204473	17685	FALSE	FALSE	FALSE	0.00193931	61.5605	2	1	TRUE	SD	log odds	7467	10218	0.000739	0.00241008	31684	0.000236466	8628.53	TRUE	0.00544905
