# Supplementary material for: Multiomics Mendelian Randomization Identifies Lactylation‐Related Molecular Traits in Type 1 Diabetes
Source: J Diabetes Res. 2026 Jul 3;2026:9544974. doi: 10.1155/jdr/9544974 (PMC13329454; doi:10.1155/jdr/9544974)
Supplement: Supplementary file 13 — Supporting Information 13 Table S11: Colocalization sensitivity analysis of prioritized mQTL signals under different p12 priors. [file JDR-2026-9544974-s016.xlsx]

## Sheet: PPH4 & PPH3
Table S11. Colocalization sensitivity analysis of prioritized mQTL signals under different p12 priors.
Probe Information							p12 = 1e-06			p12 = 5e-06			p12 = 1e-05			p12 = 5e-05			p12 = 1e-04
Probe	Gene	Chr	Position	Win_start	Win_end	nSNPs	PPH4	PPH3	Lead SNP	PPH4	PPH3	Lead SNP	PPH4	PPH3	Lead SNP	PPH4	PPH3	Lead SNP	PPH4	PPH3	Lead SNP
cg18259342	PNKD	2	219184859	218684859	219684859	1705	0.0884764	0.400149	rs62183995	0.326745	0.295551	rs62183995	0.492551	0.222764	rs62183995	0.829154	0.0749996	rs62183995	0.906598	0.0410024	rs62183995
cg05991184	PNKD	2	219186017	218686017	219686017	1702	0.157666	0.369331	rs57851860	0.483441	0.226491	rs57851860	0.651783	0.15268	rs57851860	0.903464	0.0423272	rs57851860	0.949284	0.0222369	rs57851860
cg22712983	PNKD	2	219187374	218687374	219687374	1700	0.0266498	0.427623	rs4672884	0.120413	0.38643	rs4672884	0.214944	0.344899	rs4672884	0.577877	0.185452	rs4672884	0.732474	0.117533	rs4672884
cg15100426	PNKD	2	219187432	218687432	219687432	1699	0.0499589	0.417233	rs1473901	0.208191	0.347742	rs1473901	0.344632	0.287821	rs1473901	0.724465	0.121008	rs1473901	0.84022	0.0701712	rs1473901
cg26786924	PNKD	2	219187654	218687654	219687654	1699	0.0610987	0.41228	rs897877	0.245496	0.331309	rs897877	0.394214	0.266006	rs897877	0.764913	0.103229	rs897877	0.866799	0.0584896	rs897877
cg04880052	PNKD	2	219191631	218691631	219691631	1692	0.116184	0.3877	rs3731861	0.396603	0.264689	rs3731861	0.567954	0.189524	rs3731861	0.867949	0.0579261	rs3731861	0.929307	0.0310105	rs3731861
cg05715492	PDAP1	7	98991138	98491138	99491138	1431	0.0347092	0.34943	rs2003499	0.152389	0.306831	rs2003499	0.264474	0.266256	rs2003499	0.642584	0.129383	rs2003499	0.782406	0.0787678	rs2003499
cg25251738	HMGB1	13	30995663	30495663	31495663	2811	0.0228063	0.150897	rs4769036	0.104499	0.138282	rs4769036	0.189224	0.125199	rs4769036	0.538518	0.0712615	rs4769036	0.700047	0.0463183	rs4769036

## Sheet: PPH1-PPH4
Probe Information					p12 = 1e-06				p12 = 5e-06				p12 = 1e-05				p12 = 5e-05				p12 = 1e-04
Probe	Gene	Chr	Position	nSNPs	PPH1	PPH2	PPH3	PPH4	PPH1	PPH2	PPH3	PPH4	PPH1	PPH2	PPH3	PPH4	PPH1	PPH2	PPH3	PPH4	PPH1	PPH2	PPH3	PPH4
cg18259342	PNKD	2	219184859	1705	0	0.5114	0.4001	0.0885	0	0.3777	0.2956	0.3267	0	0.2847	0.2228	0.4926	0	0.0958	0.075	0.8292	0	0.0524	0.041	0.9066
cg05991184	PNKD	2	219186017	1702	0	0.473	0.3693	0.1577	0	0.2901	0.2265	0.4834	0	0.1955	0.1527	0.6518	0	0.0542	0.0423	0.9035	0	0.0285	0.0222	0.9493
cg22712983	PNKD	2	219187374	1700	0	0.5457	0.4276	0.0266	0	0.4932	0.3864	0.1204	0	0.4402	0.3449	0.2149	0	0.2367	0.1855	0.5779	0	0.15	0.1175	0.7325
cg15100426	PNKD	2	219187432	1699	0	0.5328	0.4172	0.05	0	0.4441	0.3477	0.2082	0	0.3675	0.2878	0.3446	0	0.1545	0.121	0.7245	0	0.0896	0.0702	0.8402
cg26786924	PNKD	2	219187654	1699	0	0.5266	0.4123	0.0611	0	0.4232	0.3313	0.2455	0	0.3398	0.266	0.3942	0	0.1319	0.1032	0.7649	0	0.0747	0.0585	0.8668
cg04880052	PNKD	2	219191631	1692	0	0.4961	0.3877	0.1162	0	0.3387	0.2647	0.3966	0	0.2425	0.1895	0.568	0	0.0741	0.0579	0.8679	0	0.0397	0.031	0.9293
cg05715492	PDAP1	7	98991138	1431	0	0.6159	0.3494	0.0347	0	0.5408	0.3068	0.1524	0	0.4693	0.2663	0.2645	0	0.228	0.1294	0.6426	0	0.1388	0.0788	0.7824
cg25251738	HMGB1	13	30995663	2811	0	0.8263	0.1509	0.0228	0	0.7572	0.1383	0.1045	0	0.6856	0.1252	0.1892	0	0.3902	0.0713	0.5385	0	0.2536	0.0463	0.7
