# Supplementary material for: Multiomics Mendelian Randomization Identifies Lactylation‐Related Molecular Traits in Type 1 Diabetes
Source: J Diabetes Res. 2026 Jul 3;2026:9544974. doi: 10.1155/jdr/9544974 (PMC13329454; doi:10.1155/jdr/9544974)
Supplement: Supplementary file 14 — Supporting Information 14 Table S12: Colocalization sensitivity analysis of prioritized eQTL signals under different p12 priors. [file JDR-2026-9544974-s015.xlsx]

## Sheet: PPH4 & PPH3
Table S12. Colocalization sensitivity analysis of prioritized eQTL signals under different p12 priors.
Probe Information							p12 = 1e-06			p12 = 5e-06			p12 = 1e-05			p12 = 5e-05			p12 = 1e-04
Probe	Gene	Chr	Position	Win_start	Win_end	nSNPs	PPH4	PPH3	Lead SNP	PPH4	PPH3	Lead SNP	PPH4	PPH3	Lead SNP	PPH4	PPH3	Lead SNP	PPH4	PPH3	Lead SNP
ENSG00000127838	PNKD	2	219173315	218173315	220173315	4342	0.0385836	0.479432	rs1473901	0.167125	0.415332	rs1473901	0.286388	0.355859	rs1473901	0.667399	0.165859	rs1473901	0.800527	0.0994718	rs1473901
ENSG00000106244	PDAP1	7	98998061	97998061	99998061	3991	0.0129333	0.461043	rs10279308	0.0614859	0.438365	rs10279308	0.115849	0.412973	rs10279308	0.395822	0.282202	rs10279308	0.567152	0.202176	rs10279308
ENSG00000189403	HMGB1	13	31112309	30112309	32112309	6347	0.0184833	0.27041	rs11839342	0.0860544	0.251794	rs11839342	0.158472	0.231843	rs11839342	0.484953	0.141897	rs11839342	0.653156	0.0955563	rs11839342

## Sheet: PPH1-PPH4
Probe Information					p12 = 1e-06				p12 = 5e-06				p12 = 1e-05				p12 = 5e-05				p12 = 1e-04
Probe	Gene	Chr	Position	nSNPs	PPH1	PPH2	PPH3	PPH4	PPH1	PPH2	PPH3	PPH4	PPH1	PPH2	PPH3	PPH4	PPH1	PPH2	PPH3	PPH4	PPH1	PPH2	PPH3	PPH4
ENSG00000127838	PNKD	2	219173315	4342	0	0.482	0.4794	0.0386	0	0.4175	0.4153	0.1671	0	0.3578	0.3559	0.2864	0	0.1667	0.1659	0.6674	0	0.1	0.0995	0.8005
ENSG00000106244	PDAP1	7	98998061	3991	0	0.526	0.461	0.0129	0	0.5001	0.4384	0.0615	0	0.4712	0.413	0.1158	0	0.322	0.2822	0.3958	0	0.2307	0.2022	0.5672
ENSG00000189403	HMGB1	13	31112309	6347	0	0.7111	0.2704	0.0185	0	0.6622	0.2518	0.0861	0	0.6097	0.2318	0.1585	0	0.3732	0.1419	0.485	0	0.2513	0.0956	0.6532
