# Supplementary material for: Multiomics Mendelian Randomization Identifies Lactylation‐Related Molecular Traits in Type 1 Diabetes
Source: J Diabetes Res. 2026 Jul 3;2026:9544974. doi: 10.1155/jdr/9544974 (PMC13329454; doi:10.1155/jdr/9544974)
Supplement: Supplementary file 15 — Supporting Information 15 Table S13: SMR analysis of prioritized genes using GTEx tissue eQTL datasets. [file JDR-2026-9544974-s014.xlsx]

## Sheet: Sheet1
Table S13. SMR analysis of prioritized genes using GTEx tissue eQTL datasets.
Cohort	probeID	Gene_symbol	p_SMR	p_SMR_multi	p_FDR	p_HEIDI	OR SMR 95% CI	PPH4_star	PPH3_star
Whole Blood	ENSG00000127838	PNKD	5.15E-03	0.005154118	5.15E-03	0.04	1.26 (1.07 - 1.48)	0.26	0.37
Spleen	ENSG00000127838	PNKD	6.79E-03	0.006793231	6.79E-03	0.21	1.20 (1.05 - 1.37)	0.31	0.34
