# Supplementary material for: Multiomics Mendelian Randomization Identifies Lactylation‐Related Molecular Traits in Type 1 Diabetes
Source: J Diabetes Res. 2026 Jul 3;2026:9544974. doi: 10.1155/jdr/9544974 (PMC13329454; doi:10.1155/jdr/9544974)
Supplement: Supplementary file 16 — Supporting Information 16 Table S14: Genomic annotations and regional positions of type 1 diabetes (T1D)–associated CpG sites at the PNKD locus. [file JDR-2026-9544974-s013.xlsx]

## Sheet: Summary
Table S14. Genomic annotations and regional positions of type 1 diabetes (T1D)-associated CpG sites at the PNKD locus.
ProbeID	Chr	Position	Gene_Region	Gene_Body	Gene_Symbol	Gene_ID	CpG_Context
cg18259342	chr2	219184859	1-5kb Upstream	Intron	PNKD	25953	CpG Shelf
cg05991184	chr2	219186017	1-5kb Upstream	Intron	PNKD	25953	CpG Shore
cg22712983	chr2	219187374	Promoter	Intron	PNKD	25953	CpG Shore
cg15100426	chr2	219187432	Promoter	Intron	PNKD	25953	CpG Shore
cg26786924	chr2	219187654	Promoter	Intron	PNKD	25953	CpG Island
cg04880052	chr2	219191631		Intron	PNKD	25953	CpG Shelf
cg05715492	chr7	98991138		Intron	ARPC1B	10095	CpG Shore
cg25251738	chr13	30995663	Intergenic				CpG Island

## Sheet: Detail
ProbeID	Chr	Start	End	Annot_Chr	Annot_Start	Annot_End	Annot_ID	Tx_ID	Gene_ID	Gene_Symbol	Annot_Type
cg18259342	chr2	219184859	219184909	chr2	219183654	219185653	shelf:6171				hg19_cpg_shelves
cg18259342	chr2	219184859	219184909	chr2	219182902	219186901	1to5kb:10170	uc002vhq.3	25953	PNKD	hg19_genes_1to5kb
cg18259342	chr2	219184859	219184909	chr2	219136273	219204505	intron:84087	uc002vhn.3	25953	PNKD	hg19_genes_introns
cg05991184	chr2	219186017	219186067	chr2	219185654	219187653	shore:7036				hg19_cpg_shores
cg05991184	chr2	219186017	219186067	chr2	219182902	219186901	1to5kb:10170	uc002vhq.3	25953	PNKD	hg19_genes_1to5kb
cg05991184	chr2	219186017	219186067	chr2	219136273	219204505	intron:84087	uc002vhn.3	25953	PNKD	hg19_genes_introns
cg22712983	chr2	219187374	219187424	chr2	219185654	219187653	shore:7036				hg19_cpg_shores
cg22712983	chr2	219187374	219187424	chr2	219136273	219204505	intron:84087	uc002vhn.3	25953	PNKD	hg19_genes_introns
cg22712983	chr2	219187374	219187424	chr2	219186902	219187901	promoter:10170	uc002vhq.3	25953	PNKD	hg19_genes_promoters
cg15100426	chr2	219187432	219187482	chr2	219185654	219187653	shore:7036				hg19_cpg_shores
cg15100426	chr2	219187432	219187482	chr2	219136273	219204505	intron:84087	uc002vhn.3	25953	PNKD	hg19_genes_introns
cg15100426	chr2	219187432	219187482	chr2	219186902	219187901	promoter:10170	uc002vhq.3	25953	PNKD	hg19_genes_promoters
cg26786924	chr2	219187654	219187704	chr2	219187654	219188251	island:3812				hg19_cpg_islands
cg26786924	chr2	219187654	219187704	chr2	219136273	219204505	intron:84087	uc002vhn.3	25953	PNKD	hg19_genes_introns
cg26786924	chr2	219187654	219187704	chr2	219186902	219187901	promoter:10170	uc002vhq.3	25953	PNKD	hg19_genes_promoters
cg04880052	chr2	219191631	219191681	chr2	219190252	219192251	shelf:6172				hg19_cpg_shelves
cg04880052	chr2	219191631	219191681	chr2	219136273	219204505	intron:84087	uc002vhn.3	25953	PNKD	hg19_genes_introns
cg04880052	chr2	219191631	219191681	chr2	219188155	219204505	intron:84095	uc002vhq.3	25953	PNKD	hg19_genes_introns
cg05715492	chr7	98991138	98991188	chr7	98990923	98992922	shore:17976				hg19_cpg_shores
cg05715492	chr7	98991138	98991188	chr7	98990500	98991651	intron:240916	uc003upz.3	10095	ARPC1B	hg19_genes_introns
cg25251738	chr13	30995663	30995713	chr13	30995686	30995947	island:16542				hg19_cpg_islands
cg25251738	chr13	30995663	30995713	chr13	30993686	30995685	shore:30259				hg19_cpg_shores
cg25251738	chr13	30995663	30995713	chr13	30953037	31032878	intergenic:10704				hg19_genes_intergenic
